# Supplementary material for: A Novel Immune-Gene Pair Signature Revealing the Tumor Microenvironment Features and Immunotherapy Prognosis of Muscle-Invasive Bladder Cancer
Source: Front Genet. 2021 Nov 26;12:764184. doi: 10.3389/fgene.2021.764184 (PMC8664435; doi:10.3389/fgene.2021.764184)
Supplement: Supplementary file 1 [file Table2.XLSX]

## Sheet: 预后相关基因对
prognostic Immune-related gene pairs	HR	HR.95L	HR.95H	coxPvalue
CD8A|EDNRA	0.50167	0.361396	0.696391	3.7499e-05
CD8A|PDGFC	0.506399	0.364256	0.704009	5.16981e-05
CREB1|CTSE	1.85236	1.31808	2.60321	0.000384272
CREB1|EDNRA	0.568147	0.415785	0.776339	0.000386305
CTSE|HLA-DMB	0.545011	0.383711	0.774117	0.000699004
CTSE|MR1	0.486645	0.33685	0.703053	0.000124567
CTSE|HSPA2	0.564603	0.408229	0.780876	0.000550642
CTSE|HSPA6	0.538073	0.384734	0.752524	0.000293186
CTSE|ICAM1	0.45756	0.301382	0.69467	0.000242415
CTSE|MICA	0.49031	0.333809	0.720186	0.000279815
CTSE|RFX5	0.481248	0.316898	0.730833	0.000601452
CTSE|AP3B1	0.490619	0.330803	0.727643	0.000398602
CTSE|PROCR	0.443927	0.286069	0.688894	0.000292151
CTSE|CXCL14	0.430919	0.283882	0.654116	7.70811e-05
CTSE|LMBR1L	0.424981	0.277892	0.649924	7.88009e-05
CTSE|MAVS	0.4458	0.293562	0.676986	0.000150596
CTSE|ZC3HAV1L	0.587732	0.43225	0.799141	0.000698452
CTSE|SLC40A1	0.507811	0.340474	0.757393	0.000892804
CTSE|FABP4	0.561241	0.402906	0.781798	0.000636429
CTSE|ISG20L2	0.477609	0.312344	0.730319	0.000648787
CTSE|NEDD4	0.556011	0.406296	0.760895	0.0002452
CTSE|TNFAIP3	0.508812	0.341316	0.758504	0.000910503
CTSE|WNT5A	0.491731	0.339021	0.713228	0.000183163
CTSE|MX2	0.54722	0.388445	0.770894	0.000564498
CTSE|TCF7L2	0.485197	0.331868	0.709368	0.000190045
CTSE|F2RL1	0.506695	0.353386	0.726512	0.000217511
CTSE|NFKBIZ	0.504893	0.351974	0.724249	0.000205156
CTSE|TMEM173	0.477979	0.314835	0.725662	0.00052964
CTSE|DES	0.509659	0.3469	0.74878	0.000594923
CTSE|DCK	0.498711	0.337925	0.736	0.000459045
CTSE|IRF7	0.462026	0.302099	0.706618	0.000368127
CTSE|ILK	0.564027	0.41047	0.775031	0.000412878
CTSE|PTGS2	0.530815	0.370021	0.761483	0.000581788
CTSE|HMOX1	0.438589	0.269063	0.714927	0.000946262
CTSE|PDGFRB	0.423651	0.277182	0.647518	7.2524e-05
CTSE|SLC29A3	0.441469	0.284463	0.685132	0.000266049
CTSE|CCL2	0.485091	0.331774	0.70926	0.00018968
CTSE|PTK2	0.460415	0.294224	0.720477	0.000686473
CTSE|LYN	0.53389	0.371076	0.768139	0.000721788
CTSE|SYK	0.537828	0.372235	0.777085	0.000956019
CTSE|VAV3	0.51488	0.350604	0.756128	0.000709831
CTSE|PPP3CB	0.498661	0.334417	0.743571	0.000641471
CTSE|NFAT5	0.590104	0.432245	0.805616	0.000897541
CTSE|NFKBIE	0.402013	0.252148	0.640951	0.00012872
CTSE|PIK3R1	0.523487	0.369429	0.74179	0.00027313
CTSE|PIK3CB	0.449584	0.308871	0.654401	2.99482e-05
CTSE|CKLF	0.421028	0.271305	0.653377	0.000114256
CTSE|SEMA4C	0.424614	0.268709	0.670974	0.000243286
CTSE|SEMA5A	0.513943	0.354242	0.745642	0.000455183
CTSE|PLXNA1	0.483183	0.313834	0.743913	0.000954525
CTSE|ROBO1	0.543604	0.38762	0.762359	0.000411712
CTSE|AGT	0.577987	0.427453	0.781533	0.000369044
CTSE|BMP2	0.543317	0.385707	0.765333	0.000483202
CTSE|CD320	0.404766	0.262805	0.623409	4.05311e-05
CTSE|CMTM3	0.356561	0.216024	0.588525	5.49675e-05
CTSE|CMTM8	0.500866	0.340889	0.735919	0.000428516
CTSE|DKK1	0.514357	0.364199	0.726423	0.000160251
CTSE|ESM1	0.542739	0.390311	0.754694	0.000279993
CTSE|FAM3C	0.431593	0.278036	0.669959	0.000180229
CTSE|GMFB	0.478919	0.332788	0.689217	7.37253e-05
CTSE|IL32	0.451914	0.295691	0.690675	0.00024256
CTSE|IL33	0.558695	0.407834	0.765359	0.000288756
CTSE|IL6ST	0.470962	0.319144	0.695002	0.000149127
CTSE|JAG1	0.461925	0.295148	0.722943	0.000726102
CTSE|JAG2	0.463128	0.318114	0.674248	5.89935e-05
CTSE|LTBP2	0.538808	0.373093	0.778128	0.000974567
CTSE|NAMPT	0.485311	0.31748	0.741863	0.000840819
CTSE|PDGFC	0.551729	0.402777	0.755767	0.00021215
CTSE|PGF	0.540906	0.393101	0.744285	0.000160985
CTSE|PTHLH	0.55066	0.404299	0.750005	0.000153781
CTSE|PTN	0.442583	0.298356	0.656531	5.09194e-05
CTSE|RABEP1	0.50501	0.345329	0.738527	0.000426776
CTSE|ADIPOR2	0.456056	0.288771	0.720248	0.000758735
CTSE|ANGPTL2	0.471795	0.312654	0.71194	0.00034564
CTSE|ANGPTL4	0.459329	0.295952	0.712896	0.000522557
CTSE|CRLF3	0.518608	0.362856	0.741214	0.000314073
CTSE|IGF1R	0.526668	0.374796	0.74008	0.000220643
CTSE|IGF2R	0.430556	0.288709	0.642096	3.58745e-05
CTSE|IL1R1	0.414151	0.268957	0.637726	6.26982e-05
CTSE|IL1RAP	0.561939	0.414359	0.762081	0.000208986
CTSE|INSR	0.449583	0.303063	0.66694	7.09786e-05
CTSE|NR2F2	0.461065	0.30917	0.687584	0.000146485
CTSE|NR4A1	0.485066	0.327122	0.719271	0.000319013
CTSE|OSMR	0.539226	0.386417	0.752463	0.000280353
CTSE|TGFBR1	0.463962	0.318633	0.675575	6.18531e-05
CTSE|THRB	0.549171	0.39419	0.765085	0.000395972
CTSE|TNFRSF14	0.398096	0.254273	0.623269	5.64919e-05
CTSE|BRAF	0.487399	0.343006	0.692576	6.09254e-05
CTSE|NCK1	0.518579	0.35623	0.754917	0.000609433
CTSE|MAP3K8	0.448878	0.304206	0.662354	5.45243e-05
CTSS|PDGFRB	0.517155	0.375853	0.711579	5.12925e-05
CTSS|LTBP1	0.582706	0.429304	0.790924	0.00053087
FCGRT|PDGFRB	0.558446	0.410383	0.75993	0.000210105
FCGRT|OAS1	1.71358	1.26725	2.31712	0.000468007
HLA-DMA|PDGFRB	0.553173	0.404205	0.757042	0.000216697
HLA-DMA|LTBP1	0.536387	0.395666	0.727157	6.01523e-05
HLA-DQB1|TNC	0.540127	0.398352	0.732362	7.33769e-05
HLA-DQB1|EGFR	0.597212	0.441756	0.807374	0.000805647
MR1|PTGER4	1.78145	1.2781	2.48303	0.00065369
HSPA4|PPARG	1.7116	1.25495	2.33443	0.000688346
ICAM1|IL20RA	1.83028	1.29263	2.59156	0.000658061
MICA|LTBP2	0.513909	0.376029	0.702348	2.95601e-05
MICB|PDGFC	0.52058	0.385034	0.703844	2.21381e-05
NFYB|LTBP2	0.59816	0.441966	0.809554	0.000873869
PSMB8|JUN	0.588199	0.4305	0.803665	0.000860689
PSMC2|OAS1	1.90569	1.34941	2.6913	0.000250762
PSMD1|IRF3	1.70242	1.25032	2.31799	0.0007286
PSMD1|GBP2	1.69569	1.25454	2.29197	0.000592608
PSMD1|OAS1	1.99469	1.46856	2.70932	9.88689e-06
PSMD1|PTPN6	1.90961	1.32239	2.7576	0.000559614
PSMD10|OAS1	1.7802	1.31936	2.40199	0.000161165
PSMD10|LTBP1	0.582016	0.424892	0.797244	0.000747962
PSMD11|OAS1	1.78584	1.3199	2.41626	0.000170389
RFX5|IGF2R	0.557365	0.410811	0.7562	0.000173185
TAP2|TNC	0.572318	0.423965	0.772583	0.000266984
THBS1|PPARG	1.79139	1.32003	2.43105	0.000182361
RFXANK|IRF3	1.80957	1.32032	2.48011	0.000226228
PSME3|OAS1	1.88561	1.3585	2.61724	0.000149747
TAPBPL|ANXA6	0.58485	0.425586	0.803715	0.000942309
CXCL16|CTGF	0.482481	0.332738	0.699614	0.000120955
CXCL10|INHBA	0.544518	0.392377	0.755651	0.000277114
CXCL10|PTHLH	0.511729	0.368334	0.710948	6.50918e-05
CXCL9|TNC	0.56848	0.416269	0.776348	0.000382129
CXCL9|INHBA	0.592364	0.439031	0.799247	0.000612182
CXCL12|LCK	1.72318	1.24892	2.37753	0.000921737
CXCL12|PRF1	1.75204	1.27356	2.41029	0.000569305
CXCL13|PDGFRB	0.546681	0.38692	0.772409	0.000616402
CXCL13|ANXA6	0.501273	0.345627	0.727011	0.000271951
CXCL13|TNC	0.557259	0.401469	0.773504	0.000473912
CXCL13|GREM1	0.545491	0.403908	0.736704	7.71772e-05
CXCL13|LTBP2	0.495363	0.354346	0.692499	3.96226e-05
CXCL13|TGFB3	0.558061	0.411574	0.756685	0.000173561
CXCL13|TNFRSF1B	0.55418	0.390136	0.787201	0.000980503
S100A10|BST2	1.76577	1.27548	2.44452	0.000612077
LMBR1L|LTBP2	0.596576	0.439248	0.810255	0.000942977
COLEC12|IL2RB	1.74915	1.28216	2.38623	0.000418075
ZC3HAV1L|BLNK	1.88291	1.38785	2.55456	4.78812e-05
ZC3HAV1L|CD3D	1.74328	1.28063	2.37306	0.000412576
IFNGR1|CDK4	0.580911	0.429889	0.784989	0.00040633
MMP9|IL2RG	1.78156	1.30325	2.43541	0.000294099
A2M|PPARG	2.24268	1.54033	3.26527	2.51124e-05
APOBEC3G|APOD	0.561883	0.415369	0.760078	0.000184287
APOBEC3G|MAPK1	0.504706	0.342129	0.744537	0.000566665
APOBEC3G|ANXA6	0.512077	0.350325	0.748513	0.000549216
APOBEC3G|MALT1	0.567121	0.416756	0.771737	0.000308044
APOBEC3G|EDNRA	0.588318	0.430505	0.803981	0.00087094
APOBEC3G|CMTM8	0.512371	0.375838	0.698502	2.3434e-05
APOBEC3G|INHBA	0.567546	0.42114	0.764848	0.000198413
APOBEC3G|LTBP2	0.49699	0.35899	0.68804	2.52041e-05
APOBEC3G|PDGFC	0.476872	0.349354	0.650936	3.09615e-06
APOBEC3G|CSF2RB	0.563474	0.404686	0.784566	0.00068232
APOBEC3G|IL1R1	0.556635	0.395248	0.783919	0.00079788
APOBEC3G|KDR	0.574476	0.413736	0.797666	0.000933414
APOBEC3G|NR3C1	0.591302	0.437581	0.799025	0.000624867
APOBEC3G|NR4A1	0.554658	0.407595	0.754783	0.000177033
APOBEC3G|OSMR	0.594463	0.43838	0.806117	0.000817177
APOBEC3G|ITGB2	0.586975	0.432581	0.796474	0.000623263
FABP6|DES	0.545465	0.394519	0.754165	0.000245525
FABP6|PDGFD	0.553205	0.405211	0.755251	0.000193635
RBP1|ISG20	1.7862	1.26731	2.51754	0.000923386
RBP1|FGR	1.98524	1.44309	2.73105	2.50995e-05
RBP1|LCK	1.86547	1.32107	2.63422	0.000397921
RBP1|PRF1	1.8406	1.29572	2.61461	0.000658097
TLR2|EDNRA	0.599603	0.444246	0.80929	0.000829121
TLR2|PDGFC	0.552183	0.408819	0.745823	0.000107917
TLR2|PDK1	0.566282	0.403765	0.794213	0.000984286
IL1B|PTX3	0.54759	0.393605	0.761817	0.000350419
DDX58|OSMR	0.578317	0.424939	0.787055	0.000496039
OASL|TNC	0.495311	0.358223	0.684862	2.14125e-05
APOD|IRF9	1.91223	1.36625	2.67639	0.000157305
APOD|FAM3B	1.81068	1.32799	2.46883	0.000174592
APOD|TNFSF13B	1.91001	1.33184	2.73917	0.000435225
APOD|CD3D	1.73794	1.28119	2.35751	0.000381196
MAPK1|EGFR	0.555654	0.411571	0.750176	0.000124599
ISG20|EDNRA	0.565426	0.415069	0.77025	0.000300352
ISG20|TGFB3	0.554169	0.395797	0.775911	0.000587209
ISG20|IL1RAP	0.598961	0.444055	0.807905	0.00078774
ISG20L2|TNFRSF14	1.90816	1.38572	2.62757	7.54195e-05
DUOX2|DES	0.538051	0.376508	0.768905	0.000667404
IFIH1|F2R	0.570661	0.419066	0.777096	0.000369726
IFIH1|TNC	0.548588	0.398104	0.755954	0.000242388
LRP1|CD40	1.94892	1.40979	2.69422	5.37742e-05
LRP1|CARD11	1.81378	1.34311	2.44938	0.000102557
LRP1|PLXNB1	1.98788	1.47496	2.67918	6.41548e-06
LRP1|CD320	1.74711	1.28047	2.38382	0.00043264
LRP1|IL32	1.67114	1.23376	2.26358	0.000910464
LRP1|RABEP2	1.77549	1.30301	2.41928	0.000276235
LRP1|SDC3	1.94564	1.43074	2.64585	2.19823e-05
LRP1|TRAC	1.89182	1.33062	2.68971	0.000383824
NEDD4|BLNK	1.93072	1.4218	2.62182	2.50624e-05
STAT3|OAS1	1.93173	1.42021	2.62747	2.72633e-05
IRF1|PDGFRB	0.594257	0.439533	0.803446	0.000719219
CD40|TNC	0.593336	0.439386	0.801228	0.000659379
CD40|EGFR	0.538735	0.397609	0.729953	6.57873e-05
VEGFA|MAP2K1	0.548996	0.401185	0.751264	0.000178933
VEGFA|LTBP1	0.602528	0.446889	0.812371	0.00089088
VEGFA|LYN	0.581326	0.425306	0.794581	0.000668669
VEGFA|CYR61	0.455943	0.304112	0.683577	0.000144066
F2R|TRAC	1.7537	1.29004	2.384	0.000336299
CSRP1|GBP2	1.81115	1.33917	2.44948	0.000115309
CSRP1|PPARG	1.80091	1.32795	2.44233	0.00015389
IRF5|TGFB3	0.567071	0.413324	0.778009	0.000438705
CACYBP|OAS1	1.89552	1.40093	2.5647	3.39164e-05
CACYBP|PTPN6	1.85085	1.30713	2.62073	0.000521885
BPHL|BLNK	1.79228	1.32772	2.41938	0.000137977
TYK2|LTBP1	0.570088	0.422675	0.768911	0.000231927
TYK2|IGF2R	0.521612	0.370422	0.734512	0.000193953
AHNAK|SEMA3F	1.7558	1.28924	2.3912	0.000354201
TCF7L2|LTBP2	0.569983	0.413792	0.785131	0.000580693
TCF7L2|PDGFC	0.578046	0.419609	0.796305	0.000797651
MSR1|LCK	1.89538	1.40476	2.55737	2.86866e-05
MSR1|GZMB	1.7038	1.24627	2.32928	0.000838113
SKIV2L|TNFRSF14	1.85444	1.32134	2.60262	0.000355217
DCK|GMFB	0.551529	0.394792	0.770493	0.000485929
DCK|LTBP2	0.545918	0.402445	0.740539	9.99172e-05
CSK|MAP2K1	0.500775	0.35872	0.699086	4.84307e-05
IRF7|PDGFRB	0.55659	0.412822	0.750427	0.000121449
IL18|TNC	0.589195	0.432711	0.802271	0.000782879
IL18|EGFR	0.530871	0.383089	0.735662	0.000142274
IL18|TNFRSF14	1.68632	1.23806	2.29688	0.000918109
PTX3|IL2RB	1.73764	1.25717	2.40174	0.000820296
PTX3|LCK	1.77829	1.27899	2.4725	0.000618654
MAP2K1|GBP2	1.70472	1.24717	2.33013	0.000822245
MAP2K1|OAS1	1.88824	1.40071	2.54546	3.0277e-05
MAP2K1|PTPN6	2.10769	1.54203	2.88085	2.92008e-06
PLSCR1|OAS1	1.71969	1.27547	2.31863	0.000376858
PLSCR1|LTBP2	0.581871	0.421506	0.803248	0.000995388
PDGFRB|GBP2	1.90585	1.37605	2.63963	0.00010409
PDGFRB|OAS1	1.92768	1.42035	2.61622	2.5325e-05
PDGFRB|CXCR4	1.72896	1.28039	2.33467	0.000353116
PDGFRB|PTPN6	1.72227	1.2754	2.32572	0.00038936
PDGFRB|CAT	1.71584	1.26199	2.33292	0.000572181
PDGFRB|GMFG	2.07789	1.51357	2.85262	6.08243e-06
PDGFRB|RAF1	1.67519	1.2348	2.27265	0.000915733
PDGFRB|CD3D	2.05011	1.38892	3.02604	0.00030185
BIRC5|EGFR	0.486653	0.357122	0.663167	5.08651e-06
ANXA6|CARD11	1.73722	1.28105	2.35581	0.000379903
ANXA6|NFKBIE	1.75833	1.29188	2.39321	0.00033297
ANXA6|TRAC	2.07244	1.38145	3.10905	0.000429181
VIM|PPARG	2.08745	1.4457	3.01408	8.6158e-05
VCAM1|BLNK	1.65286	1.22533	2.22955	0.000999372
GBP2|LTBP1	0.408331	0.298501	0.558571	2.10472e-08
GBP2|NRAS	0.4973	0.364474	0.678531	1.05223e-05
GBP2|CYR61	0.49987	0.351765	0.710332	0.00010986
GBP2|CTGF	0.446694	0.316209	0.631026	4.83082e-06
GBP2|NAMPT	0.483595	0.349946	0.668285	1.07222e-05
SLC29A3|CTGF	0.450361	0.282413	0.718184	0.000807453
OAS1|LTBP1	0.502809	0.371826	0.679934	7.9952e-06
OAS1|PTK2	0.486675	0.348829	0.678993	2.25003e-05
OAS1|PPP3CA	0.560684	0.408049	0.770414	0.000358732
OAS1|NRAS	0.529527	0.392497	0.714398	3.16615e-05
OAS1|IFITM1	0.46201	0.304332	0.701383	0.000288683
OAS1|CYR61	0.487974	0.340356	0.699617	9.48721e-05
OAS1|CTGF	0.520104	0.369249	0.732591	0.000183784
OAS1|LTBP2	0.545847	0.395047	0.754212	0.000242676
OAS1|NAMPT	0.56721	0.417727	0.770186	0.00028012
OAS1|ADIPOR2	0.538135	0.398318	0.727032	5.42101e-05
OAS1|IL10RB	0.592884	0.439447	0.799894	0.00062346
OAS1|IL13RA1	0.552845	0.40723	0.750527	0.000144749
OAS1|TNFRSF12A	0.547405	0.388693	0.770923	0.000562238
OAS1|SHC1	0.548491	0.38372	0.784017	0.000984682
OAS1|BID	0.549536	0.402342	0.750579	0.000167457
OAS1|NCK2	0.535853	0.396102	0.72491	5.19816e-05
CCL2|CD3D	1.79756	1.27282	2.53863	0.000869585
LTBP1|PPARG	1.69964	1.25958	2.29344	0.000521407
LTBP1|PTPN6	1.74716	1.29566	2.35599	0.00025414
LTBP1|CD3D	2.006	1.3367	3.01044	0.000776298
PPARG|CYR61	0.570347	0.41197	0.78961	0.000716431
FGR|FPR1	0.562093	0.416049	0.759401	0.000174792
FGR|TGFB3	0.559156	0.405824	0.770421	0.000378107
BLNK|CHUK	0.595658	0.440626	0.805237	0.000756401
BLNK|LTBP2	0.511797	0.351718	0.744735	0.000465324
BLNK|PDGFC	0.560883	0.416006	0.756214	0.000148959
BLNK|PGF	0.587584	0.435764	0.792298	0.000489362
BLNK|PTN	0.56532	0.404037	0.790984	0.000874126
RAC2|EGFR	0.560593	0.412667	0.761546	0.000213297
CARD11|TNC	0.525567	0.389821	0.708585	2.4466e-05
CARD11|LTBP3	0.602759	0.446895	0.812984	0.000912265
CARD11|EGFR	0.574375	0.425719	0.77494	0.000285067
MALT1|CD3D	1.69416	1.25567	2.28578	0.000561052
IKBKB|EGFR	0.577673	0.417798	0.798727	0.00090208
IKBKB|IGF1R	0.599126	0.44342	0.809509	0.000849226
NFKBIE|LTBP2	0.558016	0.412776	0.754361	0.000149132
PIK3CA|PTGER4	1.69535	1.25582	2.28869	0.000565354
AKT3|SEMA4D	1.84333	1.36349	2.49202	7.02759e-05
AKT3|PRF1	1.79896	1.32808	2.43681	0.000149208
PTPN6|LTBP2	0.560426	0.409961	0.766115	0.000283183
PTPN6|ADIPOR2	0.578002	0.428051	0.780483	0.000347079
PTPN6|NCK2	0.525255	0.369591	0.746481	0.00033022
CYR61|BID	2.30749	1.44732	3.67887	0.000442274
SEMA4D|PDGFC	0.588959	0.436956	0.793839	0.000509395
TNC|HCST	1.77449	1.26864	2.48203	0.000808786
TNC|FAS	1.8749	1.30251	2.69882	0.000719458
TNC|TRAC	1.78894	1.30714	2.44831	0.000280126
EDNRA|TNFSF13B	1.77263	1.2823	2.45044	0.000530104
EDNRA|IL15RA	1.6698	1.23095	2.26511	0.000982288
EDNRA|IL2RB	1.78218	1.31136	2.42205	0.000222704
EDNRA|FAS	1.759	1.30465	2.37158	0.000211972
EDNRA|GZMB	1.65656	1.22732	2.23592	0.000971811
EDNRA|CD3D	2.20687	1.63521	2.97838	2.27992e-07
EDNRA|PTPRC	1.88513	1.3756	2.5834	8.03137e-05
EDNRA|TRAC	1.88247	1.36073	2.60425	0.000133434
EDNRB|TNFSF15	1.84829	1.33677	2.55555	0.000202593
FPR1|LCK	1.75567	1.30221	2.36703	0.000222354
FPR1|GZMB	1.88715	1.37725	2.58584	7.75986e-05
PLXNB1|EGFR	0.579692	0.429277	0.78281	0.000374213
PLXNC1|LCK	2.14122	1.56892	2.92229	1.59881e-06
CMTM7|CMTM8	0.466719	0.335749	0.648778	5.76997e-06
CMTM7|IGF2R	0.586548	0.43327	0.79405	0.000556055
CMTM8|TNFRSF14	1.71346	1.26431	2.32218	0.00051653
GMFG|LTBP2	0.518483	0.384373	0.699383	1.69656e-05
GREM1|HCST	1.68207	1.24355	2.27522	0.000739959
GREM1|GZMB	1.85611	1.37723	2.5015	4.86061e-05
GREM1|PRF1	1.79806	1.32945	2.43186	0.00013988
GREM1|CD3D	1.7633	1.30673	2.37938	0.000207409
GREM1|TRAC	1.77407	1.29794	2.42487	0.000323734
JAG2|EGFR	0.547259	0.388464	0.770964	0.000565763
KITLG|GZMB	1.74537	1.28987	2.36172	0.00030665
KITLG|PRF1	1.77167	1.29232	2.42884	0.000380765
LTBP2|IL2RG	1.75041	1.2673	2.41769	0.000679904
LTBP2|INSR	1.89771	1.37763	2.61414	8.84097e-05
LTBP2|TNFRSF14	1.77553	1.31611	2.39532	0.000171286
LTBP2|CD3D	2.13375	1.45932	3.11989	9.23376e-05
PDGFC|TNFSF13B	1.76903	1.27475	2.45496	0.000645112
PDGFC|FAS	1.68959	1.24983	2.28407	0.000650119
PDGFC|PRF1	1.68103	1.24035	2.27828	0.000812199
PDGFD|LCK	1.79678	1.33216	2.42343	0.00012365
TGFB3|LCK	2.02942	1.43677	2.86652	5.90295e-05
TGFB3|GZMB	1.89893	1.38551	2.60259	6.68015e-05
TGFB3|PRF1	1.83086	1.31737	2.54451	0.000316684
APLNR|ICAM2	2.20396	1.43192	3.39225	0.000328543
APLNR|CD3D	1.88588	1.39611	2.54746	3.55046e-05
C3AR1|CD3D	1.78428	1.31963	2.41253	0.000168581
CALCRL|LCK	1.74393	1.29217	2.35363	0.000277308
EGFR|IL20RA	1.84055	1.30644	2.59304	0.000485877
EGFR|MET	1.9644	1.45657	2.64928	9.67232e-06
EGFR|PAK1	1.87784	1.39024	2.53645	3.99311e-05
IL1R1|TNFRSF14	1.72545	1.27216	2.34025	0.000451496
KDR|PTGER4	1.71117	1.26849	2.30834	0.000436261
KDR|MAP3K8	1.90933	1.34644	2.70752	0.000284335
SDC2|CD3D	1.8566	1.31675	2.61776	0.000416038
TGFBR1|TNFRSF14	1.96064	1.4528	2.64599	1.07302e-05
FAS|GZMB	1.75915	1.29543	2.38886	0.000296976
