# Supplementary material for: A Novel Immune-Gene Pair Signature Revealing the Tumor Microenvironment Features and Immunotherapy Prognosis of Muscle-Invasive Bladder Cancer
Source: Front Genet. 2021 Nov 26;12:764184. doi: 10.3389/fgene.2021.764184 (PMC8664435; doi:10.3389/fgene.2021.764184)
Supplement: Supplementary file 3 [file Table3.XLSX]

## Sheet: risk score for TCGA-MIBC
id	futime	fustat	CTSE|PTN	CTSE|TNFRSF14	MR1|PTGER4	ICAM1|IL20RA	MICA|LTBP2	RFXANK|IRF3	CXCL16|CTGF	CXCL10|PTHLH	CXCL13|LTBP2	CXCL13|TNFRSF1B	IFNGR1|CDK4	A2M|PPARG	APOBEC3G|CMTM8	FABP6|PDGFD	TLR2|PDK1	IL1B|PTX3	APOD|IRF9	APOD|TNFSF13B	ISG20L2|TNFRSF14	LRP1|CD40	LRP1|PLXNB1	LRP1|SDC3	VEGFA|LYN	VEGFA|CYR61	BPHL|BLNK	DCK|GMFB	CSK|MAP2K1	IL18|EGFR	PLSCR1|LTBP2	BIRC5|EGFR	GBP2|NRAS	GBP2|NAMPT	OAS1|PTK2	OAS1|IFITM1	OAS1|BID	EDNRB|TNFSF15	CMTM7|CMTM8	JAG2|EGFR	KITLG|PRF1	LTBP2|INSR	PDGFD|LCK	APLNR|ICAM2	EGFR|MET	KDR|MAP3K8	FAS|GZMB	riskScore	risk
TCGA-DK-A3IL	1.13151	1	0	0	1	0	0	0	0	1	1	1	0	1	1	0	0	1	1	1	0	1	0	0	1	0	1	1	1	0	0	1	1	1	0	0	0	1	1	0	1	1	0	1	1	0	1	-0.823277	high
TCGA-XF-A8HB	3.75342	0	1	0	1	1	0	0	1	1	0	0	0	0	0	0	1	1	0	1	1	1	0	0	1	1	0	1	1	1	1	1	0	0	1	0	1	1	0	1	1	1	0	0	0	0	1	-1.2518	high
TCGA-FD-A5BY	0.687671	0	1	0	1	1	1	0	0	0	1	1	0	1	0	0	1	1	1	1	1	1	1	1	0	0	0	1	1	1	1	1	0	1	1	0	1	0	0	1	1	1	0	1	0	0	1	-1.48171	low
TCGA-DK-A6AV	5.34795	0	1	1	0	0	0	0	0	1	1	1	0	1	0	1	1	1	0	0	1	0	0	0	1	0	0	1	1	0	1	1	1	1	0	0	0	1	1	0	0	0	0	1	1	0	0	-2.09463	low
TCGA-DK-A2I4	10.5068	0	1	1	1	1	0	0	0	1	1	1	1	1	1	0	1	0	1	0	0	1	1	0	1	0	0	1	1	0	0	1	1	1	1	0	1	1	1	0	0	1	0	1	0	0	0	-1.88697	low
TCGA-DK-A6B1	5.6137	0	0	0	0	0	1	1	0	1	0	0	0	0	0	1	1	1	1	1	1	1	0	0	1	0	1	1	0	1	1	1	1	0	1	1	1	0	1	1	1	0	1	1	0	0	1	-1.01101	high
TCGA-FD-A62P	0.523288	1	0	0	1	0	0	1	0	1	1	0	0	1	1	1	1	1	1	1	1	1	1	1	0	0	0	0	1	0	0	1	1	0	1	0	1	1	1	0	0	1	0	1	1	0	0	-0.0834839	high
TCGA-DK-A3WW	1.73425	0	0	0	1	1	1	0	1	1	1	0	1	1	1	1	1	1	0	0	0	0	0	0	1	0	0	1	0	1	1	1	1	1	1	0	1	1	1	0	0	1	0	0	0	0	0	-2.03555	low
TCGA-DK-AA6U	1.58356	0	0	0	0	0	1	0	1	1	0	0	0	0	1	1	1	1	1	1	1	1	0	0	1	0	1	1	1	0	1	1	0	1	1	1	1	0	1	0	1	1	0	1	1	0	1	-1.92741	low
TCGA-XF-A9SI	6.63836	0	0	1	0	1	1	0	0	1	1	1	0	1	1	1	1	0	1	1	0	0	0	0	0	0	0	1	1	1	1	1	1	1	1	0	1	1	1	1	0	1	0	0	0	0	0	-2.40319	low
TCGA-GU-A766	1.31507	0	0	0	1	1	0	0	0	1	1	1	1	1	1	1	1	1	1	0	0	0	0	0	0	0	0	1	1	0	1	1	1	1	1	0	1	0	1	0	0	1	0	0	1	0	0	-2.19764	low
TCGA-FD-A5BZ	2.28767	1	0	1	1	1	0	0	0	1	0	0	0	1	0	0	1	0	1	1	0	1	1	1	1	0	0	1	0	0	0	1	0	1	1	0	1	1	0	0	1	1	1	1	1	0	1	-0.29176	high
TCGA-GD-A3OQ	0.260274	0	0	1	1	0	0	1	0	0	0	1	1	0	0	1	1	1	1	1	1	1	0	1	1	0	1	0	1	0	0	1	0	0	1	0	1	0	1	0	1	1	0	1	0	0	1	-0.0639368	high
TCGA-G2-A2ES	2.75068	1	0	0	0	1	1	0	0	1	1	0	1	1	1	0	1	1	0	0	1	1	1	1	1	0	1	1	0	0	1	1	0	0	1	0	1	1	1	0	1	1	0	1	0	0	0	-1.17482	high
TCGA-ZF-AA54	1.61644	1	0	0	0	1	0	0	0	1	0	0	0	1	0	1	1	0	1	0	1	1	1	1	0	0	1	0	1	1	0	1	0	1	1	0	1	1	0	1	0	1	0	1	0	1	1	-0.652181	high
TCGA-UY-A78L	3.08767	0	1	1	0	1	1	0	0	1	0	0	1	1	0	1	1	1	1	1	1	1	1	1	1	1	0	1	0	0	0	1	0	0	1	0	1	1	0	0	0	1	1	1	1	0	1	-0.903122	high
TCGA-YF-AA3M	1.13699	0	0	0	0	0	1	0	0	1	0	0	1	0	0	1	0	1	1	1	1	0	0	0	0	0	1	1	1	1	1	1	1	1	1	0	0	1	1	0	1	1	0	0	0	0	1	-1.06318	high
TCGA-E7-A6MD	0.353425	0	0	0	0	1	1	0	0	1	1	1	1	1	0	1	1	1	1	1	0	0	0	1	0	0	0	1	1	0	1	1	1	1	1	0	,	1	0	0	1	1	0	1	0	0	1	-1.53723	low
TCGA-GV-A3QI	3.0411	0	0	0	0	0	1	0	1	1	0	0	0	0	1	1	1	0	1	1	1	1	0	0	1	1	0	1	0	0	1	1	1	1	1	1	1	1	0	0	1	0	1	1	1	1	1	-1.48228	low
TCGA-ZF-AA58	4.51781	0	0	0	1	1	0	1	0	1	1	1	1	1	1	1	1	1	0	0	0	0	0	0	0	0	1	1	1	1	1	1	1	1	1	0	1	0	1	0	0	1	0	1	0	0	0	-1.73568	low
TCGA-C4-A0F0	0.161644	0	0	0	1	1	0	1	0	0	0	0	0	1	0	0	1	1	1	0	1	0	0	0	1	0	1	1	0	0	1	1	0	0	1	0	1	1	1	1	1	1	0	1	1	1	0	-0.0901932	high
TCGA-E7-A677	2.24658	0	1	1	1	0	1	0	1	1	0	0	1	1	1	1	0	1	1	1	0	0	0	0	1	1	0	0	1	0	1	0	1	1	1	1	1	0	1	0	1	1	1	0	0	0	1	-1.66264	low
TCGA-DK-A2I1	1.49589	0	0	1	0	1	0	0	0	1	1	1	1	1	1	1	1	1	1	0	0	0	1	1	0	0	1	1	1	0	1	1	1	1	0	0	0	0	1	0	0	1	0	1	0	1	0	-2.168	low
TCGA-K4-A6FZ	0.150685	0	1	0	1	1	1	0	1	1	0	0	1	0	1	1	1	1	0	0	1	0	0	1	1	1	0	0	0	0	1	0	1	0	1	0	1	1	1	0	0	0	0	1	0	0	1	-0.854322	high
TCGA-FJ-A871	0.745205	1	0	0	1	1	0	1	0	0	0	0	0	1	1	1	0	0	0	1	1	1	1	0	1	0	1	0	1	0	0	1	0	0	0	0	0	0	1	1	0	1	1	1	1	0	0	0.382731	high
TCGA-FD-A6TD	1.05753	1	0	0	1	1	0	1	0	1	0	0	1	1	0	1	1	0	1	1	0	1	1	1	0	0	1	0	1	0	1	1	1	1	1	0	1	0	1	1	0	1	0	1	0	0	0	-0.519706	high
TCGA-BT-A3PJ	2.16164	0	0	0	0	1	0	0	1	1	0	0	1	1	1	1	1	0	0	0	1	1	0	1	1	0	1	1	1	0	0	0	1	1	1	0	0	0	1	0	0	1	0	1	1	0	1	-1.0528	high
TCGA-ZF-A9RL	7.40548	0	1	1	0	0	1	0	1	1	0	0	1	0	1	1	1	1	1	1	0	1	0	0	1	1	0	1	1	1	1	1	1	1	1	1	1	0	1	1	1	0	1	1	0	0	1	-3.07233	low
TCGA-BT-A20O	1.0137	1	0	0	0	1	0	0	0	1	1	1	1	1	1	0	1	0	1	0	0	0	1	0	0	0	0	1	1	1	0	1	1	0	1	0	1	1	1	0	0	1	0	1	0	1	0	-1.58826	low
TCGA-XF-A8HE	10.4575	0	0	0	1	1	1	0	1	1	1	1	1	1	1	1	1	1	0	0	0	0	0	1	1	0	0	1	1	0	1	1	1	0	1	0	1	1	1	0	1	0	0	1	1	0	0	-1.8425	low
TCGA-HQ-A5NE	1.0137	1	1	1	0	1	1	1	0	0	0	0	1	1	1	0	1	1	1	1	1	1	0	1	1	0	1	1	0	0	1	1	0	0	1	0	1	1	1	0	1	1	1	1	0	0	1	-0.391328	high
TCGA-DK-AA6P	1.25205	0	0	1	1	0	1	0	1	1	0	0	1	0	1	1	0	1	1	1	1	1	0	0	1	1	1	1	1	0	1	1	0	0	1	1	1	0	1	0	1	0	0	1	0	1	1	-1.53744	low
TCGA-4Z-AA83	5.54521	0	1	1	1	0	1	0	0	1	0	0	1	1	1	1	1	1	0	1	0	0	0	0	1	1	0	1	1	0	1	0	1	0	1	1	1	1	1	1	0	0	1	1	0	0	1	-1.85214	low
TCGA-ZF-AA51	4.69589	0	1	1	0	1	0	0	0	1	1	0	1	0	1	1	1	1	1	1	0	1	0	0	1	0	0	1	1	0	1	0	1	1	1	1	1	0	1	0	0	1	0	1	1	0	0	-2.11924	low
TCGA-K4-A5RH	0.756164	0	0	0	0	1	0	1	0	1	1	1	0	1	0	0	1	0	1	0	0	1	1	0	0	0	1	1	1	1	0	1	1	1	1	0	1	1	0	0	0	1	0	1	0	0	0	-0.967399	high
TCGA-PQ-A6FI	1.01918	0	0	0	1	1	1	1	0	0	1	0	1	1	1	1	1	1	0	0	1	1	1	1	1	0	1	1	0	0	1	1	0	0	1	0	1	1	1	0	0	0	0	0	1	0	0	-0.630073	high
TCGA-BT-A2LD	1.70685	1	0	0	1	1	1	0	0	1	1	0	1	1	1	0	0	1	1	1	1	1	0	0	0	0	1	1	1	0	1	0	1	1	1	0	1	1	1	0	0	1	0	1	1	0	0	-0.502151	high
TCGA-XF-AAMJ	4.57534	1	1	1	1	1	0	0	0	1	0	0	0	1	1	1	1	1	1	1	0	1	1	1	1	0	1	1	1	0	0	0	0	1	0	0	1	1	1	0	1	1	1	1	1	0	1	-0.647875	high
TCGA-FD-A6TC	0.512329	0	0	1	1	1	0	0	0	0	0	0	0	1	0	0	1	1	1	1	1	1	1	1	0	0	0	1	1	1	1	1	1	1	1	0	0	0	1	1	1	1	1	1	0	0	1	-0.945925	high
TCGA-CF-A27C	1.16438	0	1	0	1	0	1	0	0	1	0	0	1	0	1	1	1	1	1	1	0	0	0	1	1	1	0	0	1	0	1	0	1	1	1	1	1	1	1	0	0	0	1	0	1	0	1	-1.46987	high
TCGA-FD-A6TI	0.805479	1	0	0	0	0	0	1	0	0	1	1	1	1	0	0	1	1	1	1	1	1	0	1	0	0	0	0	1	0	1	0	1	0	0	0	1	0	1	0	1	1	1	1	1	0	1	0.162059	high
TCGA-R3-A69X	1.1863	0	0	0	0	1	0	0	0	1	1	1	1	1	0	1	1	1	1	1	1	1	1	0	0	0	0	1	1	0	1	1	0	1	1	0	0	0	1	0	1	1	0	1	0	1	1	-1.307	high
TCGA-DK-A1A5	0.178082	1	0	0	1	1	0	0	0	1	0	0	0	1	0	0	0	1	1	0	1	1	1	1	1	0	0	1	0	0	1	0	1	1	1	1	1	1	1	0	1	1	1	1	1	0	1	-0.029558	high
TCGA-H4-A2HO	0.126027	0	0	0	0	0	0	1	0	1	0	0	1	1	0	1	0	1	1	1	0	1	0	1	1	1	0	0	0	0	1	0	1	1	1	0	1	1	0	1	1	0	1	1	0	1	1	0.199238	high
TCGA-XF-AAN5	6.28219	0	0	0	1	1	1	0	1	1	1	1	1	1	1	0	1	1	1	1	1	0	0	0	0	0	0	0	0	1	1	0	1	1	0	0	0	0	1	0	1	1	0	1	0	0	0	-0.792895	high
TCGA-FD-A3SL	1.95068	1	0	0	0	1	0	0	0	1	0	0	0	1	0	0	1	0	1	1	1	1	1	0	1	0	1	1	1	0	1	1	1	1	1	0	1	0	1	1	1	1	1	1	0	1	1	-1.13418	high
TCGA-CF-A7I0	1.00822	0	1	0	1	0	1	0	0	1	0	0	1	1	0	1	0	1	1	1	0	1	0	1	1	0	1	0	1	0	1	1	1	1	1	1	1	1	1	1	1	0	1	1	0	1	1	-1.0067	high
TCGA-UY-A9PA	2.93699	0	1	1	1	1	1	0	1	1	1	0	1	0	1	1	1	1	0	0	0	0	0	0	1	1	0	0	1	0	1	0	1	1	1	0	1	0	1	0	0	0	0	0	0	0	0	-2.38975	low
TCGA-ZF-A9R2	1.7589	0	1	1	0	0	1	0	1	0	0	0	0	0	0	1	1	1	0	1	1	1	0	0	1	1	1	1	1	0	1	1	1	1	1	1	1	0	0	0	1	0	0	1	0	0	1	-2.27434	low
TCGA-XF-A8HF	8.09315	1	0	0	0	0	1	0	0	1	0	0	0	0	0	1	1	1	1	1	0	0	0	1	1	0	1	1	1	1	1	1	1	1	1	0	0	1	1	0	0	0	0	1	0	0	0	-1.506	low
TCGA-BL-A3JM	0.561644	1	0	0	1	1	1	1	0	1	0	1	0	1	0	0	1	0	1	1	1	1	1	1	0	0	1	1	0	1	1	1	0	0	1	0	1	1	1	1	1	1	1	1	0	1	0	0.093399	high
TCGA-FD-A43P	2.27945	0	0	0	0	1	1	1	0	1	1	1	0	0	1	1	1	1	1	1	0	0	0	0	1	0	0	1	1	1	1	1	1	0	1	0	1	0	1	0	0	0	0	1	0	0	0	-1.76928	low
TCGA-DK-AA75	0.931507	1	0	0	1	0	1	1	0	0	0	0	0	0	1	1	0	1	1	1	1	1	0	0	1	0	0	0	1	1	1	1	0	1	1	0	0	1	1	1	1	0	1	1	0	1	1	-0.115823	high
TCGA-BT-A42C	2.39178	0	1	0	0	0	1	0	0	1	0	0	1	0	0	1	0	1	1	1	1	0	0	0	1	0	0	1	1	0	1	1	1	1	1	1	1	0	1	0	1	0	1	1	1	0	1	-1.77746	low
TCGA-BT-A20P	1.49041	1	0	0	1	0	1	1	0	0	0	0	1	0	1	1	1	1	0	1	0	0	0	0	1	0	0	0	1	1	1	1	1	1	1	1	1	1	1	1	1	0	0	0	0	0	1	-1.46514	high
TCGA-GV-A3JW	1.77808	0	0	0	0	0	0	0	1	1	0	0	0	0	1	1	1	1	1	1	1	1	0	0	1	1	1	1	1	0	1	0	1	1	1	1	1	1	1	0	1	0	1	1	1	0	1	-1.24005	high
TCGA-UY-A8OB	5.77808	0	1	0	1	1	1	0	1	1	1	1	0	1	1	1	0	1	0	0	1	1	0	1	1	0	0	1	1	1	1	1	1	1	1	0	1	1	1	0	0	1	0	0	0	0	0	-1.91152	low
TCGA-2F-A9KR	8.72055	1	0	0	1	1	1	0	1	1	1	0	1	0	1	1	1	1	0	1	0	0	0	1	1	1	0	1	1	0	1	0	1	0	1	1	1	1	1	0	0	0	1	0	1	0	0	-1.57723	low
TCGA-ZF-AA4V	4.94795	0	1	0	1	1	1	0	0	1	1	1	1	0	0	1	1	1	0	0	1	0	1	0	1	0	0	1	0	0	1	1	1	1	1	0	0	0	1	0	0	0	0	0	0	0	1	-1.9717	low
TCGA-BL-A5ZZ	1.03288	0	0	0	1	1	0	1	0	0	0	0	0	1	0	0	1	0	1	1	1	1	1	1	1	0	1	0	1	0	0	1	0	0	0	0	0	1	1	1	1	1	0	1	1	1	0	0.704416	high
TCGA-CF-A1HR	1.06575	0	0	0	1	0	0	1	0	1	0	0	0	1	0	1	1	1	1	1	0	1	0	1	1	0	0	1	1	1	1	1	1	1	1	1	1	0	1	1	0	0	1	0	1	0	0	-1.47378	high
TCGA-C4-A0F6	1.91781	0	0	0	0	0	0	0	0	1	0	0	0	1	0	1	0	1	1	1	1	1	1	1	1	0	0	1	1	0	1	1	1	1	0	0	0	0	0	0	1	0	0	1	1	0	0	-0.880296	high
TCGA-GU-A763	2.73151	0	1	1	1	0	1	1	1	1	1	1	1	0	1	1	1	0	0	1	0	0	0	0	1	1	0	0	1	1	1	1	1	1	1	1	1	1	1	1	1	0	0	0	0	0	1	-2.3523	low
TCGA-KQ-A41N	4.39452	0	0	1	0	0	1	1	0	0	0	0	0	0	0	0	1	1	0	1	1	0	0	0	1	0	1	0	1	0	1	1	0	1	1	1	0	0	1	1	1	0	1	0	0	1	1	-1.22039	high
TCGA-BT-A20J	1.5863	1	1	1	0	1	0	0	0	1	1	1	0	1	0	1	1	1	1	0	1	0	1	0	0	0	0	1	1	0	1	0	0	0	1	0	0	0	1	0	1	1	0	1	1	1	1	-1.22619	high
TCGA-GC-A3WC	1.47945	0	0	0	1	1	1	0	0	1	1	1	1	1	0	1	1	1	1	1	1	1	1	1	0	0	0	1	1	0	1	0	1	0	1	0	1	1	0	0	0	0	0	1	1	0	0	-0.421416	high
TCGA-BL-A13I	0.610959	1	0	0	0	1	1	1	0	1	0	0	0	1	0	0	1	1	0	0	0	1	1	1	1	0	1	1	1	0	1	1	0	0	0	0	0	1	0	0	1	0	1	1	0	1	1	-0.420227	high
TCGA-K4-AAQO	0.983562	0	0	0	1	1	1	0	0	1	1	1	1	1	0	1	1	0	1	1	1	1	1	0	1	0	0	1	1	0	1	1	1	1	1	0	1	1	0	0	1	0	1	1	0	0	1	-0.954235	high
TCGA-ZF-AA4X	5.6	0	1	1	1	0	1	0	1	1	0	0	1	0	0	0	1	1	1	1	1	1	0	0	1	0	0	1	1	1	1	1	1	1	1	1	1	0	1	1	1	0	0	0	0	0	1	-2.41255	low
TCGA-DK-A1AA	1.58356	0	1	1	0	0	1	0	0	0	0	0	1	1	0	1	1	1	1	1	1	0	0	0	1	0	0	0	1	1	1	0	1	1	1	1	1	0	1	1	1	0	1	0	0	1	1	-1.71509	low
TCGA-CF-A3MF	1.04932	0	1	0	1	0	0	0	0	0	0	0	1	0	0	1	1	1	1	1	0	0	0	1	1	1	0	0	1	0	1	1	1	1	1	1	1	1	1	1	1	0	1	1	0	0	0	-1.50838	low
TCGA-FD-A62O	0.591781	1	1	1	0	0	0	0	0	0	0	0	1	0	0	1	0	1	1	1	1	1	0	1	1	0	1	0	1	0	1	0	0	0	1	1	1	0	0	0	1	0	1	1	0	0	1	-0.192463	high
TCGA-FT-A3EE	0.271233	1	0	1	1	0	0	0	0	0	0	0	1	0	0	1	0	1	1	1	1	1	0	0	1	0	1	0	0	0	0	0	0	0	0	0	0	1	1	0	1	1	1	1	1	1	1	1.10827	high
TCGA-FD-A5BX	0.473973	1	0	0	1	1	0	1	0	1	0	0	0	1	0	0	1	0	1	1	0	1	1	1	0	0	1	0	1	1	0	1	1	1	0	0	0	1	0	1	1	1	1	1	0	1	1	0.317357	high
TCGA-C4-A0EZ	0.747945	1	0	0	1	1	0	1	0	1	0	0	0	1	0	0	0	0	1	1	1	0	0	0	1	0	1	1	1	1	1	1	0	0	0	0	0	1	1	1	1	0	1	1	0	1	1	0.394341	high
TCGA-XF-A9ST	0.350685	1	0	0	1	1	0	1	0	0	0	0	0	0	0	0	0	1	1	1	1	1	1	1	0	0	1	1	1	0	1	1	0	1	0	0	0	1	0	1	1	0	1	1	0	0	1	0.464686	high
TCGA-GD-A3OS	1.74795	0	0	0	1	1	0	0	0	1	0	0	0	1	0	0	0	0	0	0	1	1	1	1	1	0	1	0	1	0	0	1	0	0	0	0	0	0	0	1	0	1	1	1	0	0	1	0.0986749	high
TCGA-E7-A3Y1	0.446575	0	1	0	1	0	1	0	0	0	0	0	1	1	1	1	1	1	1	1	0	0	0	1	1	1	1	1	1	1	1	0	1	1	1	0	1	1	1	1	1	0	1	0	0	1	1	-1.54683	low
TCGA-FJ-A3Z7	2.58904	0	0	0	0	1	1	0	0	1	0	0	1	1	1	1	1	1	1	1	1	0	0	0	1	0	1	0	1	0	1	1	1	1	1	0	0	1	1	1	0	0	1	1	0	0	0	-1.22721	high
TCGA-GC-A3RD	1.1726	0	0	0	0	1	1	0	0	1	0	0	0	0	1	1	1	1	0	1	0	0	0	1	1	0	1	1	1	0	1	1	1	1	0	0	0	0	1	0	0	0	0	1	1	0	1	-1.84515	low
TCGA-CF-A5UA	1	0	0	0	1	0	1	0	1	1	0	0	1	1	1	1	1	0	1	1	0	0	0	0	1	1	1	0	1	1	0	1	1	1	1	1	1	0	1	1	0	0	1	0	0	0	1	-2.09723	low
TCGA-FD-A3SR	1.64932	1	0	0	1	1	0	1	0	1	0	0	0	1	0	0	1	0	1	1	1	1	1	0	0	0	0	1	1	0	1	0	0	1	1	1	1	0	0	0	1	1	0	1	1	1	1	-0.0278189	high
TCGA-FD-A43U	1.74247	0	1	1	1	1	0	0	0	1	1	0	1	1	0	1	1	1	1	0	0	1	0	1	0	0	0	1	1	1	0	1	1	1	1	0	0	0	1	1	0	1	0	1	0	0	0	-2.02556	low
TCGA-GU-A42Q	0.942466	1	0	0	1	1	1	0	0	0	0	0	1	1	0	1	1	1	0	0	1	1	1	1	0	0	1	1	0	0	1	0	0	0	0	0	0	1	0	0	1	1	1	1	1	0	1	0.413435	high
TCGA-FD-A3B5	0.745205	1	0	0	1	1	0	0	0	0	0	0	0	1	0	1	1	1	1	1	1	1	1	1	1	0	0	0	1	0	0	0	1	1	1	0	1	1	0	0	1	1	1	1	1	0	1	0.447561	high
TCGA-BT-A20U	1.24658	1	1	0	1	1	1	1	1	0	0	0	1	1	0	1	1	1	1	1	1	1	0	1	1	1	1	1	1	1	1	1	0	0	0	0	0	0	0	1	1	1	0	1	0	0	1	-0.747031	high
TCGA-E7-A678	2.1863	0	1	0	1	0	1	1	1	1	0	0	1	0	1	1	1	1	0	0	0	0	0	1	1	1	0	1	1	1	1	0	1	1	1	0	1	0	1	0	0	0	0	0	0	0	1	-2.01956	low
TCGA-FD-A5BV	0.446575	1	0	0	0	1	0	1	0	0	0	0	1	1	0	1	0	0	1	1	1	1	0	0	1	0	1	1	0	0	1	1	1	1	1	0	0	1	1	1	1	1	1	1	0	0	1	0.238189	high
TCGA-XF-A9T5	5.55342	0	0	0	1	0	1	0	1	1	1	1	1	1	1	1	1	1	0	0	0	0	0	0	1	0	0	1	1	0	1	0	1	1	1	0	1	1	1	0	0	1	0	1	1	0	0	-1.82492	low
TCGA-4Z-AA7R	1.43014	1	0	0	0	1	1	1	0	1	0	0	0	0	0	1	0	1	1	1	1	1	0	0	1	0	1	1	1	1	1	1	0	0	1	1	1	1	0	1	1	0	1	1	0	0	1	-0.415543	high
TCGA-DK-AA6M	4.33425	0	0	0	0	1	1	0	1	1	0	0	1	1	1	0	1	1	0	0	0	0	0	0	0	0	1	0	1	1	1	1	0	0	1	0	1	0	1	1	0	1	0	1	0	0	0	-1.89211	low
TCGA-4Z-AA86	0.852055	1	0	0	1	1	0	0	0	1	0	1	1	1	1	1	1	1	0	0	1	1	1	0	0	0	1	1	0	0	0	0	1	1	1	0	1	0	1	0	0	1	0	1	1	0	0	-0.912951	high
TCGA-G2-A2EC	1.90685	1	0	0	0	1	0	1	0	1	0	0	0	1	1	1	1	1	1	1	0	0	1	1	1	0	0	1	1	1	0	0	1	1	1	0	1	1	1	0	1	1	0	1	0	1	1	-0.5749	high
TCGA-GC-A3RC	1.32603	0	0	0	1	1	0	0	1	1	0	0	1	1	1	1	1	1	0	0	1	1	0	0	0	0	0	1	0	0	1	0	0	1	1	0	1	0	1	0	0	1	0	1	1	1	0	-0.953543	high
TCGA-XF-A9SW	0.991781	1	0	0	1	1	0	1	0	1	1	0	1	1	0	0	1	0	1	1	1	1	1	0	0	0	0	1	0	0	0	1	1	1	1	0	1	1	0	0	1	1	1	1	0	0	1	0.189927	high
TCGA-CU-A0YR	1.26027	1	0	0	0	1	0	0	0	1	0	0	1	1	0	0	1	1	0	0	1	1	1	1	1	0	0	1	0	0	0	1	1	1	1	0	0	0	0	0	0	1	0	1	0	1	0	-1.08488	high
TCGA-ZF-A9RE	0.290411	1	0	0	1	1	1	1	1	0	0	0	1	1	0	1	0	1	0	1	1	1	0	1	1	1	0	1	0	0	1	0	0	0	1	0	1	1	0	0	1	1	1	1	1	0	1	0.757602	high
TCGA-E7-A7XN	1.1726	0	1	0	1	1	1	0	1	1	1	1	1	1	1	1	1	1	0	0	0	0	0	0	0	0	0	1	1	1	1	1	1	1	1	0	1	0	1	1	0	0	0	1	0	0	0	-2.91161	low
TCGA-CU-A3QU	0.432877	0	0	1	0	1	1	1	1	1	0	0	0	0	1	0	0	1	1	1	0	1	0	0	1	0	1	1	0	0	1	1	1	0	1	1	1	0	1	0	1	0	1	1	1	0	1	-0.930634	high
TCGA-FD-A3B8	1.05205	0	1	0	1	1	0	0	0	1	1	1	1	1	1	0	1	0	1	0	0	0	1	1	0	0	0	1	1	0	0	1	1	0	1	0	1	1	1	0	0	1	0	1	0	0	0	-1.41192	high
TCGA-CU-A72E	1.13151	1	0	0	1	0	0	1	0	0	0	0	1	1	0	1	1	0	1	1	0	1	0	1	1	0	1	1	1	0	1	0	1	0	1	0	0	1	0	0	1	1	1	1	1	0	1	0.791685	high
TCGA-XF-A9T8	1.14521	1	0	0	1	1	1	1	0	1	1	0	1	1	1	1	1	1	1	1	1	0	1	1	1	0	0	1	1	0	1	1	1	1	1	0	0	1	0	0	0	1	0	1	1	0	0	-0.796875	high
TCGA-BT-A20Q	1.62466	1	1	0	1	1	0	1	0	1	0	0	1	1	0	1	1	1	1	1	0	0	0	1	0	0	0	1	1	1	0	1	1	1	1	0	1	0	1	1	1	1	1	0	0	1	0	-1.29162	high
TCGA-XF-A9SM	2.87123	0	0	0	0	1	0	0	0	1	1	1	1	1	1	1	1	1	0	0	1	1	1	0	0	0	0	1	1	0	1	1	1	1	1	0	1	1	1	0	0	1	0	1	1	0	0	-1.84657	low
TCGA-DK-A1AC	10.9068	0	0	0	0	1	0	0	0	1	1	1	0	0	1	1	1	1	0	0	1	1	0	0	1	0	0	1	1	1	1	1	1	1	0	0	0	0	1	1	0	1	0	1	0	0	0	-2.31854	low
TCGA-CF-A47Y	1.02192	0	1	1	1	0	1	0	0	0	0	0	1	1	1	1	1	1	0	0	0	0	0	0	1	1	0	0	1	1	1	1	1	1	1	1	1	1	1	1	0	0	1	0	0	1	1	-2.54392	low
TCGA-CF-A8HX	0.945205	0	1	0	1	0	1	0	0	1	0	0	1	0	1	1	0	1	0	1	0	1	0	1	1	1	0	0	1	1	1	1	1	1	1	0	1	0	1	1	1	0	1	0	0	0	1	-1.90826	low
TCGA-E7-A541	2.13151	1	0	0	0	0	1	0	1	1	1	0	1	1	1	0	1	1	0	1	0	1	0	0	1	1	0	1	1	1	1	1	1	1	1	0	1	0	1	1	0	0	0	1	0	0	0	-2.85197	low
TCGA-DK-AA6W	1.13699	1	0	0	0	1	1	0	1	1	0	0	0	1	0	0	0	1	0	0	1	0	0	0	1	0	1	1	1	0	1	1	0	0	0	0	0	1	0	1	1	0	1	1	0	1	1	-0.771483	high
TCGA-DK-AA71	1.13699	0	0	0	1	0	1	0	1	1	0	0	0	0	0	1	1	1	1	1	1	1	0	1	1	1	0	1	1	1	1	1	1	1	1	1	1	1	1	1	0	0	1	1	1	0	0	-1.7864	low
TCGA-FD-A3B4	1.39726	1	0	0	1	1	0	1	0	0	1	1	1	1	1	1	1	1	0	0	1	1	1	1	1	0	0	1	0	1	1	1	0	1	1	0	1	0	1	1	1	1	0	1	0	0	0	-1.2826	high
TCGA-G2-AA3B	5.50137	0	1	1	0	0	1	0	1	1	1	1	1	0	1	1	0	1	0	1	0	0	0	0	1	1	1	1	1	1	1	1	1	1	1	0	0	0	1	1	1	0	0	1	0	0	0	-2.91975	low
TCGA-XF-A9T4	1.35616	1	0	0	1	1	0	0	0	1	0	1	1	1	0	1	1	0	1	1	1	0	0	1	1	0	1	0	0	1	0	1	1	1	1	0	1	1	1	0	1	1	0	0	0	0	1	-0.315207	high
TCGA-XF-AAMW	0.693151	1	0	0	1	1	0	0	0	0	1	1	1	1	1	1	1	0	1	1	1	1	0	0	1	0	1	0	0	0	1	1	0	0	1	0	1	0	1	0	1	1	0	1	0	1	1	-0.301396	high
TCGA-GC-A3YS	2.07671	0	0	0	0	1	0	0	0	0	0	0	1	1	0	1	1	1	0	0	1	1	1	1	1	0	1	0	0	0	0	1	1	1	1	0	1	1	0	1	0	1	0	1	0	0	0	-0.665824	high
TCGA-XF-AAMT	0.246575	1	0	0	1	1	0	0	0	0	0	0	1	1	0	0	1	0	1	1	1	1	1	1	1	0	1	0	0	0	0	0	0	1	1	0	1	1	1	0	1	1	1	1	1	0	1	0.861103	high
TCGA-XF-A8HH	0.156164	1	0	0	1	0	0	0	0	1	0	0	1	1	1	1	1	1	1	1	0	0	0	1	1	0	1	1	1	0	1	1	1	1	0	0	0	0	1	0	1	1	1	1	0	1	1	-1.21556	high
TCGA-GD-A6C6	0.183562	0	0	0	0	0	1	1	1	1	0	0	1	0	1	1	1	1	1	1	0	0	0	0	1	0	0	0	1	1	1	1	1	1	1	0	1	1	1	1	0	0	0	1	0	0	0	-1.58263	low
TCGA-DK-A3X2	1.49863	1	0	0	1	1	1	1	1	0	0	0	0	1	0	0	0	0	0	0	1	1	0	0	1	1	0	1	0	0	1	1	1	1	1	1	1	1	0	1	1	0	0	1	1	0	1	-0.696008	high
TCGA-DK-A3IV	0.805479	1	0	0	1	1	1	0	1	1	1	0	1	1	0	1	1	1	1	1	0	0	0	0	0	0	0	1	1	0	1	0	1	1	1	0	1	0	1	0	1	0	0	1	0	0	1	-1.30813	high
TCGA-H4-A2HQ	1.61644	0	0	0	0	0	1	0	0	1	0	0	1	0	0	1	0	1	0	0	0	1	0	1	1	1	1	0	0	0	1	1	0	1	1	0	1	1	1	0	1	0	1	0	0	0	1	-1.05961	high
TCGA-DK-AA6T	1.56712	0	1	0	0	1	0	0	0	1	1	0	0	1	1	0	1	0	1	1	1	0	0	0	0	0	0	1	1	1	0	1	0	1	0	0	0	1	1	1	0	0	0	0	0	0	0	-1.68148	low
TCGA-4Z-AA82	4.26301	1	0	0	1	1	1	0	0	0	0	0	1	1	1	1	1	1	0	1	1	1	1	1	0	0	0	1	0	0	1	1	1	1	1	0	1	0	1	0	1	1	1	1	1	0	1	-0.962814	high
TCGA-ZF-AA4R	2.83836	1	0	0	1	1	0	0	0	1	0	0	0	1	0	0	1	1	1	1	1	1	1	1	1	0	1	1	1	0	1	1	0	1	1	0	1	0	0	1	1	1	1	1	0	0	1	-0.767702	high
TCGA-BL-A13J	0.221918	1	0	0	1	1	0	0	0	0	0	0	1	1	0	1	0	1	1	1	1	1	1	1	1	1	0	1	1	0	0	0	1	1	0	0	1	1	1	0	1	1	1	1	1	0	1	0.0829827	high
TCGA-HQ-A2OE	3.21644	0	1	1	1	0	1	0	0	1	0	0	1	0	0	1	0	1	1	1	1	1	0	1	1	0	0	1	0	0	1	1	0	1	0	0	0	0	0	0	1	0	0	1	0	0	0	-0.938948	high
TCGA-DK-A1AD	9.36986	0	0	1	0	0	1	0	0	1	1	1	1	1	1	1	1	1	1	1	1	1	0	0	1	0	0	1	1	1	1	1	1	1	1	1	1	1	1	0	0	1	0	1	0	0	0	-2.31298	low
TCGA-ZF-AA5P	1.01918	0	0	0	0	1	1	0	0	1	1	0	0	1	1	1	1	1	1	1	1	0	1	0	1	0	1	0	1	0	1	1	1	0	1	0	1	1	1	0	1	1	1	1	1	0	0	-0.901444	high
TCGA-DK-AA6S	13.8356	0	1	1	1	1	0	0	0	1	1	1	1	1	1	1	1	1	1	1	0	1	1	1	1	0	1	1	1	1	1	1	1	1	1	0	1	0	1	1	1	1	0	1	0	0	1	-2.16496	low
TCGA-DK-A1A7	1.53425	0	0	0	0	0	0	0	0	1	1	1	1	0	0	1	1	0	1	1	1	0	0	0	1	0	1	1	1	1	1	1	0	0	1	0	1	1	1	1	1	0	0	1	0	0	1	-1.25432	high
TCGA-XF-AAN7	1.54795	1	0	0	0	1	1	1	0	1	0	0	0	1	0	0	1	0	0	0	1	1	1	0	1	0	1	0	1	0	1	1	0	1	0	0	1	1	0	0	1	0	1	0	1	1	1	-0.421247	high
TCGA-GU-A42P	0.909589	1	0	0	0	1	1	0	1	1	0	0	0	0	0	1	0	1	1	1	1	1	0	1	1	1	1	1	0	0	1	0	1	1	0	0	0	0	0	0	1	0	1	1	1	0	1	-0.375204	high
TCGA-FT-A61P	0.923288	0	1	1	1	1	0	0	0	1	0	0	0	1	1	0	1	0	1	1	0	0	1	1	1	0	1	1	0	0	0	1	1	1	1	0	1	1	1	0	1	1	0	1	0	0	0	-1.03988	high
TCGA-BT-A0S7	0.547945	1	0	0	1	1	0	1	0	0	0	0	0	1	0	1	0	0	1	1	1	0	1	1	1	0	1	0	0	0	1	0	0	0	0	0	0	1	0	0	1	1	0	1	1	0	1	1.81257	high
TCGA-E7-A3X6	2.47671	1	1	0	1	1	0	0	1	1	1	1	1	1	0	1	1	1	0	0	0	0	0	0	1	0	0	1	1	0	1	0	1	1	1	0	1	1	0	0	0	1	0	0	1	0	0	-1.57353	low
TCGA-DK-AA74	4.67945	0	1	0	1	1	0	1	0	1	0	0	1	1	1	1	1	1	1	1	0	0	1	1	0	0	1	0	1	1	0	1	1	1	1	0	0	1	1	1	0	1	0	1	0	0	0	-0.687527	high
TCGA-FD-A5BR	2.2274	0	0	0	0	1	0	0	0	0	1	1	1	1	0	0	1	1	1	1	0	0	0	1	0	0	0	1	1	0	0	0	1	1	0	0	0	0	1	0	1	1	0	1	1	0	0	-0.991276	high
TCGA-GC-A3I6	1.72603	1	0	0	1	1	1	0	0	1	0	0	1	1	1	0	1	1	0	0	1	0	0	1	1	0	0	1	1	0	1	0	1	1	1	0	1	0	1	0	1	1	0	1	1	0	0	-1.4083	high
TCGA-G2-A2EJ	4	0	0	0	1	1	1	0	1	1	0	0	1	1	1	1	1	1	0	0	1	0	1	1	0	0	0	1	0	0	1	1	0	0	1	0	1	0	1	0	0	1	0	1	1	0	0	-1.32631	high
TCGA-FD-A3N5	1.87671	1	0	0	1	1	0	1	1	1	0	1	1	1	1	1	1	1	0	0	1	1	1	0	1	0	1	1	0	0	1	0	1	1	1	0	1	0	1	0	1	1	0	0	1	0	0	-0.801104	high
TCGA-CF-A3MH	1.09041	0	1	1	0	0	0	1	1	0	0	0	0	0	0	1	0	1	1	1	0	0	0	1	1	1	0	0	1	0	0	1	1	1	1	1	1	0	1	1	1	1	0	0	0	0	1	-1.60441	low
TCGA-FD-A62S	1.11233	1	0	0	1	1	0	0	0	1	0	0	0	1	1	0	1	1	1	1	1	1	1	1	0	0	0	0	1	0	0	0	0	0	1	0	1	1	1	0	1	1	1	1	1	0	1	0.476852	high
TCGA-K4-A3WS	2.08493	0	0	0	1	1	0	0	0	1	1	1	1	1	0	1	1	1	1	1	1	1	1	1	1	0	1	0	1	1	1	1	1	1	1	0	1	1	0	0	1	1	0	1	0	0	0	-0.605721	high
TCGA-DK-A6B5	4.22466	0	0	0	1	1	1	0	1	1	1	1	1	1	0	1	1	1	0	0	0	0	0	0	1	0	0	1	1	1	1	1	1	1	1	0	1	0	0	1	1	1	0	1	0	0	1	-2.33397	low
TCGA-G2-A2EO	4.94247	1	0	0	0	1	0	1	0	1	1	1	0	1	0	1	1	0	1	1	1	1	0	0	1	0	0	1	1	1	1	1	1	1	1	0	1	1	1	1	0	0	0	1	0	0	0	-1.16209	high
TCGA-FD-A3SN	2.43014	0	1	0	1	1	0	0	0	1	0	0	0	1	0	1	1	0	1	1	1	1	0	1	0	0	1	1	1	0	0	1	1	1	1	0	1	1	1	0	1	1	0	1	0	0	0	-0.643493	high
TCGA-CU-A3YL	2.48219	0	1	0	0	0	1	0	0	1	0	0	1	1	0	1	1	1	0	0	0	0	0	0	1	0	0	1	1	1	1	1	1	1	1	1	1	1	1	1	0	0	1	1	0	0	0	-2.61365	low
TCGA-G2-AA3F	2.44658	0	0	0	0	0	0	0	1	1	0	0	1	0	1	1	0	1	0	0	1	1	0	0	1	1	1	1	1	0	1	1	1	1	1	1	1	0	1	0	0	0	1	1	1	0	0	-2.10978	low
TCGA-E7-A7PW	1.13973	0	0	0	0	0	1	1	1	1	0	0	0	0	1	1	1	1	1	1	0	0	0	0	1	1	0	1	1	0	1	0	1	1	0	1	0	1	1	0	1	0	0	1	1	0	0	-1.41692	high
TCGA-XF-A9SJ	0.268493	1	0	0	0	1	0	1	0	1	0	0	0	1	0	0	1	1	1	1	1	1	1	1	1	0	0	1	1	0	1	1	1	1	1	0	1	1	1	0	0	1	0	1	0	0	0	-0.61309	high
TCGA-XF-AAN8	0.323288	1	0	0	0	1	0	1	0	0	0	0	1	1	0	0	1	0	1	1	0	1	1	1	1	0	1	0	0	1	0	0	1	0	0	0	0	1	1	0	0	1	1	1	1	0	1	1.089	high
TCGA-CF-A3MG	1.01096	0	1	1	0	0	0	0	0	0	0	0	1	0	0	1	0	1	1	1	1	1	0	1	1	1	0	1	1	0	1	1	1	0	1	1	1	1	1	0	1	0	1	0	0	0	1	-1.25707	high
TCGA-ZF-A9RN	1.68493	1	0	0	1	1	0	0	1	1	1	1	0	1	1	1	1	0	0	0	1	0	1	0	0	0	1	1	0	0	0	1	0	0	0	0	0	1	0	1	1	1	0	1	0	1	1	-0.693032	high
TCGA-CU-A0YN	1.07671	1	0	0	1	1	0	1	0	1	0	0	1	1	0	0	1	1	0	0	1	1	0	1	1	0	1	1	0	0	0	0	0	0	1	0	1	1	0	0	0	1	0	1	1	0	0	0.580789	high
TCGA-FD-A3NA	5.05479	0	0	1	0	1	0	0	0	1	0	0	1	0	1	1	1	1	0	0	1	0	0	0	0	0	0	1	1	0	1	1	1	1	1	0	0	0	1	0	1	1	0	1	1	0	0	-2.0105	low
TCGA-YC-A8S6	0.80274	0	1	1	0	1	0	0	0	0	0	0	1	1	0	1	1	1	1	1	0	0	0	0	1	0	0	1	1	1	0	1	1	0	1	0	1	1	0	1	1	0	1	1	0	1	1	-1.28902	high
TCGA-DK-AA77	1.69315	0	1	1	0	0	1	0	1	1	1	1	1	0	1	1	1	1	1	1	1	0	0	0	1	1	0	1	0	1	1	1	1	1	1	0	1	1	1	1	0	0	1	1	0	0	0	-2.58333	low
TCGA-GD-A3OP	0.175342	0	1	0	1	1	0	0	0	1	0	0	1	1	0	0	1	1	1	1	0	1	0	0	0	0	0	1	1	0	1	0	1	1	1	0	1	0	1	0	1	1	1	1	0	1	1	-0.811081	high
TCGA-4Z-AA7N	3.74521	1	1	1	0	1	0	0	0	1	1	1	1	1	0	0	1	1	1	1	0	0	1	1	1	0	0	1	1	1	1	0	1	1	0	0	0	1	1	0	0	1	0	1	1	0	0	-1.39079	high
TCGA-4Z-AA7Y	4.16986	0	1	1	1	0	1	0	0	0	0	0	1	0	1	1	0	1	1	1	0	0	0	0	1	1	0	1	0	1	1	1	0	0	0	1	1	1	1	0	1	0	1	0	0	0	1	-1.47493	low
TCGA-XF-A9SP	1.24384	1	0	0	0	1	0	0	0	1	0	0	0	1	0	1	0	1	1	1	0	1	1	1	0	0	1	0	1	0	1	0	1	1	1	0	1	1	1	0	0	1	1	1	1	0	1	0.138538	high
TCGA-XF-AAN4	2.25479	1	0	0	0	1	1	0	0	1	1	0	1	1	1	0	1	0	1	1	1	1	1	0	0	0	0	1	1	0	1	0	1	1	1	0	1	1	1	0	1	1	0	1	0	0	0	-1.00715	high
TCGA-CF-A47X	1.05205	0	1	1	1	0	0	0	0	1	0	0	1	0	0	1	1	1	0	1	1	1	0	1	1	1	1	1	1	0	1	1	1	1	1	1	1	1	1	1	1	0	1	0	0	0	1	-1.87727	low
TCGA-XF-AAMQ	5.96438	0	1	1	0	1	0	0	1	1	1	1	1	0	1	1	1	1	0	0	1	0	0	0	1	1	0	1	1	1	1	1	1	1	1	0	1	0	1	1	0	1	0	0	0	0	0	-3.34878	low
TCGA-FD-A6TA	5.23836	0	1	1	1	1	0	0	0	1	0	1	1	1	1	1	1	1	1	1	0	1	1	1	1	0	0	1	1	1	0	1	1	1	1	1	1	0	1	0	0	1	0	0	0	0	0	-2.29831	low
TCGA-SY-A9G5	3.24932	0	1	0	1	1	0	0	0	1	1	1	1	1	1	1	1	1	0	0	0	0	0	1	1	0	0	1	1	1	0	1	1	1	1	0	1	0	1	1	0	1	0	1	0	0	0	-2.5385	low
TCGA-DK-AA6Q	1.13151	1	0	0	1	1	1	1	1	0	1	1	0	1	0	1	1	1	1	1	1	1	1	1	0	0	0	0	1	1	1	0	1	0	1	0	1	1	0	1	1	0	0	1	1	0	0	0.147381	high
TCGA-CF-A5U8	1.09315	0	1	1	1	0	1	0	0	0	0	0	1	0	1	1	1	1	0	0	0	0	0	0	1	1	0	0	1	1	1	0	1	1	1	1	1	0	1	0	0	0	1	0	0	0	1	-2.25436	low
TCGA-LC-A66R	1.27671	0	0	0	1	1	0	1	1	1	1	1	1	1	1	1	1	1	0	0	1	1	0	0	1	0	0	1	1	1	1	1	1	1	1	0	1	1	1	0	0	0	0	1	0	0	0	-1.44051	high
TCGA-DK-A3IK	0.4	1	0	1	1	0	0	0	0	1	0	1	1	1	1	1	1	1	1	1	1	1	0	1	1	0	0	0	1	0	1	0	1	1	0	0	0	1	1	0	1	1	1	1	1	0	0	-0.35147	high
TCGA-GU-A762	0.635616	1	0	0	0	1	0	0	0	1	0	1	0	1	1	0	1	0	1	0	0	0	1	0	0	0	1	1	1	1	0	1	1	1	1	0	1	1	1	1	0	1	0	1	0	0	0	-1.81993	low
TCGA-ZF-A9R0	1.86301	1	0	0	1	0	0	0	0	1	1	1	1	1	1	1	0	1	0	1	0	0	0	0	1	0	0	1	1	0	1	1	1	1	0	0	0	0	1	0	1	1	0	1	0	0	0	-1.59393	low
TCGA-CF-A47V	1.03836	0	1	1	1	0	1	0	0	1	0	0	1	1	1	1	1	1	1	1	0	0	0	0	1	1	0	0	1	1	1	0	1	1	1	0	1	1	1	1	1	0	1	0	0	1	1	-1.67057	low
TCGA-FD-A5C0	1.50685	1	0	0	0	1	1	0	0	1	0	0	0	1	0	0	0	1	1	1	1	1	0	1	1	0	0	1	1	0	1	1	1	1	0	0	0	0	1	0	1	1	0	1	1	0	1	-0.951084	high
TCGA-CF-A8HY	0.945205	0	1	0	1	0	1	0	1	0	0	0	0	1	1	1	1	0	1	1	0	0	0	1	1	1	0	1	1	0	0	1	1	1	1	1	1	1	1	1	0	0	1	0	1	0	1	-2.11314	low
TCGA-BT-A20W	0.69589	1	0	1	0	1	0	0	0	1	1	0	0	1	1	1	0	1	1	1	1	1	0	0	1	0	1	1	1	0	1	1	1	1	1	0	1	1	1	1	0	0	1	1	1	1	0	-1.33481	high
TCGA-UY-A78N	7.23562	1	0	0	0	0	0	0	1	0	0	0	0	1	0	1	0	1	1	1	1	1	0	0	1	1	1	1	1	0	1	1	0	1	1	0	1	0	0	1	1	0	0	1	0	0	1	-1.23769	high
TCGA-BT-A20T	1.2411	1	0	1	1	0	1	0	0	1	0	0	1	1	1	1	1	1	1	1	1	0	1	0	1	0	0	1	1	0	1	1	1	1	1	0	1	1	0	0	0	1	1	1	1	0	0	-1.39447	high
TCGA-XF-A8HG	1.27945	1	1	0	1	0	0	0	1	1	0	0	1	0	0	1	1	1	1	1	1	0	0	1	1	1	0	1	1	0	1	0	1	1	0	1	1	1	1	0	1	1	1	1	0	0	1	-1.08854	high
TCGA-FD-A3B7	0.334247	1	0	0	1	1	0	1	0	1	0	0	1	1	1	0	1	1	1	0	1	1	1	1	1	0	0	0	0	0	0	0	0	0	1	0	0	1	1	0	0	1	0	1	1	1	0	0.739054	high
TCGA-K4-A4AC	0.761644	1	0	0	1	1	0	1	0	1	0	0	1	1	1	1	1	1	0	0	1	1	0	0	0	0	1	0	1	0	1	1	1	1	1	0	1	1	1	0	1	1	0	1	1	0	0	-0.521394	high
TCGA-BT-A2LA	1.43014	0	0	0	1	0	1	1	0	1	0	0	0	1	0	1	1	0	0	1	1	0	0	0	1	0	1	1	1	0	1	1	0	0	0	0	0	1	0	1	1	0	0	0	0	1	1	-0.352054	high
TCGA-XF-AAN1	2.57808	1	1	1	0	0	1	1	0	1	0	0	1	0	0	1	1	1	0	1	0	0	0	0	1	1	0	1	1	1	1	1	1	1	1	0	1	1	1	1	1	0	1	0	0	0	1	-2.19738	low
TCGA-XF-A9SU	0.49863	1	0	0	0	0	0	0	0	1	0	0	0	1	0	1	1	0	1	1	0	1	1	1	0	0	1	1	1	0	0	1	1	1	0	0	0	1	1	0	0	1	0	1	0	0	0	-0.839434	high
TCGA-FD-A43S	1.24658	0	0	0	1	1	1	0	0	1	1	1	1	1	1	1	1	1	1	1	0	1	1	1	0	0	0	0	1	1	1	1	1	1	1	0	1	1	1	1	0	1	0	1	0	0	0	-1.53251	low
TCGA-ZF-A9R3	2.6	1	1	1	0	0	1	0	1	1	0	0	1	0	0	1	1	1	1	1	0	0	0	0	1	0	0	1	1	0	1	0	1	0	1	0	1	0	1	0	1	0	1	0	0	0	1	-1.68222	low
TCGA-UY-A78K	1.46849	1	0	0	0	1	0	0	0	1	1	1	0	0	1	0	1	0	1	1	0	0	0	0	0	0	0	1	1	1	1	1	1	1	1	0	1	1	1	0	0	0	0	1	0	0	0	-1.76644	low
TCGA-UY-A9PD	1.48493	0	0	1	1	0	0	0	0	1	0	0	0	0	0	1	0	1	1	1	1	0	0	1	1	0	0	1	1	0	1	1	1	1	0	0	0	1	1	0	0	1	1	1	0	1	0	-0.598997	high
TCGA-DK-A3IN	0.684932	1	0	0	0	1	0	0	0	0	0	0	0	0	0	1	1	1	1	0	1	1	1	0	0	0	0	0	1	0	0	0	0	1	1	0	0	0	1	0	0	1	0	1	0	0	0	-0.479252	high
TCGA-KQ-A41R	3.69863	0	0	0	0	0	1	1	1	1	0	0	1	0	1	1	1	1	0	1	1	0	0	0	1	1	0	1	1	0	1	1	1	1	1	1	1	0	1	1	1	0	1	1	0	0	1	-2.24474	low
TCGA-XF-A8HI	1.49041	1	1	1	1	1	1	0	0	0	0	0	1	1	0	1	1	1	0	1	0	0	0	1	1	1	0	0	1	1	1	0	1	1	1	1	1	1	0	1	1	0	1	1	0	0	1	-1.29242	high
TCGA-KQ-A41P	2.99726	0	0	0	0	0	0	0	1	1	0	0	1	1	1	1	1	1	1	1	0	1	0	0	1	0	0	1	1	1	1	1	1	1	1	0	1	0	1	1	0	0	0	1	0	0	0	-2.27509	low
TCGA-XF-A8HC	0.547945	1	0	0	1	1	1	1	1	1	0	0	0	0	1	0	0	1	1	1	1	0	0	0	1	1	0	1	1	0	1	1	1	1	1	1	1	0	1	0	1	0	1	0	1	0	1	-1.38211	high
TCGA-DK-AA76	1.00274	0	0	0	1	0	1	0	1	0	0	0	1	0	0	1	1	1	1	1	1	1	0	0	1	1	0	1	1	1	1	1	0	1	1	1	1	1	0	0	1	0	1	1	0	0	1	-1.3152	high
TCGA-2F-A9KT	6.44384	0	0	0	1	0	0	0	1	0	0	0	0	0	0	1	1	1	0	0	1	0	0	1	1	1	1	1	1	0	0	1	0	0	1	1	1	1	1	0	1	1	1	1	1	0	1	-0.975494	high
TCGA-XF-AAMG	9.21644	0	0	0	0	0	1	1	0	1	0	0	1	0	0	1	1	1	0	0	1	1	0	0	1	1	0	1	1	0	1	1	0	1	1	1	1	1	1	1	1	0	0	1	1	1	0	-1.91258	low
TCGA-G2-A2EL	2.24384	1	0	0	1	1	1	1	0	1	1	1	0	1	0	1	0	0	0	1	1	1	0	0	1	1	1	1	0	0	1	1	0	0	0	0	1	1	0	1	1	0	0	0	0	1	0	-0.313859	high
TCGA-LT-A8JT	1.75616	0	1	1	1	0	1	0	0	1	1	1	1	0	1	1	0	1	1	1	0	1	0	0	1	0	0	1	1	1	1	0	1	1	1	1	1	0	1	1	0	0	0	0	0	0	1	-2.31091	low
TCGA-BT-A42F	2.36712	0	0	0	0	1	0	0	0	1	1	0	1	1	1	1	1	1	0	0	1	0	0	1	1	0	0	0	1	1	1	1	1	0	1	0	1	0	1	0	0	1	0	1	0	0	0	-1.59778	low
TCGA-ZF-A9R4	2.52329	0	0	0	1	0	1	0	1	1	0	0	1	0	1	1	1	1	0	0	1	1	0	0	1	1	1	1	1	0	1	1	1	1	1	1	1	0	1	0	0	0	0	1	0	0	0	-2.45443	low
TCGA-S5-AA26	1.37808	0	0	0	1	0	0	0	0	0	0	0	1	0	1	1	1	1	1	1	0	0	0	0	1	1	0	1	1	1	0	1	1	1	1	1	1	1	1	0	1	0	1	1	1	0	1	-1.62273	low
TCGA-FJ-A3ZF	1.43562	0	0	0	0	0	1	0	1	1	0	0	0	0	0	1	0	1	1	1	1	1	0	0	1	1	0	1	1	0	1	1	0	1	1	1	0	1	1	0	1	0	1	1	1	0	1	-1.25129	high
TCGA-DK-A3IT	1.77534	0	0	0	1	0	0	0	0	1	0	1	0	1	0	0	0	1	1	1	1	1	1	1	0	0	0	1	1	0	0	1	1	1	1	1	1	1	1	0	1	1	0	1	1	0	1	-0.631236	high
TCGA-FD-A6TE	1.03014	0	1	1	0	1	1	0	1	1	1	1	0	0	1	1	1	1	0	1	1	0	0	0	1	1	1	1	0	0	1	1	1	1	0	0	0	1	0	0	1	0	1	0	1	0	0	-2.0371	low
TCGA-E7-A7DV	0.10137	0	0	0	1	1	1	0	1	1	0	0	1	1	1	1	1	0	0	0	0	1	1	0	0	0	1	1	1	1	1	1	1	0	1	0	0	1	1	0	0	1	0	0	0	0	0	-1.36251	high
TCGA-GV-A6ZA	1.89315	0	0	0	0	0	1	0	1	1	1	0	1	0	1	1	1	1	0	0	0	0	0	0	1	1	1	1	1	0	1	1	1	1	1	1	1	1	1	0	0	0	0	1	0	0	0	-2.8251	low
TCGA-2F-A9KW	0.69589	1	0	0	1	1	0	0	0	1	0	0	1	1	0	0	0	1	1	1	1	1	1	1	0	0	0	0	0	0	1	1	1	1	1	0	1	1	0	0	1	0	1	1	0	1	1	0.395324	high
TCGA-DK-AA6X	1.27945	0	0	0	0	1	1	1	1	1	1	1	1	1	0	1	1	1	1	1	0	0	0	0	0	0	0	1	1	1	1	1	0	1	1	0	1	0	0	1	1	0	0	1	0	0	1	-1.78817	low
TCGA-E7-A519	1.39178	0	1	1	1	0	1	1	1	1	0	0	1	1	1	1	1	1	1	0	0	0	0	0	1	0	0	0	1	1	1	1	1	1	1	0	1	1	1	1	0	0	0	0	0	0	0	-2.0099	low
TCGA-XF-A8HD	8.12055	0	0	0	1	1	0	0	0	1	0	1	0	0	1	0	1	1	0	0	0	0	1	0	1	0	1	1	1	0	1	1	1	1	1	0	1	0	1	0	0	1	0	0	0	0	0	-2.06314	low
TCGA-HQ-A5ND	0.750685	1	0	0	1	0	1	0	0	0	0	0	0	1	1	1	1	0	1	1	1	0	1	1	1	1	1	1	0	0	1	1	0	0	0	0	0	1	1	0	1	1	0	0	0	0	1	-0.548623	high
TCGA-FD-A43Y	1.29863	1	0	0	1	0	0	0	0	1	0	0	1	1	0	1	1	1	1	1	1	1	1	1	1	0	1	1	1	0	0	0	0	0	1	0	1	0	1	0	1	1	0	1	1	0	1	-0.150546	high
TCGA-DK-A3IS	4.18904	0	0	0	1	0	1	1	0	1	1	0	1	0	0	1	1	0	0	0	0	0	0	0	1	1	1	1	1	1	1	1	1	1	1	1	1	1	0	0	0	0	1	1	0	1	0	-1.62753	low
TCGA-CU-A3KJ	1.53973	0	0	0	1	1	0	0	1	0	0	0	1	1	1	1	1	1	0	1	1	0	1	1	1	1	1	1	0	0	1	0	0	0	0	0	0	1	0	0	0	1	0	1	1	0	1	0.0662388	high
TCGA-XF-AAMX	0.564384	1	0	0	0	1	0	1	0	1	0	0	0	1	0	1	0	1	1	1	1	1	1	1	1	0	1	1	0	1	1	1	0	1	0	0	0	1	0	1	0	1	1	1	0	1	1	0.220083	high
TCGA-FD-A43N	1.91507	0	0	0	1	1	0	0	0	1	0	0	1	1	1	1	0	1	1	1	1	1	0	1	1	0	1	1	1	0	1	1	1	1	1	0	1	1	1	0	0	0	1	1	0	0	0	-0.589222	high
TCGA-E7-A85H	1.07945	0	0	0	0	1	1	1	0	1	1	0	0	0	1	1	0	1	0	1	1	0	0	0	1	0	1	1	1	1	1	1	0	1	1	0	1	0	1	1	0	1	0	1	0	1	0	-1.52293	low
TCGA-BT-A20N	2.17808	1	0	0	0	0	0	0	0	0	0	0	0	0	0	1	0	1	0	1	1	0	0	0	1	0	1	1	0	0	1	0	0	1	0	1	1	1	1	0	1	1	1	1	1	0	1	-0.156387	high
TCGA-XF-A9T6	0.175342	0	0	0	1	1	1	1	1	1	0	0	0	1	0	1	1	1	1	1	1	1	0	0	1	0	1	1	1	0	1	1	0	1	1	0	1	0	1	1	1	1	0	0	0	0	1	-1.07579	high
TCGA-CF-A3MI	1.0137	0	0	0	1	0	1	0	0	0	0	0	0	1	1	1	1	1	1	1	0	0	0	0	1	1	0	1	1	1	1	1	1	1	1	1	1	1	1	1	1	0	1	1	1	0	0	-2.07428	low
TCGA-FD-A3SS	1.07123	1	0	0	1	1	1	1	0	1	0	0	1	1	0	0	0	1	1	1	1	1	0	0	0	0	0	1	1	0	1	0	0	1	0	0	0	1	1	0	1	0	1	1	0	0	1	0.50827	high
TCGA-FD-A3B6	2.75342	1	0	0	1	1	1	0	0	1	1	1	1	1	1	1	1	0	0	0	1	0	1	0	0	0	1	0	1	0	1	0	0	0	1	0	1	0	1	0	0	1	0	0	1	1	0	-0.965144	high
TCGA-GD-A76B	0.613699	1	0	0	0	1	1	0	0	1	1	1	1	1	1	1	1	1	1	1	1	1	0	0	1	0	1	1	1	1	1	1	1	1	0	0	0	0	1	1	0	0	0	1	0	0	0	-2.14543	low
TCGA-K4-A83P	1.35616	0	0	0	0	1	0	0	0	1	1	1	1	1	1	1	1	0	1	1	0	1	1	1	1	0	0	1	1	1	0	1	1	0	1	0	1	1	1	1	0	1	0	1	0	0	0	-1.50981	low
TCGA-DK-A1A3	1.82192	1	0	0	1	1	0	0	0	1	0	0	0	1	0	0	1	1	1	1	1	1	1	1	0	0	0	1	0	0	1	0	1	1	1	0	0	1	0	0	1	1	1	1	1	1	0	0.375919	high
TCGA-4Z-AA7W	2.30137	0	1	0	1	1	1	0	1	1	1	1	1	1	1	1	1	1	0	0	0	0	0	0	0	0	0	1	1	1	1	1	1	1	1	0	1	0	1	1	0	1	0	1	0	0	0	-2.87017	low
TCGA-ZF-A9R1	2.11781	0	1	0	1	0	1	0	0	1	1	1	0	1	0	1	1	0	1	1	0	1	0	1	0	1	0	1	1	0	1	1	1	1	1	1	1	0	0	0	1	0	0	1	0	0	1	-2.07924	low
TCGA-FD-A5C1	4.90959	0	0	0	1	1	0	0	0	1	1	1	1	1	1	1	1	1	1	1	1	1	0	1	1	0	0	0	1	1	1	1	1	1	1	0	1	0	1	0	0	1	0	1	0	0	0	-1.32667	high
TCGA-BT-A2LB	1.34795	1	1	1	1	1	0	0	0	1	1	1	1	1	0	1	1	1	1	1	1	0	0	1	1	0	0	1	1	0	1	1	1	1	1	0	1	0	0	0	0	1	0	1	0	0	0	-1.70977	low
TCGA-XF-AAN3	7.19178	0	0	0	1	1	1	0	1	1	0	0	1	1	0	1	1	1	1	1	0	1	1	1	1	1	0	1	1	1	1	0	1	0	1	0	1	0	0	0	1	0	0	1	0	0	1	-0.965835	high
TCGA-DK-A2HX	3.89041	1	0	0	1	1	0	1	1	1	0	0	1	1	0	0	1	0	1	1	0	1	0	1	0	0	0	1	1	0	1	0	1	1	1	0	1	0	1	0	1	1	1	1	0	1	1	-0.108511	high
TCGA-GU-AATQ	0.583562	1	0	0	1	1	1	0	1	1	1	0	0	1	0	1	1	1	1	1	1	1	1	1	1	0	1	0	1	0	1	1	1	0	0	0	0	1	1	0	1	0	1	1	1	1	1	-0.169664	high
TCGA-E7-A6ME	2.00274	0	0	1	1	1	1	1	1	1	1	0	0	0	1	1	1	1	0	1	1	0	0	0	1	0	0	1	1	0	1	1	0	1	1	0	1	0	1	0	1	0	0	0	0	0	0	-1.77673	low
TCGA-K4-A3WV	1.76986	0	0	0	1	1	1	1	1	0	1	1	1	1	0	1	0	1	1	1	0	0	0	1	1	0	0	1	1	0	1	1	1	1	1	0	1	0	1	1	1	0	1	1	1	0	1	-1.10034	high
TCGA-G2-A2EF	5.16164	0	0	0	0	1	0	0	0	1	0	0	0	1	1	1	1	1	1	0	1	0	0	0	1	0	1	1	1	0	1	1	0	1	1	0	1	1	1	0	0	1	0	0	0	0	0	-1.61832	low
TCGA-E7-A97P	1.19726	1	0	0	1	1	0	1	0	1	1	1	1	1	1	1	1	1	0	0	0	0	0	1	0	0	0	1	1	1	1	1	1	1	1	0	1	1	1	1	0	1	0	1	0	0	0	-1.66778	low
TCGA-FD-A6TB	1.56712	0	0	0	1	1	1	0	0	1	1	1	1	1	0	0	1	0	1	1	0	1	0	0	0	0	0	1	1	1	1	1	0	1	1	0	1	0	1	1	0	1	0	1	0	0	0	-1.78258	low
TCGA-XF-AAN0	4.70685	1	0	0	1	1	0	0	0	1	1	0	1	1	0	1	1	1	1	1	1	1	0	0	0	0	0	1	1	1	1	1	1	1	1	0	0	1	1	0	0	0	1	1	0	0	1	-0.782509	high
TCGA-4Z-AA7S	2.91507	1	1	0	0	0	0	0	0	1	0	0	0	1	0	1	0	1	1	1	0	1	0	1	1	0	1	1	0	1	1	1	1	1	1	1	1	1	1	0	1	0	0	1	0	0	1	-1.11496	high
TCGA-E7-A6MF	2.05479	0	1	0	1	0	1	0	1	1	0	0	1	1	0	0	1	1	1	1	0	0	0	1	1	1	0	0	1	0	1	0	1	1	0	0	1	0	0	1	1	0	1	1	0	1	1	-1.25333	high
TCGA-E5-A4TZ	1.27945	1	0	0	1	0	0	0	1	1	1	0	0	1	0	1	0	1	0	1	1	1	0	1	1	1	0	1	1	0	1	1	0	0	1	1	0	0	0	0	1	0	0	1	1	0	1	-0.936138	high
TCGA-GV-A40E	0.715068	1	0	0	1	1	0	0	1	1	0	1	1	1	1	1	1	1	0	1	1	1	0	1	1	0	0	1	1	0	1	1	0	0	1	0	1	1	1	0	1	1	0	0	0	0	1	-0.975445	high
TCGA-4Z-AA7Q	1.39726	1	0	0	1	1	1	0	1	1	1	1	1	1	0	1	1	1	1	0	0	0	1	1	0	0	0	1	1	1	1	1	1	1	1	0	1	1	0	0	0	0	0	1	0	0	0	-1.78086	low
TCGA-DK-A2I2	0.649315	1	0	0	1	1	0	0	0	1	0	0	1	1	0	1	1	1	1	1	1	0	1	1	0	0	1	1	1	0	0	0	0	0	0	0	0	0	1	0	1	1	0	1	1	0	1	0.0399731	high
TCGA-ZF-A9RD	1.11781	1	0	0	1	1	0	1	0	0	1	1	1	1	1	0	1	1	1	0	1	0	1	1	0	0	0	0	1	1	1	1	1	0	1	0	0	1	1	0	0	1	0	1	1	0	0	-0.308486	high
TCGA-LT-A5Z6	1.29863	0	0	0	0	1	1	0	1	1	1	1	0	0	1	0	0	0	0	0	1	1	0	0	1	1	0	1	0	1	1	1	0	0	1	1	0	0	1	0	1	0	0	1	0	0	0	-1.79567	low
TCGA-ZF-AA4U	0.717808	1	1	0	1	0	1	0	1	0	0	0	1	0	0	1	1	0	0	0	0	0	0	0	1	1	1	0	1	1	1	0	1	1	1	1	1	1	1	0	1	0	1	1	1	0	1	-1.30868	high
TCGA-ZF-A9RC	7.85753	0	0	0	1	0	0	0	0	0	0	0	1	1	0	1	0	1	1	1	1	1	0	1	0	1	1	1	1	0	0	1	1	1	1	1	1	0	1	1	1	0	1	0	0	0	1	-1.16239	high
TCGA-GC-A3OO	1.31781	0	1	1	0	1	0	1	0	1	0	0	1	1	0	1	0	0	1	1	1	1	0	0	0	0	1	1	1	0	1	1	1	1	1	0	1	0	1	0	1	0	1	1	0	0	1	-0.684967	high
TCGA-FD-A62N	0.224658	0	1	0	0	1	0	0	0	1	1	1	1	1	1	1	1	1	1	1	0	0	1	0	0	0	0	1	1	1	1	1	1	1	1	0	1	1	1	1	0	1	0	1	0	0	0	-2.26109	low
TCGA-UY-A8OD	9.40274	0	0	0	0	1	1	1	0	1	1	1	1	1	0	0	1	1	1	1	0	1	1	0	1	0	0	1	1	1	1	1	1	1	0	0	0	1	1	1	1	0	1	1	0	0	1	-1.27272	high
TCGA-FD-A3SQ	3.89863	1	1	0	1	1	0	0	0	1	0	0	1	1	1	1	1	1	1	1	0	1	1	1	0	0	0	1	1	0	0	0	1	1	1	0	1	1	1	0	1	1	1	1	1	0	1	-0.634464	high
TCGA-GU-A42R	1.58082	1	0	0	1	0	1	0	1	0	0	0	0	1	0	1	1	0	1	1	1	1	0	1	1	1	1	1	1	0	1	1	0	1	1	1	1	1	1	0	1	0	1	1	1	1	1	-0.992734	high
TCGA-GV-A3QF	1.69041	1	1	0	0	0	0	0	0	1	0	0	0	0	1	1	0	1	0	0	1	1	0	1	1	1	1	1	0	0	1	0	1	1	1	1	1	1	1	0	1	0	1	1	1	0	0	-1.14919	high
TCGA-ZF-AA52	2.95068	1	1	1	1	1	0	0	0	1	0	0	0	1	0	0	1	1	1	1	0	0	0	1	0	0	0	1	1	1	1	1	1	1	0	0	0	1	1	0	0	1	1	1	0	0	0	-1.14185	high
TCGA-GD-A2C5	2.22466	0	1	1	1	1	1	0	0	1	0	0	0	1	1	1	1	1	1	1	0	1	0	0	1	0	0	0	0	1	1	1	1	1	1	0	0	0	1	1	1	1	1	1	0	0	1	-1.4481	high
TCGA-FJ-A3ZE	0.887671	1	1	0	1	0	1	1	0	0	0	0	1	0	0	1	0	0	1	1	1	0	0	1	1	1	1	1	0	0	1	0	1	1	1	1	0	0	0	0	1	0	1	0	1	0	1	-0.166275	high
TCGA-BT-A42E	3.03562	0	0	0	1	1	1	0	1	1	1	0	1	1	0	1	1	1	0	0	0	0	0	0	0	0	0	1	1	0	1	1	1	1	1	0	1	0	1	0	0	1	0	1	1	0	0	-2.10058	low
TCGA-DK-A3IQ	1.47671	1	0	0	1	1	0	0	0	0	0	0	0	1	0	0	1	0	1	1	1	1	1	1	0	0	1	0	1	0	0	1	1	1	0	0	1	1	1	0	1	1	1	1	0	1	1	0.231169	high
TCGA-KQ-A41O	4.2137	0	1	1	1	0	1	0	1	0	0	0	1	0	0	1	1	1	0	1	0	0	0	1	1	1	0	0	1	1	1	1	1	1	1	1	0	0	1	1	1	0	1	0	0	0	1	-2.27877	low
TCGA-K4-A5RJ	1.47671	0	0	0	0	1	1	1	1	1	1	0	1	1	1	0	1	0	0	0	0	1	1	0	0	1	1	1	1	1	1	1	1	1	1	0	1	1	1	1	0	1	0	0	0	0	0	-2.13733	low
TCGA-CF-A47S	0.912329	0	1	1	1	0	0	0	1	1	0	0	1	0	1	1	1	1	1	1	0	0	0	0	1	1	0	0	1	1	1	0	1	1	1	0	1	0	1	1	0	0	0	0	0	0	0	-2.08934	low
TCGA-4Z-AA89	2.81918	0	1	1	1	0	1	0	1	1	1	0	1	0	1	1	1	1	0	0	0	0	0	1	1	1	0	0	1	1	1	1	1	1	1	1	1	0	1	1	1	0	0	0	0	0	1	-3.21154	low
TCGA-XF-AAMH	0.942466	1	0	1	1	0	0	1	0	0	0	0	0	1	0	0	0	1	1	1	1	1	1	1	1	0	1	0	1	1	1	1	0	1	1	0	1	1	0	1	0	1	1	1	0	0	0	0.245202	high
TCGA-CF-A47T	1.05479	1	1	1	1	0	0	1	0	0	0	0	1	0	1	1	1	1	0	1	0	1	0	1	1	1	1	1	1	0	0	1	1	1	1	0	1	1	1	1	1	0	0	1	0	0	1	-1.43513	high
TCGA-XF-AAMZ	3.69315	1	0	0	0	0	1	1	0	1	1	1	0	0	1	1	1	0	1	1	1	1	0	0	1	0	1	1	1	0	1	1	1	1	1	1	1	1	1	1	0	0	0	1	1	0	0	-1.70409	low
TCGA-XF-A9T0	2.18904	0	0	0	0	1	0	0	0	1	1	1	0	0	0	1	0	1	1	1	1	1	0	1	1	1	0	1	0	1	1	1	1	1	0	0	0	1	1	0	0	0	0	1	1	0	0	-0.974308	high
TCGA-DK-A6B2	1.30685	0	0	0	1	1	0	0	0	1	0	0	0	1	1	1	1	1	1	1	0	1	1	1	1	0	0	1	1	0	0	1	1	1	1	0	1	0	1	0	1	1	0	1	0	1	1	-1.28249	high
TCGA-GC-A3BM	1.78356	1	0	0	1	0	1	0	0	1	0	0	1	1	1	1	1	1	0	0	1	0	0	0	1	0	1	1	0	0	0	0	1	1	1	1	1	1	1	0	1	1	1	1	1	1	1	-0.931762	high
TCGA-5N-A9KI	0.208219	1	0	1	1	1	1	1	1	1	0	0	1	1	0	0	1	0	1	1	1	1	1	1	0	0	0	1	1	0	1	0	1	1	1	0	1	1	1	0	1	0	1	1	0	0	1	-0.043392	high
TCGA-BT-A20V	0.421918	1	1	0	1	1	0	0	1	1	0	0	0	1	0	0	1	1	1	1	0	1	1	1	0	0	0	1	1	0	1	0	0	1	1	0	1	0	0	0	1	1	1	0	1	0	1	-0.731848	high
TCGA-DK-A1A6	5.53425	0	0	1	0	1	0	0	0	1	1	1	0	0	0	1	1	1	0	0	1	1	1	1	1	0	0	1	1	0	1	1	1	1	1	1	1	1	1	1	0	0	0	1	0	0	0	-2.25112	low
TCGA-ZF-A9R7	1.82192	0	1	0	1	1	1	0	1	1	1	1	1	1	1	1	1	1	0	1	0	0	0	0	1	0	0	1	1	1	1	1	1	1	1	0	1	0	1	1	0	0	0	0	0	0	0	-2.86009	low
TCGA-XF-A9SL	5.53425	1	0	0	1	1	1	0	0	1	1	1	1	1	1	0	1	0	1	1	0	1	1	0	1	0	0	1	1	1	1	1	1	1	1	0	1	1	1	1	1	0	0	1	0	0	0	-1.8269	low
TCGA-G2-A3VY	1.46849	0	0	0	0	0	1	0	1	1	0	0	0	0	0	1	1	1	1	1	1	1	0	0	1	1	1	1	1	0	1	1	1	1	0	1	0	0	1	1	1	0	1	1	0	0	1	-2.00446	low
TCGA-CF-A47W	1.00822	0	1	0	1	0	1	1	0	0	0	0	1	1	1	1	1	1	0	1	0	0	0	0	1	0	0	0	1	1	1	1	1	1	1	1	1	1	1	1	0	0	1	0	0	1	1	-1.53263	low
TCGA-FD-A5BU	1.61096	0	0	0	1	1	0	1	0	1	1	0	1	1	1	1	1	1	1	1	1	1	1	1	0	0	0	0	1	0	1	1	1	0	1	0	1	0	1	1	1	1	0	1	1	0	1	-0.491286	high
TCGA-DK-A1AG	1.30137	0	1	0	1	0	1	0	1	0	0	0	1	1	0	1	1	1	0	0	0	0	0	0	1	1	0	0	1	1	1	0	1	1	1	0	1	0	1	1	1	0	1	0	0	0	1	-1.88072	low
TCGA-GC-A3RB	1.59452	0	0	0	0	0	1	0	1	1	0	0	0	0	1	0	0	1	0	1	1	1	0	0	1	1	1	1	1	0	1	0	0	1	1	0	1	1	1	0	1	1	0	0	1	0	0	-1.14464	high
TCGA-UY-A9PH	4.27671	0	1	1	1	0	1	1	0	1	1	0	1	1	1	1	1	1	1	0	0	0	0	0	1	0	0	1	1	1	1	1	1	1	1	0	1	1	1	1	0	0	0	1	0	0	0	-2.26387	low
TCGA-XF-A9T3	0.186301	0	0	1	0	1	0	0	0	1	0	0	0	1	0	0	1	0	1	1	1	1	1	1	1	0	1	0	0	1	0	1	1	1	1	0	0	1	1	0	0	1	0	1	0	0	0	-0.282764	high
TCGA-BT-A3PH	0.389041	1	0	0	1	0	0	0	0	0	0	0	0	1	0	1	0	1	1	1	1	1	0	1	1	0	1	1	0	0	0	1	1	1	0	0	0	1	0	0	1	0	1	1	1	0	1	0.346068	high
TCGA-K4-A6MB	1.28493	0	0	1	1	1	1	0	0	1	0	0	0	1	0	1	0	1	1	1	1	1	0	1	1	0	1	1	1	0	1	1	1	1	0	0	0	1	1	0	1	0	1	1	0	0	1	-0.460933	high
TCGA-2F-A9KQ	7.90685	0	1	1	1	0	0	0	1	0	0	0	1	1	0	1	1	1	0	1	0	1	0	1	1	1	0	1	0	0	1	1	1	1	1	1	1	1	1	1	1	0	1	0	0	1	1	-1.81048	low
TCGA-BT-A3PK	0.830137	1	0	0	1	1	0	0	0	1	0	0	1	1	0	0	1	1	1	1	1	0	0	1	1	0	1	1	1	1	0	1	0	0	1	0	1	0	0	0	0	1	1	1	0	1	1	-0.434494	high
TCGA-XF-AAMY	8.24932	0	0	0	1	0	0	0	0	1	0	0	0	1	1	0	1	1	1	1	0	1	0	1	1	0	0	1	1	0	1	1	1	1	1	1	1	0	1	0	1	1	1	1	1	0	1	-1.50932	low
TCGA-FD-A3B3	2.66849	1	0	0	0	1	0	0	0	1	1	1	1	1	1	1	1	0	1	1	1	1	1	1	0	0	0	0	1	0	1	1	1	1	1	0	1	1	1	0	0	1	0	1	1	0	0	-1.04395	high
TCGA-BT-A20X	0.687671	1	0	0	1	1	0	0	0	0	0	0	1	1	1	1	1	1	1	1	1	1	1	1	1	0	1	1	0	0	1	0	0	0	1	0	1	1	1	0	1	1	1	1	1	1	1	0.428372	high
TCGA-FD-A6TF	0.189041	1	0	0	1	1	0	0	0	1	0	1	0	1	0	0	1	0	1	1	1	1	1	1	0	0	1	1	1	0	0	1	1	1	0	0	0	1	1	0	1	1	1	1	0	0	1	-0.188186	high
TCGA-FD-A43X	0.30137	0	1	1	1	0	1	0	0	0	0	0	1	0	1	1	1	1	0	0	0	0	0	1	1	1	0	0	1	1	1	1	1	1	1	1	1	1	1	1	1	0	1	0	0	1	1	-2.47758	low
TCGA-E7-A4IJ	1.84658	1	0	0	1	1	1	0	1	1	1	0	0	0	0	1	1	1	0	1	1	0	0	0	1	1	0	1	1	1	1	1	1	1	1	0	1	1	0	1	0	0	0	1	0	1	0	-1.85896	low
TCGA-DK-AA6L	3.1863	1	1	0	1	1	1	0	1	1	0	0	1	0	0	1	1	1	0	1	0	1	0	0	1	1	1	1	1	0	1	0	1	1	1	0	1	1	1	0	1	1	0	1	1	0	0	-1.29792	high
TCGA-GU-AATO	0.887671	1	0	0	1	1	1	0	0	1	0	0	1	1	0	1	1	1	1	1	1	1	0	0	0	0	0	1	1	1	1	1	1	1	1	0	0	0	0	0	0	1	0	0	0	0	0	-1.27694	high
TCGA-FD-A3SJ	2.02466	1	0	0	1	1	0	0	0	1	1	0	0	1	1	1	1	1	1	1	1	1	0	0	1	0	1	1	1	0	1	1	0	1	1	0	1	1	1	0	1	0	0	1	0	1	1	-0.974211	high
TCGA-E7-A4XJ	0.186301	1	0	0	1	0	0	0	0	0	0	0	1	0	1	1	0	1	0	1	0	1	0	0	1	0	0	1	1	1	1	0	1	1	1	0	0	0	1	1	1	0	1	1	0	0	1	-0.875396	high
TCGA-DK-A1AB	1.39178	1	0	0	1	1	0	0	0	1	0	0	1	1	1	0	1	1	0	0	0	1	1	1	0	0	0	0	0	0	0	0	1	1	1	0	1	0	0	0	1	1	1	1	1	0	1	-0.34649	high
TCGA-C4-A0F7	0.169863	1	0	0	0	1	1	1	0	0	1	1	0	1	0	1	0	0	1	1	1	1	1	1	1	0	1	1	0	0	1	1	0	0	0	0	0	1	0	0	1	0	1	1	1	0	1	0.53937	high
TCGA-XF-AAML	0.635616	1	0	0	1	1	1	1	1	1	1	0	0	0	1	1	0	1	0	1	1	1	0	0	1	0	1	1	1	0	1	1	1	1	1	0	0	1	1	0	0	0	0	0	0	0	0	-0.8164	high
TCGA-E5-A4U1	3.23562	0	0	0	0	0	1	0	1	1	0	0	1	0	1	1	1	0	1	1	0	0	0	0	1	1	0	1	1	1	1	1	1	1	1	1	1	0	1	1	1	0	0	1	0	0	1	-2.80769	low
TCGA-GV-A3QH	0.706849	1	0	0	0	1	1	0	1	1	0	0	0	0	0	1	0	0	0	1	0	1	0	0	1	1	1	1	1	0	1	1	1	1	1	1	1	0	1	0	1	0	1	0	0	0	0	-1.92311	low
TCGA-XF-A9SY	1.75342	0	0	0	1	1	0	0	0	1	0	1	1	1	1	1	1	1	0	0	1	0	1	1	0	0	0	0	1	0	0	0	0	1	1	0	1	0	1	0	0	1	0	0	1	0	0	-1.01085	high
TCGA-DK-A3IU	1.93425	1	0	0	1	1	0	0	0	1	1	1	1	1	1	0	1	1	1	1	0	0	1	0	0	0	0	1	1	0	0	0	1	1	1	0	1	1	1	0	0	1	0	1	0	0	0	-1.00954	high
TCGA-DK-A6B6	3.05479	0	0	1	1	1	1	0	1	1	1	0	1	0	1	1	1	1	0	0	0	0	0	0	1	1	0	1	1	1	1	1	1	1	1	0	1	0	1	1	0	0	0	1	0	0	0	-3.07418	low
TCGA-G2-AA3C	0.578082	1	0	0	1	1	1	0	0	1	0	0	0	1	1	1	1	0	0	0	0	1	1	1	0	0	1	0	1	1	1	1	0	0	1	0	0	1	1	0	0	1	0	1	0	0	1	-0.622079	high
TCGA-XF-AAN2	5.12055	1	0	0	1	1	1	0	1	1	1	1	1	0	0	1	1	1	0	0	1	1	0	1	1	1	1	1	0	0	1	1	1	1	1	0	1	1	0	0	0	1	0	0	1	0	0	-1.58326	low
TCGA-FD-A3SP	2.14521	0	0	0	1	1	0	0	0	1	0	0	1	1	1	1	1	0	1	0	0	1	1	1	0	0	1	1	1	0	0	1	1	1	1	0	1	0	1	0	1	1	0	1	0	1	1	-1.29141	high
TCGA-G2-AA3D	5.86027	0	0	0	0	0	1	0	1	1	1	1	1	0	1	1	1	1	1	1	1	1	0	1	1	1	0	1	1	0	1	1	1	1	1	1	1	0	1	0	1	0	1	1	0	0	1	-2.45908	low
TCGA-DK-A3WX	0.879452	1	0	0	0	1	0	0	0	0	0	0	1	1	1	0	1	1	0	0	1	1	1	1	1	0	1	0	0	0	0	1	0	0	1	0	1	0	1	0	0	1	0	1	0	1	0	-0.651878	high
TCGA-XF-A9SZ	2.35342	1	0	0	1	1	0	1	0	0	0	0	1	1	1	0	1	1	1	1	1	0	0	1	1	0	0	1	1	0	1	1	1	1	1	0	0	0	1	0	0	1	1	1	1	0	1	-0.536875	high
TCGA-DK-A6AW	4.4411	0	1	0	0	0	1	1	0	0	1	1	1	1	0	0	1	1	0	0	0	0	0	0	1	0	1	0	1	1	0	1	1	1	1	1	1	1	1	1	0	0	1	0	0	0	1	-1.8797	low
TCGA-GV-A40G	1.58904	0	1	0	1	1	1	1	1	1	0	0	1	1	0	0	0	0	1	1	1	1	0	0	1	1	0	1	1	0	1	1	1	1	1	1	1	1	0	1	1	0	1	1	0	0	0	-0.932801	high
TCGA-XF-A9SK	1.33151	1	1	0	1	1	0	0	0	1	0	0	1	1	0	1	1	1	1	1	0	0	1	1	0	0	0	0	1	0	1	0	1	1	1	0	1	1	1	0	1	1	0	1	1	0	1	-0.388415	high
TCGA-XF-A9SH	5.4	1	1	0	0	0	0	0	0	0	0	0	1	1	1	1	1	1	1	1	0	0	0	1	1	0	0	1	1	1	0	0	0	1	1	1	1	0	1	0	1	1	1	1	0	0	0	-1.5799	low
TCGA-GU-A764	1.67123	0	0	0	1	1	0	1	0	1	1	1	0	1	1	1	1	1	1	0	1	1	1	0	0	0	1	1	1	0	1	1	1	1	1	0	0	0	1	0	0	1	0	1	0	0	0	-1.14297	high
TCGA-K4-A5RI	0.975342	1	1	0	1	0	1	1	0	0	0	0	0	1	0	1	1	0	1	1	1	1	1	1	0	0	1	0	1	1	1	1	0	0	1	0	0	1	1	0	1	1	0	1	0	0	1	0.348503	high
TCGA-UY-A9PF	0.320548	0	0	0	0	1	0	0	0	1	0	0	1	1	1	0	0	1	1	1	0	0	0	0	1	0	1	1	1	0	1	0	1	0	1	0	1	1	1	0	1	1	1	1	1	0	1	-0.273876	high
TCGA-K4-A54R	2.30685	0	0	0	0	1	0	0	0	1	1	1	1	1	1	1	1	1	1	1	0	1	1	1	1	0	1	1	1	0	1	1	1	1	1	0	1	0	1	0	0	1	0	0	0	0	0	-2.03062	low
TCGA-4Z-AA87	3.98356	0	0	0	0	0	0	0	0	1	1	0	0	0	1	1	0	1	1	1	1	1	0	1	1	0	1	1	1	0	1	1	1	1	0	0	0	1	1	0	0	0	0	0	0	0	0	-1.14167	high
TCGA-DK-A2I6	7.27671	0	0	0	0	1	1	0	1	1	0	0	1	0	0	1	1	1	0	0	1	1	0	0	1	1	1	1	1	0	0	1	1	1	1	0	1	1	1	0	1	1	0	1	0	0	1	-1.72385	low
TCGA-DK-A1AE	1.34521	0	0	0	0	0	0	0	1	0	1	1	0	1	0	1	1	1	0	0	1	1	0	1	0	0	0	1	1	1	1	1	0	0	0	0	0	1	0	0	1	1	1	1	0	1	1	-0.834225	high
TCGA-FD-A6TH	0.358904	1	0	0	1	1	0	0	0	1	0	0	0	1	1	0	0	0	1	1	1	1	0	1	0	0	1	1	0	0	0	1	0	0	0	0	1	1	0	0	0	1	1	1	0	0	1	0.532474	high
TCGA-FD-A6TK	0.90411	0	0	0	0	1	0	0	0	1	0	1	1	1	1	0	1	1	1	0	1	1	1	0	0	0	1	1	1	1	0	1	1	1	1	0	1	1	1	0	1	1	0	1	0	0	0	-1.47424	high
TCGA-GV-A3JZ	1.65205	0	0	1	0	1	0	0	0	1	0	0	0	1	1	1	1	1	0	0	1	1	0	0	1	0	1	1	1	0	1	1	1	1	1	1	1	1	0	0	1	1	1	1	0	1	0	-1.66623	low
TCGA-CU-A5W6	0.153425	1	0	0	1	1	1	1	0	1	0	0	1	1	0	1	1	1	1	1	1	0	0	1	1	0	0	1	0	0	1	1	0	0	1	1	1	1	1	0	1	0	1	1	1	1	0	-0.221371	high
TCGA-KQ-A41S	0.0958904	0	0	0	0	1	0	1	0	1	0	0	1	1	0	0	1	0	1	1	1	1	0	1	1	0	0	1	1	1	0	1	0	0	0	0	0	1	0	1	1	1	1	1	0	0	1	0.0681376	high
TCGA-2F-A9KP	0.99726	1	0	0	1	0	0	0	1	0	0	0	0	1	0	1	0	1	1	1	1	1	0	1	1	0	1	1	1	0	1	1	1	1	0	0	0	1	1	0	1	0	1	1	1	1	1	-0.112882	high
TCGA-PQ-A6FN	1.38904	0	0	0	1	1	1	0	0	0	1	1	0	1	1	1	1	1	1	1	1	1	0	0	1	0	1	1	1	1	1	1	0	0	1	0	1	1	1	0	0	1	0	1	1	0	0	-0.999703	high
TCGA-BT-A20R	0.421918	1	0	0	1	1	0	0	0	1	0	0	0	1	0	0	1	0	1	1	1	1	1	1	0	0	0	0	0	0	0	1	0	0	1	0	1	1	1	0	0	1	1	1	0	0	1	0.553079	high
TCGA-E5-A2PC	3.63288	0	0	0	1	1	1	0	1	1	1	1	1	0	0	0	1	1	0	0	1	0	1	0	1	1	1	0	1	1	1	1	1	0	1	0	1	1	1	0	0	0	0	0	0	0	0	-1.5539	low
TCGA-MV-A51V	1.12329	0	0	0	0	1	1	0	0	1	0	0	1	0	0	0	1	1	1	1	1	0	0	0	1	0	1	1	1	1	1	1	1	0	1	1	1	1	1	1	1	0	1	0	0	0	1	-1.49091	low
TCGA-UY-A78P	6.52055	0	1	0	0	1	1	1	0	1	1	0	1	1	0	0	1	1	1	0	0	0	1	1	1	0	0	1	1	1	1	1	1	1	1	0	1	0	1	1	0	0	0	1	0	0	0	-2.25323	low
TCGA-ZF-AA56	0.709589	1	1	0	1	1	0	0	0	0	1	1	1	1	0	1	1	1	1	0	1	1	1	1	0	0	0	0	1	0	1	1	1	0	1	0	1	1	1	0	1	1	0	1	1	0	1	-0.629281	high
TCGA-ZF-A9R9	2.36712	1	0	0	1	1	0	0	0	1	0	0	1	1	0	1	1	1	1	1	0	1	0	0	1	0	0	1	1	1	0	1	1	1	0	0	0	0	1	1	1	1	1	1	0	0	1	-1.21539	high
TCGA-XF-A9T2	1.57534	1	0	0	0	0	0	0	0	0	0	0	0	1	0	0	0	0	1	1	1	0	0	1	1	0	1	1	1	1	0	1	0	0	1	0	0	1	0	1	0	1	0	1	1	1	0	-0.144414	high
TCGA-DK-A6B0	6.38356	0	1	1	1	0	1	1	1	1	0	0	1	0	0	1	1	1	0	1	0	0	0	1	1	1	0	1	1	1	1	1	1	1	1	1	1	0	1	1	0	0	1	0	0	0	1	-2.47514	low
TCGA-DK-A1AF	1.46849	0	1	1	0	1	0	0	0	1	0	0	1	1	0	1	1	1	1	1	1	1	1	1	1	0	0	1	0	0	1	1	1	0	1	0	1	1	0	0	0	1	1	1	0	1	0	-0.693383	high
TCGA-UY-A9PE	0.517808	0	0	0	1	0	1	0	0	1	0	1	0	1	0	1	0	1	1	1	1	1	0	1	1	0	0	1	1	0	1	1	1	1	1	0	0	0	1	0	1	1	0	1	0	0	0	-1.007	high
TCGA-ZF-AA5N	0.460274	1	1	1	1	1	0	0	0	1	0	0	0	0	0	1	0	1	1	1	1	1	0	0	0	0	1	0	1	0	0	0	1	1	0	0	1	0	1	0	1	1	1	1	1	0	1	-0.0644578	high
TCGA-KQ-A41Q	0.989041	0	0	1	1	1	1	0	0	0	0	0	1	0	1	1	0	1	1	1	0	1	0	1	1	0	0	1	1	1	1	1	0	1	1	1	1	0	1	0	1	0	0	1	0	0	1	-1.62805	low
TCGA-ZF-AA4W	5.0137	0	0	0	1	1	1	0	1	0	0	0	1	1	1	1	1	1	0	0	0	0	1	1	1	0	1	0	1	0	1	1	0	1	1	0	0	1	1	1	0	0	0	1	1	0	0	-1.36899	high
TCGA-FD-A6TG	0.254795	1	0	0	0	1	0	0	0	1	0	0	0	1	0	1	1	1	1	1	1	1	1	1	0	0	0	1	1	0	0	1	1	1	1	0	1	1	1	0	1	1	0	0	1	1	1	-0.931381	high
TCGA-G2-A3IB	0.60274	1	0	0	1	1	1	0	1	0	0	0	1	1	1	0	1	1	0	1	1	1	1	1	1	1	1	0	1	0	1	1	0	0	1	0	1	1	1	0	1	1	0	1	1	0	1	-0.565206	high
TCGA-FD-A3SM	1.49863	1	0	0	1	1	0	0	0	1	0	0	1	1	0	0	1	0	1	1	1	1	1	1	1	0	0	1	1	1	0	1	0	1	0	0	0	1	0	1	1	1	1	1	0	1	1	-0.333059	high
TCGA-GV-A3JV	1.18904	1	0	0	1	1	0	0	0	1	0	0	1	0	1	0	1	1	1	1	1	0	0	0	1	0	0	1	1	0	0	1	1	1	1	1	1	1	1	0	1	1	1	1	1	0	0	-1.1843	high
TCGA-4Z-AA7M	1.35616	0	0	0	1	0	1	0	0	0	0	0	0	0	0	1	1	1	1	1	1	0	0	1	1	0	1	1	1	0	1	0	1	1	0	0	0	0	1	0	1	0	0	0	1	0	1	-0.754349	high
TCGA-DK-AA6R	13.811	0	0	0	0	1	0	1	0	1	0	1	1	1	1	1	1	1	0	0	1	1	0	0	1	0	0	1	0	0	1	1	1	1	1	0	1	1	1	0	0	1	0	1	0	0	0	-1.14829	high
TCGA-ZF-AA4T	1.6411	1	0	1	1	1	1	1	0	1	0	0	0	0	1	1	0	1	0	0	1	0	0	0	1	1	0	1	1	0	1	1	0	1	1	1	1	0	1	0	1	0	0	1	0	0	1	-1.75447	low
TCGA-XF-AAME	7.74795	1	0	0	0	1	0	0	0	0	1	1	1	1	0	0	1	1	1	1	1	1	1	1	0	0	0	1	1	1	1	1	0	0	1	0	1	1	1	1	1	1	0	1	1	0	1	-0.915903	high
TCGA-2F-A9KO	2.01096	1	0	0	1	1	1	0	0	1	1	1	1	1	0	1	1	1	1	1	1	0	1	1	1	0	0	1	1	1	1	1	1	1	1	0	1	1	1	0	0	0	0	0	0	0	0	-1.58845	low
TCGA-XF-AAMR	7.64384	0	0	0	1	1	1	1	0	0	0	0	0	1	1	1	1	1	1	1	0	0	1	0	1	0	0	1	1	1	1	0	1	1	1	0	1	1	1	0	1	0	1	1	1	0	1	-0.465433	high
TCGA-4Z-AA84	1.26027	0	0	0	0	1	1	1	1	0	0	0	1	0	0	1	0	1	1	0	1	0	0	0	0	0	1	0	0	1	1	1	1	1	1	0	1	1	1	1	1	0	1	1	0	0	1	-0.35604	high
TCGA-CF-A9FF	0.989041	0	1	1	0	0	1	0	0	1	1	1	1	1	1	1	0	1	1	1	0	0	0	0	1	1	0	1	1	1	1	1	1	1	1	0	1	1	1	1	1	0	1	1	0	1	1	-2.49182	low
TCGA-UY-A78O	6.33425	0	0	1	0	0	1	0	0	1	1	1	1	0	0	1	0	1	0	1	1	1	0	1	1	1	1	1	1	1	0	1	1	1	1	0	0	0	1	1	1	0	0	1	0	0	0	-2.05731	low
TCGA-ZF-AA5H	2.45753	0	0	0	0	1	0	0	0	1	0	1	0	1	1	0	1	0	1	0	1	1	1	0	1	0	1	1	0	0	0	0	1	1	1	0	1	0	1	0	0	1	0	0	0	1	0	-1.07553	high
TCGA-GU-A767	0.394521	1	0	0	1	1	0	1	0	1	0	0	0	1	1	1	1	0	1	1	0	1	0	0	1	0	1	1	1	0	1	1	1	1	1	1	1	1	1	1	1	0	1	1	0	0	1	-0.893666	high
TCGA-GV-A3JX	1.59178	0	1	1	1	1	1	0	1	1	1	0	0	1	0	0	1	1	1	1	1	1	0	0	1	0	1	1	1	0	1	1	0	1	1	0	1	0	0	0	1	0	0	1	0	0	0	-1.60679	low
TCGA-C4-A0F1	0.243836	0	0	0	1	1	1	1	0	1	1	1	1	1	0	1	1	1	0	0	1	1	1	1	1	0	1	1	0	0	1	0	1	1	0	0	1	1	0	0	1	1	0	1	1	1	1	-0.18157	high
TCGA-ZF-AA53	4.82466	0	0	0	0	1	1	1	1	1	1	0	1	1	0	1	1	0	0	0	0	0	1	0	1	1	0	1	1	1	1	1	1	1	1	0	1	1	1	0	0	1	0	1	0	0	0	-1.90209	low
TCGA-G2-A2EK	1.32877	0	1	1	1	0	0	0	1	1	1	1	1	1	1	1	1	1	1	1	0	0	0	0	1	0	0	1	1	0	0	0	1	1	0	0	1	1	1	0	1	1	0	0	0	0	1	-1.63671	low
TCGA-CF-A9FL	1.54795	1	0	0	1	0	1	0	0	0	0	1	1	1	0	1	1	1	1	1	0	1	0	1	1	0	1	1	1	0	1	1	1	1	0	0	0	1	1	0	1	1	1	1	1	1	1	-0.806032	high
TCGA-UY-A9PB	2.46301	0	0	0	1	1	0	0	0	1	1	1	1	1	1	1	1	1	1	0	0	1	1	0	0	0	1	1	1	1	1	1	1	1	1	0	1	0	1	1	0	1	0	1	0	0	0	-2.15167	low
TCGA-CU-A0YO	0.408219	1	1	0	1	1	0	1	0	1	0	0	1	1	0	1	1	1	1	1	0	1	1	0	1	0	1	0	1	0	1	0	1	0	1	0	1	0	1	0	1	0	0	1	1	0	1	0.0241708	high
TCGA-XF-A9SV	1.06301	1	0	1	1	0	0	0	0	0	0	0	0	1	0	1	1	1	1	1	1	1	0	1	1	0	1	1	0	1	1	1	1	1	0	0	0	0	1	0	1	1	1	1	0	0	1	-0.601931	high
TCGA-G2-A3IE	1.67671	1	0	0	1	0	0	0	1	1	0	0	0	0	0	1	0	1	1	1	0	1	0	0	1	1	0	1	1	0	1	0	1	1	1	1	0	0	1	1	1	0	0	1	1	0	0	-1.27653	high
TCGA-UY-A78M	1.89041	1	0	0	1	0	1	0	0	1	0	0	1	0	0	1	0	1	1	1	1	1	0	1	1	0	1	1	1	0	0	1	1	1	0	0	0	1	1	0	0	1	0	1	1	0	0	-0.528884	high
TCGA-SY-A9G0	2.76164	1	0	0	1	1	0	0	0	1	1	1	1	1	0	1	0	0	1	1	0	1	1	0	1	0	1	1	1	0	1	0	1	1	0	0	0	1	1	0	1	1	1	1	1	1	1	-0.0150537	high
TCGA-FD-A5BS	4.49041	0	1	1	0	1	0	0	0	1	1	1	1	1	1	1	1	1	1	1	0	0	1	1	0	0	0	1	1	1	0	1	1	1	1	0	1	1	1	1	0	1	0	0	0	0	0	-2.41115	low
TCGA-E7-A8O7	1.27671	0	1	1	1	1	0	0	1	1	0	0	1	0	1	1	1	1	0	1	0	0	0	0	1	1	0	0	1	0	1	0	1	1	1	0	1	0	1	0	0	0	0	0	0	0	1	-1.76589	low
TCGA-GU-AATP	2.74795	0	0	0	1	1	0	0	0	1	0	0	1	0	0	1	1	1	1	1	0	1	0	1	1	0	0	0	1	0	1	1	1	1	1	0	1	0	1	0	0	1	1	1	1	0	0	-0.907536	high
TCGA-YF-AA3L	0.99726	0	0	0	1	0	0	1	1	1	0	0	0	1	0	1	1	0	1	1	0	0	0	1	1	0	1	1	1	1	0	1	1	1	0	0	0	0	1	1	1	0	1	0	0	0	1	-0.914001	high
TCGA-XF-A9SX	1.96986	1	0	0	1	1	0	1	0	1	0	0	0	1	1	0	1	1	1	1	0	1	1	1	0	0	1	0	1	1	0	1	1	1	1	0	1	1	1	0	0	1	0	1	0	0	0	-0.271378	high
TCGA-4Z-AA7O	1.40274	0	1	1	1	0	0	0	0	1	1	1	1	0	0	1	1	1	0	0	0	0	0	1	1	0	1	1	1	0	0	1	1	1	0	0	1	1	1	0	1	1	0	1	1	0	1	-1.85267	low
TCGA-YC-A89H	1.56986	0	0	0	1	0	0	0	1	0	0	0	0	0	0	1	1	1	0	0	1	1	1	1	1	0	1	1	1	1	0	1	1	1	0	1	1	0	1	1	0	1	0	0	1	0	0	-1.88114	low
TCGA-FD-A5BT	0.89863	1	0	0	1	1	0	0	0	1	0	0	0	1	1	0	1	0	1	1	0	0	1	1	0	0	0	0	1	1	0	1	1	1	1	0	1	1	1	0	0	1	0	1	0	0	0	-0.744296	high
TCGA-BT-A0YX	1.09589	1	0	0	1	1	1	0	0	0	1	1	1	1	0	1	1	1	1	0	1	1	1	1	0	0	0	0	1	0	1	1	0	0	0	0	0	1	0	0	1	1	0	1	1	0	0	-0.372616	high
TCGA-ZF-A9R5	2.9863	0	1	0	1	0	1	0	1	1	0	0	1	0	1	1	1	1	0	0	0	0	0	0	1	1	0	1	1	0	1	0	1	1	1	0	1	1	1	0	1	0	0	0	0	0	1	-2.10249	low
TCGA-E7-A97Q	0.673973	1	0	0	0	1	0	0	0	1	0	0	1	1	0	1	1	1	1	1	0	1	1	1	1	0	1	1	0	0	0	0	1	1	0	0	0	0	0	0	0	1	1	1	1	0	0	-0.359497	high
TCGA-DK-A3IM	0.679452	1	0	0	1	1	0	0	1	0	0	1	1	1	0	1	1	1	0	0	1	1	1	1	1	1	1	0	0	0	0	0	0	0	1	0	0	0	1	0	1	1	0	0	1	0	1	-0.0995362	high
TCGA-FD-A3SO	0.460274	1	0	0	1	1	0	1	0	1	0	0	1	1	0	0	1	1	0	0	1	1	1	1	0	0	0	0	0	0	0	0	0	0	1	0	1	1	0	0	0	1	0	1	1	0	1	0.932186	high
TCGA-S5-A6DX	0.153425	1	0	0	1	1	0	1	0	1	1	1	0	1	1	1	1	1	1	1	0	0	0	0	1	0	0	0	1	1	0	1	1	1	1	0	1	1	1	1	0	1	0	1	0	0	0	-1.062	high
TCGA-DK-A3X1	5.50411	0	0	1	0	1	1	0	0	1	0	0	1	0	1	1	1	1	0	1	1	0	0	0	1	0	0	1	1	1	1	1	0	1	1	0	1	1	1	0	0	0	0	1	0	0	1	-1.88339	low
TCGA-4Z-AA81	3.47945	1	1	1	1	1	0	0	1	1	0	0	0	0	0	1	0	1	1	1	1	1	0	0	0	0	0	1	1	1	1	1	1	1	1	0	1	0	1	0	0	1	0	1	0	0	0	-1.32461	high
TCGA-DK-A3WY	13.6082	0	0	0	0	1	0	0	0	1	1	1	1	1	1	0	1	0	1	1	0	0	1	0	0	0	0	1	1	1	0	1	1	1	1	0	1	1	1	0	0	1	0	0	0	0	0	-1.77926	low
TCGA-FD-A3N6	2.33151	0	0	0	1	1	0	0	0	0	0	1	1	1	1	0	1	1	0	0	1	1	1	1	1	1	0	1	1	0	1	0	0	0	1	0	1	0	1	0	1	1	0	1	1	0	1	-0.911091	high
TCGA-5N-A9KM	1.45205	1	1	0	0	1	1	1	0	1	0	0	1	0	0	1	1	1	1	1	0	0	0	0	0	0	0	0	1	1	1	0	1	1	1	0	1	1	0	0	0	1	1	0	0	0	1	-0.553559	high

## Sheet: risk score for GSE31684
id	futime	fustat	CTSE|PTN	CTSE|TNFRSF14	MR1|PTGER4	ICAM1|IL20RA	MICA|LTBP2	RFXANK|IRF3	CXCL16|CTGF	CXCL10|PTHLH	CXCL13|LTBP2	CXCL13|TNFRSF1B	IFNGR1|CDK4	A2M|PPARG	APOBEC3G|CMTM8	FABP6|PDGFD	TLR2|PDK1	IL1B|PTX3	APOD|IRF9	APOD|TNFSF13B	ISG20L2|TNFRSF14	LRP1|CD40	LRP1|PLXNB1	LRP1|SDC3	VEGFA|LYN	VEGFA|CYR61	BPHL|BLNK	DCK|GMFB	CSK|MAP2K1	IL18|EGFR	PLSCR1|LTBP2	BIRC5|EGFR	GBP2|NRAS	GBP2|NAMPT	OAS1|PTK2	OAS1|IFITM1	OAS1|BID	EDNRB|TNFSF15	CMTM7|CMTM8	JAG2|EGFR	KITLG|PRF1	LTBP2|INSR	PDGFD|LCK	APLNR|ICAM2	EGFR|MET	KDR|MAP3K8	FAS|GZMB	riskScore	risk
GSM786547	1.12252	1	0	0	0	1	0	0	0	1	0	0	0	0	1	0	0	1	1	1	0	1	1	1	1	0	0	1	1	1	0	1	1	1	1	0	1	0	1	1	1	1	1	1	1	0	1	-1.39026	low
GSM786504	0.903491	1	1	1	0	1	0	0	0	1	0	0	0	0	1	1	1	0	0	0	0	1	1	1	1	1	1	0	0	1	0	0	1	0	0	0	1	1	1	1	1	1	0	0	0	0	1	-1.09474	low
GSM786536	0.637919	1	0	0	1	0	0	0	0	1	1	1	1	0	0	0	1	1	1	1	0	1	1	1	1	0	0	0	0	1	0	0	1	0	1	0	0	1	0	0	1	1	1	1	1	0	1	0.400238	high
GSM786514	0.610541	1	1	1	1	1	0	0	0	1	1	1	1	0	1	0	1	1	0	0	0	0	1	1	1	1	1	1	0	1	1	0	1	0	1	0	1	1	1	1	1	1	0	1	0	0	1	-1.53463	low
GSM786583	5.37988	0	0	1	0	1	0	0	0	1	1	1	1	0	1	1	1	1	0	0	0	1	1	1	0	0	0	1	1	0	0	0	1	1	0	0	0	0	1	0	1	1	0	1	1	0	0	-1.75913	low
GSM786525	0.443532	1	1	0	1	0	1	0	0	0	0	0	0	0	0	0	1	1	0	1	0	1	0	1	1	1	1	0	0	0	0	0	1	0	0	0	0	1	1	1	1	1	1	1	1	1	1	-0.00247329	high
GSM786577	2.73785	1	0	0	0	1	0	0	0	1	1	1	1	1	1	0	1	0	0	0	0	0	1	0	0	0	0	0	1	1	0	0	1	1	1	0	1	0	1	1	0	1	0	0	1	0	1	-1.75402	low
GSM786566	4.32854	1	0	0	0	1	1	0	0	1	1	1	0	0	0	1	1	1	0	1	0	1	1	1	0	0	1	1	0	1	1	0	0	0	1	0	1	0	0	0	0	1	0	1	1	0	0	-0.843202	high
GSM786522	6.04517	0	0	0	1	1	0	0	0	1	1	1	0	1	1	1	1	1	0	1	0	1	1	1	0	0	0	1	1	1	0	0	0	0	1	0	1	1	1	1	1	1	0	1	1	0	0	-0.811449	high
GSM786530	0.826831	1	0	0	1	0	0	0	0	1	1	1	1	0	1	1	1	1	1	1	0	0	1	1	1	0	0	0	0	1	1	0	1	1	1	0	1	1	1	0	0	1	0	0	1	0	0	-0.853307	high
GSM786503	0.0328542	1	1	1	1	1	0	0	0	1	1	1	0	1	1	1	1	0	0	1	0	1	1	1	0	0	0	0	0	1	1	0	0	0	1	0	0	1	1	1	1	1	0	1	1	0	0	-0.436107	high
GSM786560	8.1807	0	0	0	1	1	0	0	0	1	1	1	1	1	0	0	1	0	0	0	0	0	1	1	0	0	1	0	0	1	0	0	1	1	1	0	1	1	0	1	0	1	0	1	1	1	1	-0.367661	high
GSM786513	0.0903491	1	1	1	1	1	0	1	0	1	0	0	0	0	0	0	1	0	0	0	0	1	1	1	1	0	1	0	0	1	0	1	0	0	1	0	1	1	1	1	0	1	1	0	0	0	0	-0.337304	high
GSM786571	7.16222	0	0	0	1	1	0	0	0	1	0	0	0	1	0	0	0	1	1	1	1	1	1	1	1	0	0	0	0	0	0	0	1	1	0	0	0	1	0	1	1	0	1	1	1	1	1	0.833222	high
GSM786578	0.985627	1	0	1	0	1	0	0	0	0	0	0	0	0	0	0	0	1	1	1	1	1	1	1	0	0	0	0	0	0	1	0	0	0	0	0	0	1	0	0	0	0	1	0	0	0	1	0.857653	high
GSM786529	2.2998	1	0	1	0	1	0	0	0	1	1	1	0	0	1	1	1	1	1	1	0	1	0	0	1	0	0	0	1	1	1	0	1	1	1	0	1	1	1	1	1	1	0	1	1	0	1	-1.34777	low
GSM786548	9.11431	1	0	0	1	1	0	0	0	1	0	0	0	0	1	0	1	1	0	1	0	1	1	1	1	1	0	1	1	0	1	0	1	1	1	1	1	1	1	1	0	0	1	1	1	1	1	-1.27722	low
GSM786491	8.64887	1	1	1	0	1	0	0	0	1	0	0	0	0	1	1	1	0	0	0	1	1	1	0	1	0	1	0	0	0	0	0	0	0	0	0	0	1	1	0	1	1	0	1	1	0	1	-0.166178	high
GSM786498	14.4504	0	0	0	1	1	1	1	1	1	1	1	0	0	0	1	1	1	0	0	1	0	1	0	1	1	1	0	0	1	1	1	0	0	1	0	1	1	0	0	0	0	0	0	1	0	0	-0.741332	high
GSM786552	0.648871	1	0	0	0	1	0	0	0	1	0	0	1	0	0	1	1	1	1	1	0	1	1	1	0	0	0	1	1	1	0	0	1	1	0	0	0	0	0	1	1	1	1	1	1	0	1	-0.823911	high
GSM786567	1.2512	1	1	1	1	1	0	0	0	0	0	0	0	0	0	1	0	1	1	1	0	0	0	1	1	1	0	0	0	1	0	0	1	0	0	1	1	0	0	1	1	1	1	0	0	0	1	-0.499782	high
GSM786576	0.971937	1	1	1	0	0	0	0	0	0	0	0	0	0	0	1	0	1	0	1	1	1	1	1	1	1	1	0	0	1	1	0	1	1	1	1	1	1	0	1	1	1	1	0	1	0	1	-0.608115	high
GSM786537	1.41821	1	0	0	0	1	0	0	0	1	1	1	1	1	1	0	1	0	0	0	1	1	1	0	0	0	0	1	0	1	1	1	1	1	1	0	1	1	1	1	0	1	0	0	1	0	0	-1.84084	low
GSM786546	0.0657084	1	1	1	1	1	0	0	0	1	0	0	0	0	0	1	0	0	0	1	0	1	0	0	1	1	1	1	0	0	0	0	1	0	0	0	0	1	1	0	1	1	1	1	0	0	1	0.134748	high
GSM786519	0.413415	1	1	1	0	1	0	0	0	1	1	1	0	0	1	0	1	0	1	1	1	1	1	1	0	0	0	1	0	1	0	0	1	0	1	0	1	1	1	1	1	1	1	0	1	0	1	-0.820984	high
GSM786509	2.60917	0	1	0	0	1	0	0	0	1	1	1	0	1	1	1	1	0	0	0	0	0	1	0	0	0	0	0	1	1	0	0	1	0	1	0	0	1	1	1	0	1	0	1	1	1	0	-1.17307	low
GSM786554	2.71869	1	1	1	1	0	0	0	0	1	0	1	0	0	1	1	1	1	0	1	0	0	0	1	1	1	0	0	0	1	0	0	1	1	0	1	1	1	1	1	0	1	1	1	1	0	1	-1.37303	low
GSM786496	0.36961	1	1	1	1	0	0	0	1	0	0	0	0	0	0	1	0	1	0	1	0	1	0	1	1	1	1	0	1	0	0	0	1	1	1	0	1	1	1	1	0	1	1	0	1	0	1	-0.626537	high
GSM786570	1.46749	1	0	0	0	0	0	0	0	0	0	0	1	0	0	1	1	1	0	1	1	1	0	0	1	1	1	0	0	0	0	0	1	1	0	0	0	1	1	1	0	1	0	1	1	1	1	-0.262098	high
GSM786553	8.49007	0	0	0	0	1	0	0	0	1	1	1	0	1	1	1	1	1	0	1	1	1	1	0	1	0	0	1	0	1	0	1	1	1	1	0	1	1	1	1	0	1	0	1	1	0	0	-1.58881	low
GSM786540	3.72348	0	1	1	1	0	0	0	0	0	0	0	0	0	0	1	1	1	0	1	0	1	1	1	1	1	1	0	0	1	0	0	1	1	0	0	0	1	1	1	1	1	1	1	1	0	1	-0.37606	high
GSM786505	0.260096	1	1	0	1	1	1	1	0	0	1	1	0	1	1	0	1	0	0	0	0	1	1	1	1	0	1	0	0	1	1	1	0	0	1	0	1	1	1	1	1	1	1	1	0	1	1	-0.488513	high
GSM786515	0.273785	1	1	0	1	0	0	0	0	0	0	0	0	0	0	0	1	0	0	1	0	1	0	1	1	1	1	1	0	0	1	1	1	0	1	1	1	1	0	1	1	0	1	1	0	1	1	-0.822953	high
GSM786524	1.63176	1	0	0	0	1	0	0	0	1	1	1	1	0	1	0	1	1	0	0	0	0	1	0	0	0	0	0	0	1	0	0	1	1	1	0	1	1	1	0	0	1	0	1	0	0	1	-1.06043	low
GSM786531	8.55305	1	0	0	0	1	0	0	0	1	0	1	1	0	1	1	0	1	1	1	0	1	1	1	1	0	0	0	1	0	0	0	1	1	0	0	1	0	1	0	1	1	1	1	1	0	1	-0.563856	high
GSM786538	5.36619	1	0	1	1	1	0	0	0	0	1	1	0	1	1	1	1	1	0	0	1	1	1	1	1	0	1	0	0	1	1	0	0	0	0	0	1	1	1	0	1	1	1	1	1	0	1	-0.0188646	high
GSM786582	0.476386	1	0	0	0	1	0	0	0	1	1	1	0	1	1	0	1	1	0	0	0	0	1	0	0	0	1	0	0	1	0	1	0	0	1	0	1	0	1	1	0	1	0	1	0	0	0	-1.53099	low
GSM786568	7.06092	0	0	1	0	1	0	0	0	1	1	1	1	0	1	1	1	1	1	1	1	1	0	1	1	0	0	1	0	1	1	0	1	1	0	0	1	1	0	1	1	1	0	1	1	0	1	-1.10124	low
GSM786561	1.25667	1	0	0	0	1	0	1	0	1	1	1	1	1	0	0	1	0	0	1	0	1	1	1	0	0	0	1	0	1	0	0	1	1	1	0	1	1	0	1	1	1	0	0	0	0	1	-0.42558	high
GSM786512	1.10883	1	1	1	0	1	0	1	0	1	0	1	0	0	1	1	1	0	0	1	0	1	1	1	1	0	1	1	1	0	0	1	1	1	1	1	1	0	1	1	1	1	0	1	1	1	1	-1.90266	low
GSM786502	8.55852	1	0	0	0	1	1	1	1	1	1	1	0	0	1	0	1	1	0	0	1	0	0	0	1	1	0	1	0	0	1	0	1	1	1	1	1	0	1	0	0	0	0	1	1	0	0	-1.89916	low
GSM786533	9.17727	1	0	0	0	1	0	0	0	1	1	1	0	0	0	1	1	1	1	1	0	1	1	1	1	0	1	1	1	0	0	0	1	1	0	0	0	1	1	1	0	1	0	1	1	0	0	-0.951945	low
GSM786500	14.6256	1	0	1	0	1	0	1	1	1	1	1	0	1	1	1	1	1	0	0	0	0	1	0	0	0	0	1	0	1	1	1	1	0	1	0	0	1	1	1	1	1	0	0	1	1	1	-1.51852	low
GSM786563	1.05955	1	1	0	1	1	0	0	1	1	0	0	0	0	0	1	0	1	0	1	0	1	1	1	1	1	0	0	1	0	1	0	1	1	0	0	0	1	0	1	0	0	0	1	1	0	0	-0.503485	high
GSM786510	0.684463	1	1	1	1	1	1	0	1	1	0	0	0	0	1	0	1	1	0	1	0	1	1	1	1	1	1	0	1	1	1	0	0	1	1	0	1	1	1	1	1	0	1	1	1	1	1	-1.23331	low
GSM786499	9.03764	1	1	1	0	0	0	1	0	0	0	0	0	0	1	0	0	1	0	1	0	0	0	1	1	1	0	1	0	0	1	1	0	0	1	1	1	1	1	1	1	1	1	1	1	1	1	-1.01788	low
GSM786564	5.60438	1	0	1	0	1	0	0	1	1	0	0	0	0	1	1	0	1	0	1	1	0	0	0	1	1	1	1	1	0	1	1	0	0	1	1	1	1	0	1	0	0	0	1	1	0	0	-1.56983	low
GSM786580	3.85216	0	0	1	0	1	1	1	0	0	1	1	0	1	0	0	0	0	0	1	1	1	1	0	0	1	1	0	0	0	1	1	0	0	0	0	0	1	1	1	1	0	1	0	0	1	1	0.0172149	high
GSM786516	1.20192	1	1	0	0	1	0	0	0	0	0	1	1	0	0	0	1	0	1	1	0	1	1	1	1	0	1	0	0	1	0	0	1	0	0	0	0	1	0	1	1	1	1	1	1	0	1	0.29952	high
GSM786549	9.28679	0	1	1	1	1	0	0	0	1	1	1	1	1	1	0	1	1	1	1	0	1	1	1	1	0	1	1	0	0	0	0	1	1	0	0	1	0	1	1	1	1	0	1	1	0	1	-1.30039	low
GSM786506	0.279261	1	1	0	1	1	1	1	1	0	0	0	0	0	1	1	1	1	0	1	1	1	1	0	0	1	1	0	0	1	1	1	0	0	1	0	0	1	1	1	1	1	0	1	1	0	1	-0.288902	high
GSM786521	1.05407	1	0	0	1	1	1	1	0	1	1	1	0	1	0	1	0	0	1	1	1	0	1	1	1	1	1	1	0	0	1	1	0	0	0	0	0	1	0	1	0	0	1	1	0	1	1	0.156447	high
GSM786528	0.235455	1	1	1	1	1	0	0	0	0	0	0	0	0	0	0	1	1	0	1	0	0	1	1	1	0	1	0	0	1	1	1	0	0	0	0	0	1	0	0	1	1	1	1	1	0	1	0.0194395	high
GSM786557	8.65435	1	1	0	0	1	0	1	0	1	0	0	1	1	1	1	1	1	0	0	1	1	1	1	1	0	0	0	0	1	0	0	0	0	0	0	1	0	1	1	0	1	0	1	0	0	1	-0.469993	high
GSM786542	0.36961	1	0	0	0	1	0	0	0	1	0	0	0	0	0	0	1	0	0	1	0	1	1	1	1	1	0	0	0	0	0	0	1	1	1	1	1	0	1	0	0	1	1	1	1	0	1	-0.676352	high
GSM786495	1.09514	1	1	0	0	0	0	1	1	0	0	0	1	0	0	1	0	1	0	1	0	1	0	1	1	1	1	1	0	0	1	0	1	1	1	1	0	0	1	0	1	0	1	1	1	1	1	-0.539647	high
GSM786551	8.54757	0	1	0	0	1	0	0	1	1	1	1	0	0	1	0	1	0	0	0	0	0	1	0	0	0	0	0	0	1	0	1	1	1	1	0	1	0	1	1	0	1	0	0	0	0	0	-2.2803	low
GSM786575	2.80082	0	0	1	1	1	1	1	0	0	1	1	0	1	0	0	1	0	0	1	1	1	1	1	1	1	1	0	0	1	1	1	0	0	0	0	0	1	0	1	1	0	1	0	0	1	1	0.0232672	high
GSM786545	5.44011	1	0	0	0	1	0	0	0	1	1	1	1	0	1	0	1	1	1	1	0	1	1	1	1	0	0	1	0	1	0	0	1	1	1	0	1	1	1	0	0	1	0	1	1	0	0	-1.01674	low
GSM786492	1.09788	1	1	0	1	1	1	0	0	1	1	1	0	1	1	0	1	0	0	0	0	0	1	1	0	1	0	1	0	1	1	0	1	1	1	0	1	1	1	0	0	0	0	0	1	0	1	-1.70101	low
GSM786550	0.818617	1	0	0	0	1	1	1	0	0	0	0	0	1	0	0	0	0	0	1	1	1	1	0	1	0	1	0	1	0	0	1	1	0	0	0	0	1	1	1	1	0	1	0	1	1	1	0.348017	high
GSM786543	6.62012	1	0	0	0	1	0	0	0	1	1	1	1	1	1	0	1	0	1	1	0	1	1	1	0	0	0	0	0	1	1	0	1	0	1	0	1	1	1	1	0	1	0	0	1	0	0	-0.611774	high
GSM786573	6.75975	0	1	0	1	1	1	0	1	1	1	1	1	1	1	1	1	1	0	0	0	0	0	0	1	0	0	0	1	1	1	0	1	1	1	0	1	0	1	1	0	0	0	1	1	0	0	-2.21621	low
GSM786494	1.36892	1	1	0	1	1	1	0	1	1	0	0	0	1	0	1	1	1	0	1	0	0	1	0	0	0	1	0	0	1	1	1	0	0	1	0	0	1	0	0	0	1	1	0	1	1	1	-0.361171	high
GSM786544	1.13895	1	1	1	0	1	0	0	0	1	0	0	1	0	0	0	1	1	1	1	0	1	1	1	1	0	0	1	0	1	0	0	1	1	0	0	1	1	0	1	1	1	1	1	1	1	1	-0.785088	high
GSM786569	7.04723	0	0	0	1	1	0	0	0	1	0	1	0	1	0	0	1	0	0	1	0	1	1	1	0	0	0	0	0	1	0	1	0	0	1	0	0	1	1	1	0	1	0	0	0	1	0	-0.215827	high
GSM786507	0.054757	0	1	1	0	0	0	1	0	1	1	1	1	0	1	1	1	1	0	1	0	1	0	0	1	1	1	0	0	1	1	0	1	0	1	1	0	0	1	1	1	1	0	0	1	0	1	-1.42827	low
GSM786493	1.64819	1	1	0	1	1	0	0	0	1	1	1	1	0	1	1	0	1	0	1	0	1	1	1	1	1	1	0	0	1	1	1	1	1	1	0	1	1	0	1	1	0	1	1	1	1	1	-1.00267	low
GSM786574	3.55921	0	1	1	1	1	1	0	1	1	0	0	1	0	0	1	1	0	0	1	1	0	0	0	1	1	1	0	0	1	1	0	1	0	1	1	0	0	0	1	1	0	1	0	0	0	1	-0.949827	low
GSM786581	5.98768	0	1	0	0	1	0	0	1	0	1	0	1	0	0	1	1	1	0	1	1	1	1	0	0	1	0	0	1	1	0	0	0	0	0	0	1	0	1	1	0	1	0	1	1	0	0	-1.06839	low
GSM786562	0.553046	1	1	1	0	1	1	0	1	1	1	0	0	0	0	0	1	1	0	0	1	0	1	0	0	1	0	0	0	1	1	1	0	0	1	0	1	1	0	1	1	1	1	0	0	0	1	-1.59068	low
GSM786532	0.276523	1	0	1	1	1	0	0	0	1	1	1	0	1	1	1	1	1	0	1	0	0	1	1	1	0	0	0	0	0	1	1	0	0	1	0	1	0	1	0	1	1	0	1	0	0	1	-1.03943	low
GSM786520	0.774812	1	0	0	0	1	0	1	0	1	1	1	0	1	1	0	1	1	0	0	0	1	1	0	0	0	1	0	0	1	0	1	1	0	1	0	1	1	1	1	1	1	0	0	1	0	1	-0.84218	high
GSM786511	2.05613	1	1	1	0	1	0	0	0	1	1	1	1	1	1	1	1	1	0	0	0	0	1	0	0	0	0	0	0	1	0	1	1	1	1	0	1	1	1	1	0	1	0	0	0	0	0	-2.24245	low
GSM786518	4.85968	1	1	1	0	1	0	0	0	1	1	1	1	1	1	0	1	1	1	1	0	0	1	0	0	0	0	1	0	1	0	0	1	1	1	0	1	0	1	1	0	1	0	0	1	0	1	-1.97566	low
GSM786508	0.977413	1	1	1	1	0	0	1	0	0	0	0	0	0	1	0	0	0	1	1	0	1	1	1	1	0	1	0	0	1	0	0	1	1	0	0	0	1	1	1	1	1	1	1	1	1	1	0.587698	high
GSM786526	0.281999	0	0	0	1	1	0	0	0	1	1	1	1	1	0	0	1	0	0	1	0	1	1	0	1	0	1	0	0	1	1	0	0	0	0	0	0	1	0	0	1	1	1	1	1	0	1	0.572296	high
GSM786535	0.465435	1	0	0	1	1	0	0	0	0	0	0	0	0	0	1	1	1	0	1	0	1	0	1	1	0	0	0	0	0	0	0	1	1	0	0	0	0	1	0	1	1	0	1	1	0	1	0.0357236	high

## Sheet: IMvigor210
id	futime	fustat	AZGP1|DKK1	CTSE|ULBP2	CTSE|CXCL14	CTSE|SEMA7A	CTSE|PTN	CTSE|RABEP2	HSPA1B|FOS	MICA|ACVRL1	PSMC1|GNLY	PSMC1|AGER	ULBP3|BTC	CXCL10|PTHLH	CXCL13|TNFRSF1B	XCL1|S100A7	S100A7|SHC3	APOBEC3G|SEMA7A	RBP1|CD86	FABP3|RAC3	APOD|IRF9	APOD|FGR	APOD|EPOR	AEN|PRF1	ITGAV|EGFR	NFKBIZ|IL1R1	DCK|GMFB	DCK|STC1	PLSCR1|OAS1	ARRB1|NR2F1	GBP2|LTBP1	GBP2|NAMPT	GBP2|EGFR	OAS1|IFITM1	LTBP1|SEMA5A	NFATC1|MC1R	NFATC1|ZAP70	NFATC1|CTLA4	PIK3R5|ZAP70	AKT3|CD3D	PLCG2|NRP2	BMP6|IL18R1	JAG1|EGFR	KITLG|PTGER4	KITLG|PRF1	STC2|TGFA	TGFB3|CD3D	TNFRSF11B|ZAP70	ACVRL1|CD3D
SAMeff2ce356ccb	0.673511	1	0	1	1	1	1	1	1	1	1	0	1	1	0	1	0	1	0	1	0	0	0	1	1	0	0	1	0	0	1	1	1	1	0	0	1	1	1	1	0	0	1	0	1	1	1	1	1
SAM5fe7a81a39dd	1.42368	1	0	0	0	0	0	0	0	0	0	0	1	1	1	1	0	1	1	0	1	1	1	0	1	0	1	1	0	1	1	1	1	1	0	0	1	0	0	1	1	0	1	0	0	1	0	0	0
SAM2b672f4336c7	1.27584	1	0	1	1	1	1	1	0	1	1	0	1	1	0	1	0	0	1	1	1	1	1	0	1	0	0	1	0	1	0	1	0	1	1	0	0	1	0	1	1	0	1	1	1	0	1	0	0
SAMd4c0837b0997	0.449008	1	0	0	1	0	1	1	1	1	1	1	1	1	1	1	0	1	1	1	0	1	1	1	1	0	0	1	0	0	1	1	1	1	1	0	1	1	1	1	0	0	1	0	1	0	1	1	0
SAMc57eadb2d82b	0.668036	1	1	1	1	1	1	1	1	1	1	0	1	0	0	1	0	1	0	1	1	1	1	1	1	0	0	0	0	1	1	1	0	1	0	1	1	1	1	1	1	1	1	0	1	0	1	1	1
SAM1ac4e3dee297	0.459959	1	0	1	1	1	1	1	1	1	1	1	1	0	1	1	0	0	0	1	0	0	0	1	1	0	0	1	0	0	0	1	1	1	0	0	1	1	1	1	1	0	1	0	1	0	1	1	1
SAMbe83eae4026e	0.227242	1	1	0	1	0	1	1	1	1	1	1	1	1	1	0	0	0	0	0	0	0	0	1	1	1	0	0	0	1	1	1	1	1	0	0	1	1	1	1	0	0	1	0	0	0	1	1	0
SAM36851bc8b9ae	0.295688	1	0	1	1	1	1	1	1	1	1	0	1	0	0	0	1	1	1	1	0	1	1	1	1	0	0	0	0	1	1	1	1	1	1	0	0	0	0	0	1	0	1	1	0	0	0	1	0
SAM065890737112	1.67283	0	1	1	1	1	0	1	1	1	1	1	0	1	0	1	1	1	0	0	0	0	1	1	1	1	1	1	0	1	1	1	1	1	0	0	0	0	0	0	1	0	1	0	0	1	0	0	0
SAM9725303dce0c	0.741958	0	0	1	1	1	0	1	1	0	1	0	1	1	0	1	0	1	1	1	1	1	0	1	1	1	0	0	0	1	0	1	1	1	0	0	0	0	0	0	0	0	1	1	1	0	0	1	0
SAMef0e3d2415fd	0.843258	1	1	1	1	1	1	1	0	0	0	0	1	1	1	0	1	1	0	1	0	0	1	0	1	0	0	1	1	1	1	1	1	0	1	1	0	1	0	0	0	0	1	1	0	1	0	0	0
SAM9306c5c92444	1.28679	0	0	1	1	1	0	0	1	1	1	0	0	1	0	0	1	1	0	0	1	1	1	0	1	0	1	1	0	1	1	1	1	1	0	0	0	0	0	1	1	0	1	1	1	0	0	0	0
SAM560f23d6a3ad	1.78234	0	0	0	1	0	1	0	1	1	0	0	1	1	1	0	1	1	0	1	0	0	0	0	1	1	0	1	1	1	1	1	1	1	1	1	0	0	1	0	1	0	1	0	0	0	0	0	0
SAM39eb94fa504d	1.49213	1	1	0	0	0	0	0	1	1	1	0	1	1	0	0	1	1	1	1	0	0	1	1	0	1	1	1	1	1	1	1	0	1	1	0	0	0	1	0	0	0	1	1	0	0	1	1	0
SAMcf018fee2acd	1.3525	1	1	1	1	1	1	1	0	0	0	0	0	1	0	1	0	1	0	1	1	1	1	0	1	0	0	1	0	1	1	1	0	1	1	1	1	1	1	1	0	0	1	1	1	0	1	0	1
SAMa913c6139ec8	0.427105	1	0	0	0	0	0	0	1	1	0	0	0	1	0	0	1	0	1	1	0	0	0	0	1	0	1	0	0	1	0	0	1	1	1	1	0	0	1	0	1	0	1	0	0	0	0	1	0
SAM9d2494119c05	0.120465	1	1	0	0	0	1	0	1	1	1	1	1	1	0	1	0	0	1	1	0	0	0	1	1	0	0	1	0	1	1	1	0	1	1	0	1	1	1	1	0	0	1	0	1	1	1	1	1
SAMcb132b0cdd2c	0.210815	1	1	1	0	0	0	0	0	0	1	0	0	1	1	1	0	0	1	1	0	0	1	0	1	1	1	1	1	1	1	1	1	1	1	1	0	1	0	1	1	0	1	0	0	0	0	0	0
SAMe50d15fde368	1.57426	0	1	1	1	1	1	1	1	1	1	0	1	0	0	1	0	1	1	1	0	1	0	1	1	0	0	1	0	1	1	1	1	1	0	0	1	1	0	1	1	0	1	0	1	0	1	0	1
SAM49f9b2e57aa5	0.621492	1	1	1	1	1	1	1	1	0	1	0	1	0	1	1	0	0	1	0	0	1	0	1	0	1	1	1	0	1	1	1	0	1	0	0	0	1	0	0	1	0	1	1	1	1	0	1	0
SAM727c0e92a2a7	1.56057	0	0	1	1	0	1	0	0	0	0	0	0	1	1	0	0	0	0	1	1	1	1	0	1	0	1	1	0	1	1	1	1	1	0	1	0	0	0	0	1	0	0	1	0	0	0	0	0
SAM73663ee4a96e	1.77139	0	0	1	1	0	1	1	1	1	1	0	1	1	1	1	0	1	0	1	0	0	0	1	1	0	1	1	0	1	0	1	1	1	0	0	0	0	0	0	0	1	1	0	0	1	0	0	0
SAMee3844cc0b9f	0.268309	1	0	0	0	0	1	0	1	0	0	0	0	1	1	1	0	1	0	1	1	1	1	0	1	0	1	0	0	1	0	1	1	0	1	0	1	1	1	1	0	0	1	0	0	1	1	0	1
SAM716f54e468f4	1.76591	0	0	1	1	1	1	1	1	0	1	0	0	1	1	1	1	1	1	1	1	1	1	0	1	0	1	1	1	1	0	1	1	1	0	0	0	0	1	0	0	1	1	1	0	0	0	0	0
SAMa1e62d323e1d	0.881588	1	0	1	1	1	0	1	0	1	1	0	1	1	0	1	0	1	0	1	1	1	1	0	1	0	0	1	0	0	0	1	1	1	1	0	0	0	1	1	0	0	1	0	0	1	1	0	0
SAMe07c4560772d	0.175222	0	1	1	1	1	1	1	0	0	1	0	1	1	0	0	0	1	1	1	0	0	0	1	1	0	1	0	0	1	1	1	1	1	0	0	1	1	0	1	1	0	1	0	1	0	1	1	1
SAM80c6183220e6	1.2293	0	0	0	0	0	0	0	1	1	0	0	1	1	1	0	1	1	1	1	0	0	0	0	0	0	0	1	1	1	0	1	0	1	1	1	0	0	1	0	0	0	1	1	1	0	1	0	0
SAMfb7aec7cb0e2	1.87817	0	0	1	1	1	1	1	1	1	0	0	0	1	0	0	1	1	0	0	0	0	0	0	1	0	1	1	1	1	0	0	0	1	1	0	1	1	1	1	0	0	1	1	1	1	0	1	0
SAM553c3c35b847	0.558522	1	0	1	1	1	1	1	0	0	0	0	1	1	0	0	1	1	0	1	0	0	1	0	1	1	1	1	1	1	1	1	1	1	1	1	0	0	1	0	0	0	1	1	0	0	0	1	0
SAM23095936e611	0.186174	1	0	1	1	1	1	1	0	1	1	0	1	0	0	1	0	1	1	0	0	0	0	1	1	0	1	1	0	0	0	1	1	1	0	0	0	0	1	1	0	1	1	0	1	0	0	1	1
SAMd7d57ee3a863	1.68925	0	0	1	1	1	1	1	1	0	0	1	0	1	1	1	0	1	0	1	0	1	0	0	1	1	1	1	1	1	1	1	1	0	1	1	0	0	0	1	0	0	0	1	0	1	0	0	0
SAMeb29625f76a5	0.260096	1	0	1	1	1	1	1	1	1	1	1	1	1	0	0	1	1	1	1	0	1	0	0	1	0	1	0	0	0	1	1	1	1	0	0	0	0	1	1	0	1	1	0	0	1	1	1	1
SAM7bff231634e9	0.854209	1	1	0	0	0	0	0	1	1	1	1	1	1	1	0	1	1	1	1	0	0	0	0	0	1	0	1	0	1	1	1	0	1	1	0	1	1	0	0	0	0	1	1	0	0	0	0	0
SAMd43f8933066b	1.66735	0	0	1	0	0	0	0	0	1	0	0	0	1	1	1	0	1	0	1	1	1	1	0	1	0	1	0	1	1	1	0	1	1	1	1	1	0	0	1	0	0	1	1	0	0	1	0	0
SAMb15ad09d6e24	0.323066	1	0	0	0	0	0	0	0	0	0	0	1	1	1	1	0	1	0	1	0	0	1	0	1	1	1	0	1	1	1	1	1	1	0	1	0	0	1	0	0	0	0	1	0	1	0	1	0
SAM99a46b9eec27	0.301164	1	0	1	1	1	1	1	0	1	1	0	0	1	0	1	0	1	1	1	0	1	0	0	1	0	0	1	0	0	0	1	0	1	1	0	0	1	1	1	0	0	1	1	1	0	1	1	0
SAM6792d6e98068	0.501027	1	1	1	1	1	1	1	0	1	1	0	1	1	0	1	0	1	1	1	1	1	0	1	0	1	0	0	0	1	1	1	0	1	0	0	1	1	1	1	1	1	1	1	1	0	0	1	1
SAM1a87df750b9d	0.449008	1	1	0	0	0	0	0	1	1	0	0	0	0	1	0	1	1	1	1	0	0	0	0	0	1	1	0	1	1	0	0	0	1	1	0	1	1	1	0	0	0	1	1	1	0	0	1	0
SAMd86389d0d768	0.183436	1	1	1	1	1	1	1	1	1	1	0	1	1	0	1	0	1	1	1	0	1	0	1	1	0	0	1	1	1	1	1	1	1	1	0	0	1	1	1	1	1	1	0	1	0	1	0	1
SAM75142fcab9df	0.99384	1	0	0	1	1	1	1	1	0	1	0	1	1	0	0	0	1	0	1	0	1	0	0	1	0	1	1	1	0	0	1	1	1	0	0	0	0	1	1	0	0	1	1	1	1	0	1	0
SAM2eb07dedf07f	1.70842	0	0	0	0	0	0	0	0	0	0	0	1	1	1	1	0	1	0	1	0	1	1	0	1	0	1	0	1	1	1	1	1	0	1	0	0	0	1	0	1	1	1	1	0	1	0	0	0
SAM8f2275c36e8c	1.72758	0	0	1	1	1	1	1	1	1	1	0	1	1	0	0	1	1	1	0	0	1	0	1	1	0	0	1	0	1	1	1	1	1	0	0	0	0	0	1	1	1	1	1	1	1	1	0	1
SAMe9ae8beb82fa	0.457221	1	0	0	1	1	1	1	1	1	1	1	1	1	0	1	0	1	1	1	1	1	1	1	1	0	0	0	0	1	0	1	0	1	0	0	1	1	1	1	0	0	1	1	1	1	1	1	1
SAM3ee5dcd894f0	0.72553	1	0	0	1	0	0	0	1	1	1	0	1	0	0	0	0	0	0	1	0	0	1	0	1	0	1	1	1	1	0	0	0	1	1	0	0	1	1	1	0	0	1	0	0	1	1	1	1
SAMd3601288319e	1.92745	0	0	0	0	0	0	0	1	0	0	1	0	1	1	1	0	1	0	0	0	1	1	0	1	0	1	1	0	1	1	1	1	1	1	0	0	0	0	1	0	0	0	1	0	0	0	0	0
SAMba7176afe070	0.287474	0	0	1	1	1	1	1	1	1	1	0	1	0	0	1	0	1	0	0	0	0	0	1	1	0	0	1	0	0	1	1	0	1	0	0	1	1	1	1	0	0	1	1	1	0	1	1	1
SAM61b9d4d84c64	1.78234	0	0	1	1	1	1	1	1	1	1	1	0	1	0	1	0	1	0	0	0	1	1	0	0	1	0	1	0	1	1	1	1	1	0	0	0	0	0	1	1	1	0	0	0	0	0	0	0
SAMbda79f955628	1.71937	0	0	0	0	0	0	0	1	0	0	0	1	1	1	1	0	1	0	0	1	1	1	0	1	0	0	1	1	1	1	1	1	1	0	0	0	0	0	0	0	0	1	1	0	1	0	0	0
SAM957378bd907f	0.186174	1	0	1	0	0	0	0	0	0	0	0	1	1	1	1	0	0	0	1	1	1	1	0	1	1	1	1	1	1	1	0	1	0	1	1	0	1	0	0	1	0	1	0	0	1	0	0	0
SAMa1871f491b02	0.145106	1	1	0	0	0	0	0	1	1	1	0	1	1	0	0	1	1	1	0	1	1	1	1	1	0	0	1	0	1	1	1	1	1	0	0	0	0	1	1	1	0	1	0	1	0	0	0	1
SAMbcb07ba81cee	0.210815	1	0	0	0	0	0	0	0	1	0	0	1	1	1	1	1	1	1	0	0	1	1	1	1	0	1	1	1	0	1	1	0	1	1	0	1	0	1	1	0	0	1	1	1	0	1	1	0
SAM75f12d1a55fc	1.2293	0	1	1	1	1	1	1	0	0	0	0	1	1	1	0	0	1	1	1	1	1	1	0	1	0	0	1	1	1	1	1	1	1	1	0	0	1	1	0	0	0	1	1	1	0	1	1	0
SAMc692536a795a	0.47091	1	0	1	0	0	1	0	0	1	1	0	0	1	0	1	0	1	1	1	1	1	1	0	1	0	1	1	1	0	0	1	1	1	1	0	1	0	1	1	0	0	1	1	1	1	1	1	0
SAMd1bd63734394	0.161533	1	1	0	0	0	0	0	1	1	1	0	1	0	0	0	1	1	1	0	0	0	1	0	0	0	1	1	1	1	1	1	0	1	1	0	1	1	0	1	0	0	1	1	0	0	0	0	0
SAMb8070b7937e7	1.75222	1	0	1	1	1	1	1	1	1	1	0	1	1	0	0	0	1	1	1	0	0	0	0	0	0	0	1	0	1	0	1	0	1	0	1	1	0	1	1	1	0	0	0	1	0	0	0	0
SAM0ce9c983b20f	0.550308	1	0	0	0	0	1	0	0	0	0	0	1	0	1	0	1	1	1	1	0	1	1	0	1	1	1	1	1	1	0	1	0	1	1	0	0	0	1	0	0	1	1	1	1	1	1	0	0
SAM8b4b8b0f9e73	1.30595	0	1	1	0	1	1	1	0	0	0	0	1	1	1	1	0	1	0	1	1	1	1	0	1	0	0	1	0	1	1	1	1	1	1	0	0	1	1	0	1	0	1	1	1	0	1	1	0
SAM5d1dfd5207f5	0.908966	1	1	1	1	1	1	1	1	0	1	0	1	1	0	1	0	1	1	0	1	1	1	1	1	0	0	1	0	1	1	1	0	1	0	0	1	1	0	1	0	0	1	1	1	1	1	1	1
SAM47fc46c3d6be	1.56057	0	1	0	0	0	0	0	0	1	0	0	1	1	1	0	0	1	0	0	0	0	0	0	1	1	0	1	1	1	0	1	1	1	1	1	1	1	1	0	1	0	0	1	0	1	0	0	0
SAM771445e92421	1.61807	0	0	1	0	1	1	1	0	1	0	0	0	1	1	1	0	1	1	0	1	1	1	0	1	0	0	0	0	0	1	1	1	1	1	0	0	0	1	1	0	0	1	1	1	1	1	0	0
SAM753d4bb52dbe	0.947296	1	0	0	0	0	0	0	0	1	1	1	1	1	1	0	0	1	1	1	1	1	1	0	1	0	1	1	1	1	0	1	0	0	0	0	0	1	0	1	0	0	1	1	1	0	1	0	0
SAM4305ab968b90	0.117728	1	1	1	1	1	1	1	1	1	1	1	1	0	0	0	0	0	1	0	0	0	0	1	1	1	1	1	0	1	1	1	0	1	0	0	1	1	1	1	1	1	1	0	1	1	1	0	1
SAM1f83ebd6be9b	0.29295	1	0	1	1	1	1	1	0	1	0	1	0	0	1	1	0	1	1	1	0	1	1	1	1	0	0	1	1	0	0	0	0	1	0	0	0	1	0	1	0	0	1	1	1	1	1	1	0
SAMe3d4266775a9	1.16632	0	1	1	1	1	1	1	1	0	1	0	0	1	0	0	0	1	1	0	0	1	0	1	1	0	1	1	0	1	1	1	1	1	0	0	0	1	0	1	0	1	1	1	1	1	0	1	1
SAM8533e5e261d6	1.06776	1	1	1	1	1	1	1	1	1	1	1	1	0	0	1	0	1	1	1	1	1	1	1	1	1	0	1	1	1	1	1	1	1	0	0	1	1	1	1	1	1	1	1	1	1	1	1	1
SAM822b226466a1	1.44011	0	1	1	1	1	1	0	1	0	1	0	1	1	1	1	0	1	1	0	0	0	0	1	0	1	0	1	0	0	1	1	0	1	0	0	0	1	0	1	1	0	1	0	1	1	1	1	1
SAM7c67b05aa109	0.687201	1	0	1	1	1	1	1	0	0	1	0	1	1	0	1	0	1	1	0	0	1	0	1	1	1	0	1	0	1	1	1	0	1	0	0	1	1	1	1	1	0	1	0	1	0	0	1	1
SAMe7bf6c015192	0.260096	1	0	0	1	0	0	0	1	1	0	0	0	0	0	0	1	1	1	1	0	1	1	0	1	0	0	1	1	1	1	1	0	0	1	0	0	0	1	0	0	0	1	1	0	0	0	1	0
SAM9aa6a095a9d6	0.736482	1	1	1	1	1	1	1	1	1	1	0	1	0	0	0	0	1	1	1	1	1	1	1	1	0	0	1	1	0	1	1	0	1	1	0	0	0	1	1	0	0	1	1	1	0	1	1	0
SAMc2a1820d4e6b	1.72758	0	0	1	1	1	1	1	0	0	0	0	0	1	1	0	1	1	1	0	0	1	1	0	1	0	1	1	1	0	0	1	1	1	1	1	0	0	0	0	0	0	1	0	0	1	0	0	0
SAM87a8e18eb45b	0.229979	1	1	1	1	1	1	1	0	0	1	0	1	1	0	0	1	1	1	1	1	1	1	1	0	1	0	1	0	1	1	1	1	1	1	0	0	0	0	0	1	0	1	0	1	1	0	1	0
SAMa424c75831b4	0.295688	1	0	0	0	0	0	0	0	1	1	1	0	1	1	0	1	1	0	1	0	0	1	0	1	0	1	1	0	1	0	1	1	1	0	0	0	0	1	1	0	0	0	0	1	1	1	0	0
SAM4b0175e8db6e	0.172485	1	0	1	1	1	1	1	1	1	1	0	1	1	0	0	1	1	1	0	0	1	1	1	1	0	1	1	1	0	1	1	0	1	1	0	0	1	0	1	0	0	1	1	1	0	0	1	0
SAM075e037d95bc	1.77687	0	0	1	1	1	1	1	1	0	1	0	0	0	0	1	0	1	1	1	1	1	1	1	1	0	0	0	0	1	1	1	1	1	0	0	1	1	1	1	1	1	1	0	0	1	1	1	1
SAMae1690469964	1.76318	1	1	0	0	0	0	0	1	1	1	0	0	1	0	0	1	1	1	1	0	1	1	1	1	1	0	1	0	1	1	1	1	1	1	0	0	1	0	1	1	0	0	0	1	1	0	0	1
SAMb0d11db9aa79	0.87885	1	0	1	1	1	1	1	0	0	0	0	0	1	1	1	0	1	0	1	1	1	1	0	1	1	1	1	1	0	1	1	0	1	1	0	1	0	0	0	0	0	1	1	0	1	0	0	0
SAM63b2189c36d7	0.33128	1	1	0	0	0	0	0	1	0	1	0	1	0	0	1	0	1	1	0	0	1	0	1	1	0	0	1	0	1	1	1	1	1	0	0	0	1	1	1	1	0	1	0	1	0	1	1	1
SAM0257bbbbd388	1.30322	1	0	1	1	0	1	0	1	1	1	0	0	1	0	0	1	1	1	1	1	1	1	0	1	1	0	0	1	1	1	1	1	1	0	0	0	0	1	1	1	0	1	1	1	0	1	1	1
SAMd35318127278	1.79877	0	0	0	0	0	0	0	0	0	0	0	1	1	0	1	0	1	1	0	0	0	0	0	0	0	1	1	0	1	1	0	0	1	0	0	0	0	0	0	1	0	1	0	0	0	0	0	0
SAM61baf919bb01	1.30048	1	0	1	1	1	1	1	1	0	1	0	1	1	1	1	0	1	0	1	0	1	1	0	1	0	0	1	1	1	1	1	1	0	1	0	0	1	1	0	0	1	1	0	0	1	1	0	0
SAMe3210d3632b4	0.180698	1	1	0	0	0	1	1	0	1	0	1	1	1	0	0	1	1	0	1	0	0	1	0	1	0	0	0	1	1	0	1	0	0	1	1	1	0	1	1	0	0	1	1	0	1	1	1	0
SAMe1eb5d988760	1.75496	0	0	1	0	0	0	1	0	0	0	0	1	1	1	0	1	1	1	1	1	1	1	0	1	0	1	1	0	1	0	1	1	1	1	0	0	0	1	1	0	0	1	1	1	1	1	0	0
SAM58e7832f4e7d	1.37166	0	1	1	1	1	1	1	1	0	1	0	1	0	0	1	0	1	1	0	0	0	0	1	1	0	0	1	0	1	1	1	1	1	0	0	1	1	1	1	1	0	1	0	1	0	1	0	1
SAM3894ac3956a5	0.175222	0	1	1	1	1	1	1	0	0	1	0	1	1	0	1	0	1	1	1	1	1	1	1	1	0	0	1	1	1	0	1	1	1	1	0	1	1	1	1	0	0	1	1	1	0	1	1	1
SAM2570ff4aae6e	1.86448	0	0	0	0	0	0	1	0	0	1	1	0	1	1	0	1	1	0	1	1	1	1	0	1	0	1	0	0	1	1	1	1	1	1	0	1	0	1	1	0	0	1	1	1	1	1	1	0
SAM1ab1b28d9f2b	0.175222	1	1	0	0	0	0	0	0	0	1	0	1	1	1	1	0	1	1	1	1	1	1	1	1	0	0	1	1	1	0	1	1	1	1	0	1	1	1	1	0	0	1	0	1	0	1	1	1
SAMc919aebc7fdd	1.72758	0	0	1	1	0	1	1	0	0	0	1	1	1	1	0	0	0	1	1	1	1	1	0	1	0	1	0	0	1	1	1	0	1	0	1	1	0	0	0	1	0	0	1	0	1	0	1	0
SAMf20b827dca51	0.364134	1	0	1	1	0	0	0	0	0	0	0	0	1	0	0	1	1	1	1	1	1	1	0	1	1	0	1	1	1	1	1	1	1	1	1	0	0	1	0	0	0	1	1	0	0	1	0	0
SAMcc4675f394a1	0.260096	1	1	1	1	1	1	1	1	1	1	0	1	0	0	0	0	1	1	0	0	0	0	1	1	0	0	1	1	1	0	0	0	1	1	1	1	1	1	1	0	0	1	0	1	0	1	1	1
SAMdad5c29dc105	0.202601	1	0	1	1	1	1	1	1	0	1	1	1	1	1	1	0	1	0	1	0	1	0	1	1	0	0	1	1	1	1	1	1	1	1	0	1	1	1	1	1	1	1	0	1	1	1	1	1
SAMcc7a42d87e9c	1.43463	0	0	1	0	0	0	0	0	1	1	0	1	1	1	1	0	1	1	0	0	1	0	0	1	0	0	1	0	1	1	1	1	0	1	0	0	0	1	0	0	0	1	0	0	1	1	1	0
SAM5234688806a7	0.490075	1	0	0	1	0	1	0	1	0	1	0	1	1	0	0	0	0	1	1	0	1	0	1	1	1	1	1	0	1	1	1	1	1	1	0	0	0	1	1	1	0	1	1	1	0	0	1	1
SAM28687037e4ff	1.79877	0	0	0	0	0	0	0	0	1	0	1	1	1	0	1	0	1	1	1	0	1	1	0	1	0	0	0	1	1	0	1	1	0	1	1	1	0	1	0	0	0	1	1	0	1	1	0	0
SAM0571f17f4045	0.377823	1	0	0	0	0	0	0	1	0	0	0	1	1	1	1	1	1	0	0	0	1	1	0	1	1	1	1	1	1	1	1	1	0	1	1	0	1	0	0	1	0	0	0	0	0	0	0	0
SAMf28c01545593	0.533881	1	0	1	1	1	1	1	0	1	1	0	1	0	0	1	0	0	1	0	0	0	0	1	1	1	0	0	1	0	1	1	1	1	0	0	1	1	0	1	1	0	1	0	1	0	1	1	1
SAM7fb6987514a4	1.90281	0	1	0	0	0	0	0	0	0	0	0	1	1	1	0	1	1	1	1	1	1	1	0	1	0	1	0	1	1	1	0	1	0	1	0	0	0	0	0	0	0	1	1	0	1	0	0	0
SAMc6eff056c89a	0.150582	1	0	0	0	0	0	0	1	1	0	0	0	0	1	0	1	1	1	1	0	0	0	0	0	1	0	1	1	1	1	0	0	1	1	1	0	1	0	0	1	1	1	1	1	0	0	0	0
SAM63405b04ab2d	0.566735	1	0	0	0	0	0	0	1	0	0	0	1	1	0	1	0	1	0	0	0	1	1	0	1	0	0	1	0	1	0	1	0	1	1	0	1	1	1	1	0	0	1	1	1	1	1	1	0
SAMad83c9c53537	1.24846	0	0	1	1	1	1	1	1	1	1	0	1	1	0	1	0	1	1	0	0	1	0	1	1	0	0	1	0	1	1	1	0	1	1	0	1	1	1	1	0	0	1	1	1	1	1	1	1
SAM5a2347c0498a	0.40794	1	0	1	1	1	0	1	1	1	1	0	0	1	0	1	0	1	1	0	0	1	0	1	1	1	1	1	0	1	1	1	1	1	0	0	1	1	1	1	0	0	0	1	1	0	0	1	1
SAMdab9ca8fb5de	0.0164271	0	0	1	0	0	0	1	1	1	1	0	1	1	0	1	1	1	0	1	1	1	1	0	1	0	0	0	0	1	0	1	1	1	1	1	1	1	1	1	0	0	1	1	1	1	1	1	0
SAM31f41dd0d6ca	0.689938	1	0	1	1	1	1	1	1	0	1	0	1	0	1	0	1	0	0	1	0	1	1	0	1	0	1	0	0	1	1	1	0	1	1	0	0	1	1	1	1	0	1	1	1	1	1	1	0
SAM3e04eb914f3d	1.44011	0	0	0	0	0	0	0	1	0	0	0	1	1	1	1	1	1	0	1	0	1	1	0	1	0	0	1	0	1	1	1	1	1	0	0	0	1	0	0	1	1	1	1	0	0	1	0	0
SAM52e3fa3ad574	0.66256	1	0	0	0	0	0	0	0	1	0	0	1	1	1	1	0	0	0	1	0	0	1	0	1	1	1	1	1	1	1	1	1	0	0	1	0	1	0	0	1	0	1	0	0	1	0	0	0
SAM2070b416069c	0.668036	1	1	0	1	1	1	1	1	1	1	0	1	1	0	0	1	1	1	0	1	1	1	1	0	0	0	1	0	1	1	1	0	1	0	0	0	0	0	1	0	0	1	1	1	0	0	0	0
SAM9cafb905b36a	0.635181	1	0	0	0	0	0	0	1	0	0	1	1	1	0	1	0	1	0	0	0	0	0	0	1	0	0	1	1	0	1	1	1	1	1	1	0	0	1	1	0	0	1	0	0	1	0	1	1
SAM3cb94b0d5297	0.421629	1	1	0	0	0	0	0	1	0	1	0	1	1	0	0	1	0	1	1	0	0	0	0	0	0	1	1	0	1	0	1	0	1	0	1	0	1	0	1	1	0	0	0	0	1	0	1	0
SAM31d9176e11fb	1.42642	0	0	0	1	0	1	0	1	0	0	0	0	1	1	1	0	0	1	1	0	0	0	0	1	1	0	1	0	1	1	1	1	1	1	0	0	0	0	0	0	0	1	1	0	0	0	0	0
SAMdee1011782cd	0.325804	1	0	1	1	1	0	1	1	0	0	0	0	1	1	0	0	1	1	1	1	1	1	0	1	0	0	1	0	1	0	1	1	0	1	0	0	1	1	1	0	1	1	1	0	0	1	1	0
SAM97a00e0929fb	1.05955	0	0	0	0	0	0	0	1	1	1	1	0	1	1	0	1	1	1	1	1	1	1	0	1	0	0	0	1	1	1	1	1	1	0	0	0	0	1	1	1	1	0	1	0	0	0	1	0
SAMe94c30c30616	1.28131	1	0	1	1	0	1	1	0	0	1	0	1	1	0	1	0	1	1	1	0	1	0	1	1	1	1	0	0	1	0	1	1	1	1	0	1	1	1	1	0	1	1	1	0	1	1	1	1
SAM36a9225b0222	1.98494	0	0	0	0	0	0	0	0	0	0	0	0	1	1	1	0	1	1	1	1	1	1	0	1	0	1	1	1	0	0	1	1	0	1	1	0	0	1	1	0	0	1	1	1	1	1	0	0
SAM203dcf14f927	1.61259	0	0	1	1	1	1	1	1	1	0	0	0	1	1	0	0	1	0	1	0	1	1	0	1	0	1	1	1	1	1	1	1	1	0	0	0	1	0	0	0	0	0	1	0	0	0	0	0
SAM8e469834acc1	0.309377	1	0	1	0	1	1	1	0	1	1	0	0	1	0	0	0	1	1	1	1	1	1	1	1	0	0	0	0	1	0	1	1	1	1	0	1	1	1	1	0	0	1	1	1	1	1	1	1
SAM2dc3f04e45e9	0.848734	1	0	1	1	1	1	1	1	0	1	0	0	1	1	1	1	1	0	1	0	1	1	0	1	0	0	1	0	1	0	1	0	1	1	0	0	0	1	1	0	0	0	1	1	0	0	1	1
SAMdf3e42c8672a	0.610541	1	0	0	0	0	0	0	1	1	0	1	1	0	1	0	1	1	0	0	0	0	0	0	0	1	0	1	1	1	0	0	0	0	1	1	0	0	0	1	0	0	1	1	0	0	0	0	0
SAMf82bbdc267c8	0.260096	1	0	1	1	1	1	1	1	0	1	0	1	0	0	1	0	0	0	1	1	1	1	1	1	0	0	1	0	1	1	1	1	1	0	0	1	1	1	1	0	1	1	0	1	1	1	0	1
SAM18039827e1b9	0.123203	1	0	1	1	1	1	1	1	0	1	1	1	1	0	0	1	1	1	1	1	1	1	1	1	0	0	0	0	1	1	1	0	1	0	0	1	1	1	1	0	1	1	1	1	0	0	1	1
SAM25510f300d79	1.72485	0	0	1	1	1	1	1	1	1	1	1	1	0	1	0	1	0	1	1	0	0	1	1	0	0	1	1	1	1	1	1	0	1	0	0	1	1	1	1	0	0	0	1	1	1	1	1	1
SAM7114d99032ec	0.903491	1	0	0	1	0	1	0	0	1	1	0	0	0	0	0	1	1	1	1	1	1	1	1	1	0	1	0	1	1	1	1	1	1	0	1	1	1	1	1	0	0	1	1	1	0	1	0	1
SAM1c0ecfb3eb63	0.487337	1	0	0	0	0	0	0	0	1	1	0	1	1	1	0	1	1	1	1	0	1	1	0	1	0	0	0	1	1	0	1	0	0	1	1	0	0	1	1	0	0	1	1	1	1	1	1	0
SAM415f36ad349e	1.4976	1	0	1	1	1	1	1	0	1	1	1	1	1	0	0	0	0	0	1	1	1	1	1	1	1	0	1	1	1	0	0	0	1	1	1	1	0	1	1	0	0	1	1	1	1	1	1	1
SAMd135d5867fe3	0.301164	1	0	0	0	0	0	0	1	0	1	1	0	1	0	1	0	0	0	1	0	0	1	0	1	0	0	1	1	1	0	0	1	1	1	0	1	0	1	1	0	0	1	1	1	1	1	1	1
SAM85f0a3ac1c45	0.487337	1	0	1	1	1	1	1	1	0	1	0	1	0	0	1	0	0	1	0	0	1	0	1	1	0	0	0	0	1	0	1	0	1	1	0	1	1	1	1	1	0	1	0	1	0	1	1	1
SAM27299aed7681	1.57153	0	1	1	1	1	1	1	1	1	1	0	1	1	0	0	1	1	1	1	0	1	0	1	1	0	0	1	0	1	1	1	1	1	0	0	1	1	1	0	1	1	1	0	1	0	0	1	0
SAM1e9c4d1d39ae	1.03491	1	0	0	0	0	0	0	1	1	1	0	1	1	0	1	1	1	1	0	0	1	1	1	1	0	1	1	1	1	0	1	0	0	1	0	1	1	0	0	0	0	1	1	1	1	0	1	0
SAMe97af0feefdf	0.925394	1	0	1	0	0	1	1	0	0	1	0	1	0	0	1	0	1	1	0	0	1	0	1	1	1	0	1	0	0	1	1	0	1	1	0	1	1	0	0	0	0	1	1	1	0	0	1	1
SAMbcbc7957c264	0.347707	1	0	1	1	1	1	1	1	0	1	0	1	0	0	0	0	0	1	1	0	1	1	1	1	0	0	1	0	0	1	1	0	1	0	0	1	1	1	1	1	0	1	1	1	0	0	1	0
SAM18b9351e265a	1.32238	1	1	1	1	0	0	0	0	0	1	1	0	1	0	1	0	1	0	1	1	1	1	0	1	1	0	0	0	1	1	1	1	0	1	1	0	0	1	0	0	0	1	1	0	1	1	0	0
SAMc0ef41aa6c8b	0.796715	1	0	1	1	1	1	1	1	1	1	0	0	1	0	1	0	1	0	1	1	1	1	1	1	0	1	1	0	1	1	1	1	1	0	0	1	1	1	1	1	0	1	0	1	1	1	1	1
SAM28e6031ac18b	0.769336	1	1	0	0	0	1	0	1	1	1	0	1	0	1	0	1	1	1	0	0	1	0	1	1	1	0	1	1	0	0	1	1	1	1	0	1	1	1	1	1	0	1	1	1	1	1	1	1
SAM2e7aa8fa0ab3	0.643395	1	0	0	0	0	0	0	1	0	1	1	0	1	0	1	0	1	0	0	0	0	0	0	1	0	1	1	1	1	0	1	1	1	0	0	0	0	1	0	0	1	0	1	0	1	0	1	0
SAM5e3bae090b8c	0.561259	1	0	1	1	1	1	1	1	1	1	1	1	1	0	1	0	1	1	1	0	1	1	0	1	0	0	0	0	1	0	1	0	1	1	0	1	1	1	1	0	1	0	1	1	0	0	1	0
SAM6662f5181f87	1.60712	0	0	1	1	1	1	1	0	0	1	1	0	1	1	0	1	1	1	1	0	1	1	0	1	0	0	1	1	1	1	1	1	1	0	1	0	0	1	1	0	1	1	1	1	1	1	0	0
SAMa535fcdf18a0	1.44011	0	1	0	0	0	0	0	0	0	1	1	1	1	0	0	1	0	1	1	1	1	1	1	1	0	1	1	1	1	0	1	0	1	1	0	1	1	0	1	0	1	1	0	1	1	1	1	1
SAMf275eb859a39	2.0397	0	0	0	0	0	1	0	0	0	1	0	1	1	0	0	1	1	0	0	0	0	1	1	0	1	0	1	0	1	1	1	0	1	0	0	0	0	0	0	1	0	1	1	1	0	0	0	0
SAM09c84ec0cf34	0.542094	1	0	0	0	0	1	1	1	1	1	1	1	0	0	0	0	0	0	1	0	1	1	1	1	0	0	0	1	1	0	0	0	1	0	0	1	1	1	1	0	0	1	1	1	1	1	1	1
SAM12502d970c10	0.616016	1	0	1	1	1	1	1	1	0	1	1	1	0	0	1	0	0	1	1	1	1	1	1	1	0	0	0	0	1	0	1	1	1	1	0	1	1	1	1	1	1	1	1	1	1	1	1	1
SAM9539a4f19ebc	0.66256	1	0	1	1	1	1	1	0	0	1	0	1	0	0	0	1	1	1	1	0	1	0	1	1	1	0	1	0	0	1	1	1	1	0	0	1	1	1	1	0	0	1	1	1	0	1	1	1
SAM1abf01dd4544	1.40452	0	1	0	0	0	0	0	1	0	0	1	1	1	0	0	1	1	1	1	0	1	1	0	1	1	0	0	1	1	0	0	1	1	1	0	1	0	1	1	1	0	1	1	0	1	1	1	0
SAM5cfa1699bdb7	1.31964	0	0	1	1	0	1	0	1	0	1	1	0	1	0	1	0	1	1	1	0	0	0	1	1	0	0	0	1	1	0	1	1	1	1	1	1	1	1	1	0	0	1	1	1	0	1	1	1
SAMe7bcab05402e	0.659822	1	1	1	1	1	1	1	0	0	1	0	1	0	0	1	0	1	0	1	1	1	0	1	1	0	1	0	1	1	0	1	1	0	1	0	1	1	1	1	0	1	1	0	1	1	1	1	1
SAMeb587a68006b	1.72485	0	0	1	1	1	0	1	0	1	1	1	1	1	0	1	0	1	1	1	1	1	1	1	1	0	0	0	1	0	0	1	1	1	1	0	1	0	1	1	0	1	1	1	1	1	1	1	1
SAM032c642382a7	0.208077	1	1	1	1	0	0	1	1	0	0	0	1	1	0	1	1	0	0	1	0	0	0	0	0	0	0	1	1	1	1	1	0	0	1	1	0	1	0	0	0	1	0	0	0	1	0	0	0
SAM6d2ae0c39b96	1.84257	0	1	0	1	0	0	0	1	1	1	0	1	1	1	0	1	1	1	0	0	1	1	1	0	1	1	1	0	1	1	1	0	1	0	0	1	1	0	1	1	0	0	1	1	0	1	1	1
SAM6780ed436b55	0.520192	1	0	0	0	0	0	0	0	1	1	1	1	1	0	0	1	1	1	1	0	0	1	1	0	1	1	0	1	0	1	1	1	0	1	0	0	0	0	0	0	0	1	1	0	1	1	1	0
SAM7829a341b9f3	0.323066	1	1	0	0	0	0	0	0	1	1	0	1	1	0	0	0	1	1	0	0	1	1	1	0	1	0	0	1	1	0	1	0	1	1	0	1	1	1	1	0	0	1	1	0	0	0	0	0
SAMaf42c1541269	0.459959	0	0	0	0	0	0	0	0	0	0	1	1	1	1	1	1	1	0	1	1	1	1	0	0	0	0	1	1	1	0	1	0	1	1	0	0	0	1	0	0	0	0	0	0	1	0	0	0
SAM3b15b4c6311d	1.78782	0	0	0	0	0	0	0	1	1	0	1	1	0	1	0	1	1	1	1	0	1	1	0	0	1	0	0	1	1	0	1	0	0	1	0	1	0	1	1	0	1	1	1	0	1	0	0	0
SAM81b71522417a	0.17796	1	1	0	0	0	0	0	1	1	1	0	1	0	0	1	1	0	0	0	0	1	0	1	1	0	0	1	0	0	1	0	0	1	1	0	0	1	0	1	1	0	1	0	1	1	1	1	1
SAM568ce160abd9	1.0705	1	0	1	1	1	1	1	0	0	1	0	0	0	0	1	0	1	1	1	1	1	1	0	1	0	0	1	1	1	0	1	0	1	1	1	1	1	1	1	0	0	1	1	1	1	1	0	1
SAMaec7380f9ab0	1.73854	0	1	0	1	0	0	0	1	0	1	0	1	1	0	1	0	1	1	0	0	1	0	1	1	1	0	1	1	1	0	0	1	1	1	0	1	1	1	1	1	0	1	1	0	1	1	1	1
SAM670649e105b5	1.83984	0	1	0	1	0	0	1	1	0	1	1	1	0	0	0	1	0	0	1	1	1	1	1	1	0	1	1	0	1	1	1	1	1	0	0	1	1	1	1	0	1	1	1	0	1	1	1	1
SAMd697ba701077	1.76318	1	0	1	1	1	1	1	1	1	0	0	1	1	0	1	0	1	1	0	0	1	0	0	1	1	1	1	0	1	1	1	1	1	0	0	0	1	0	0	0	0	1	1	1	0	0	0	0
SAMb2e4a082541a	0.364134	1	1	1	0	0	1	0	0	0	0	0	1	1	1	1	0	0	0	1	0	0	0	0	1	1	1	1	1	1	1	1	1	0	0	1	0	1	0	0	1	0	1	0	0	1	0	0	0
SAM2c9586161ce6	0.939083	1	0	1	1	1	1	1	1	1	1	0	0	0	0	0	0	1	1	1	1	1	1	1	1	0	1	1	0	1	1	1	1	1	0	0	1	1	1	1	1	0	1	1	1	0	0	1	1
SAM5b57e47fdcb3	0.320329	1	0	0	0	0	0	0	0	1	0	0	1	1	0	0	1	1	1	1	0	1	1	1	1	0	0	1	0	0	0	0	1	1	1	0	1	1	1	1	1	0	1	0	1	1	1	0	0
SAM9fb814c22bdb	1.59343	1	0	1	1	1	1	1	0	0	1	0	0	1	1	0	0	1	0	1	1	1	1	0	1	0	0	1	1	1	0	0	0	0	1	1	1	0	1	1	0	0	1	1	1	1	1	1	0
SAMe7e4f7c076a7	0.164271	1	1	0	0	0	1	0	0	0	0	1	1	1	0	0	1	0	1	1	0	0	0	0	0	1	0	0	0	1	1	0	0	1	1	1	1	0	1	0	0	0	1	0	0	0	0	1	0
SAMf3a9bce50099	0.175222	0	0	0	0	0	0	0	0	0	1	0	0	1	0	0	0	1	0	1	1	1	1	0	1	0	0	0	1	1	0	1	0	1	0	1	0	1	1	1	1	1	1	0	0	1	1	0	1
SAM45c8e6412c66	0.290212	1	0	0	0	0	0	0	1	1	1	0	1	1	1	0	1	1	1	0	0	0	0	0	0	1	0	1	1	1	1	1	0	1	1	0	1	1	1	0	0	1	0	1	0	0	0	0	0
SAM943df5cf15df	0.17796	1	0	0	0	0	0	0	0	1	0	1	1	0	0	0	1	1	1	1	0	1	1	1	1	0	0	1	1	1	0	0	0	1	1	0	1	0	1	1	0	0	1	1	1	0	1	1	1
SAMd215b503f99a	0.142368	0	0	1	1	1	1	1	1	1	1	0	0	0	0	1	0	1	1	0	1	1	1	1	1	0	0	0	0	0	0	1	0	1	1	0	1	1	1	1	0	1	1	1	1	1	1	1	1
SAM6dd7ad1d797d	1.60712	1	1	0	1	0	0	0	1	0	1	0	1	0	0	1	0	1	0	0	0	0	0	0	1	0	0	1	1	1	0	0	0	0	1	0	1	0	1	1	0	0	1	0	0	1	1	1	1
SAM08cce2fa88f2	1.84257	0	0	1	1	1	1	1	0	1	1	0	1	0	0	0	1	0	1	1	0	1	0	1	1	0	0	1	0	1	1	0	0	1	0	0	1	1	1	1	1	0	1	1	1	0	1	1	1
SAMb0a83e5fbde9	1.94387	0	0	1	1	1	1	1	0	0	1	0	1	1	0	1	0	0	1	0	0	1	0	1	1	1	0	1	0	1	1	1	1	1	1	0	1	1	1	1	1	0	1	1	1	0	0	0	1
SAM0d855cff64e6	0.238193	1	0	0	0	0	0	0	1	1	1	0	1	0	0	0	0	1	0	0	0	0	0	1	1	1	0	1	1	1	0	0	0	0	1	0	1	1	1	1	0	0	1	1	1	1	0	1	0
SAM3e8baff50d7a	0.580424	1	1	0	0	0	0	0	1	1	1	0	1	1	0	1	0	1	1	1	0	0	0	1	0	1	0	0	0	1	0	0	0	1	1	0	1	1	1	1	0	0	0	1	1	0	1	1	1
SAM4caabd64e7fd	1.30869	0	0	0	0	1	1	0	0	1	1	0	1	1	1	1	0	1	1	0	0	1	0	0	0	1	0	1	0	0	1	1	0	1	1	0	1	1	0	1	1	0	0	1	1	1	1	0	1
SAM681e4bf7cf85	1.94935	0	0	0	0	0	0	0	1	0	1	1	1	1	1	0	0	0	0	1	0	1	1	1	0	0	1	1	1	1	1	1	0	1	0	0	1	1	1	1	0	0	1	1	1	1	1	1	0
SAM7fb7a13c096b	0.13963	1	0	1	1	1	1	1	1	0	1	0	1	1	0	0	0	0	1	1	0	1	0	0	0	1	0	0	1	1	1	1	0	1	0	1	0	1	1	1	1	0	1	1	1	0	1	1	1
SAM52500cabdd36	1.70568	0	1	1	1	0	0	0	1	0	1	0	0	1	0	0	0	0	1	1	0	1	0	1	1	0	1	1	1	1	0	0	0	1	0	0	1	0	1	1	1	1	1	1	1	0	1	1	1
SAMd3bd67996035	1.7358	0	0	0	0	0	0	0	0	0	0	0	1	1	1	1	0	1	0	1	0	0	0	0	1	0	1	1	1	1	1	1	1	1	0	0	0	0	0	0	1	0	1	0	0	1	0	0	0
SAM961d04c42bd9	0.490075	1	0	0	0	0	0	0	0	0	1	1	0	1	0	0	1	0	1	1	0	1	1	1	1	1	1	1	0	0	0	0	1	1	0	0	1	1	1	1	0	0	1	0	0	1	1	1	1
SAM4501e41e4751	0.0930869	1	0	0	0	0	0	0	1	1	1	0	1	0	0	0	1	1	1	1	0	1	1	0	1	0	0	1	1	0	0	1	0	0	1	0	0	1	1	1	0	0	1	1	1	0	1	1	0
SAMda4d892fddc8	1.17728	0	0	1	1	0	0	1	1	0	1	1	0	1	1	1	0	0	1	0	0	1	0	1	1	1	0	0	0	1	0	1	0	1	1	0	0	1	1	0	0	1	1	1	1	0	0	1	0
SAM3330c03fdf00	1.5989	0	0	1	0	0	0	0	0	0	0	0	0	1	1	1	0	1	0	1	0	0	1	0	1	1	1	1	1	1	1	1	1	0	0	1	0	1	0	0	1	0	1	0	0	0	0	0	0
SAM2624229effe8	0.213552	1	0	1	1	1	1	1	0	0	1	0	0	0	0	1	0	1	1	1	1	1	1	1	1	0	0	0	1	0	0	1	1	1	1	1	1	1	0	1	0	0	1	1	1	1	1	0	0
SAM6157c8f38b72	1.38261	0	1	0	0	0	0	0	1	0	1	1	1	1	0	1	0	0	1	1	1	1	1	0	1	0	0	0	1	0	1	1	1	1	0	0	1	1	1	1	0	0	1	1	1	1	1	0	1
SAM0f956e757453	0.867899	1	0	0	0	0	0	0	0	1	1	0	1	1	0	1	1	1	1	1	1	1	1	1	1	0	0	0	1	1	0	1	1	1	1	0	1	1	1	1	0	1	1	0	1	1	1	0	1
SAMb419a8fcbfcd	1.89459	0	0	0	0	0	0	0	1	1	1	0	1	1	1	0	1	1	0	0	1	1	1	1	1	1	1	1	1	0	0	0	0	1	1	0	1	1	1	1	0	1	1	1	1	1	1	1	0
SAMab8052a03398	1.10883	1	1	0	0	0	0	0	0	0	0	0	0	1	0	0	1	1	0	1	1	1	1	0	1	0	0	0	0	1	0	1	1	0	1	1	1	1	1	1	0	1	1	1	0	1	1	1	1
SAM18a4dabbc557	1.37166	1	0	1	1	0	0	0	0	0	1	1	0	1	0	0	1	0	0	1	0	0	0	0	0	0	0	1	1	1	1	1	0	1	0	0	0	0	1	0	1	0	0	0	0	1	0	0	0
SAMe41b1e773582	0.0711841	1	0	0	0	0	0	0	1	1	1	0	0	1	0	1	1	1	1	0	0	1	1	1	0	1	0	1	0	0	1	0	0	1	1	0	0	0	0	0	0	0	1	1	1	0	1	1	0
SAMe56c96c51190	0.813142	1	0	0	0	0	0	0	1	0	0	0	1	1	1	0	1	1	1	1	1	1	1	0	1	0	0	0	1	1	0	0	0	0	1	0	0	0	1	1	0	0	1	1	1	0	0	1	0
SAM14938611a2d3	1.78508	0	0	1	1	1	1	1	0	0	1	0	0	1	1	1	0	1	1	1	1	1	1	0	0	1	0	1	1	1	1	1	1	1	0	0	1	1	1	1	0	0	0	1	1	0	0	0	0
SAMb470eb8f04be	1.67283	0	0	1	1	1	1	1	0	0	1	0	1	1	1	0	1	1	1	0	0	1	1	1	1	0	1	1	0	0	1	0	1	1	0	1	1	0	1	1	1	0	1	1	1	1	0	1	0
SAMaaf505c36f93	1.71389	0	0	1	1	1	1	1	1	1	1	0	1	1	1	1	0	1	0	0	0	1	0	1	1	0	0	1	0	1	1	1	1	1	0	0	1	1	1	1	0	1	1	0	1	0	1	1	1
SAM9a2cf3c06fb3	0.47091	1	0	0	0	0	0	0	0	0	1	0	1	1	0	1	0	1	1	0	0	1	0	0	1	1	1	0	0	0	0	1	1	1	1	1	1	1	1	1	0	0	1	1	1	1	1	1	1
SAM675a12a09c15	0.240931	1	1	0	0	0	0	0	0	1	1	0	0	0	0	0	1	1	1	1	1	1	1	1	1	0	0	0	0	0	0	1	1	1	1	0	1	1	1	1	0	0	1	1	1	1	1	1	1
SAMf2aae1443f67	0.862423	1	0	0	1	0	1	0	1	0	1	0	1	0	0	0	1	0	1	1	0	0	0	1	1	1	0	0	0	0	1	1	0	1	0	0	1	1	1	1	0	0	1	1	1	0	0	1	1
SAM110501d0eedb	0.355921	1	0	0	0	0	0	0	1	0	1	0	0	1	1	1	0	1	1	1	0	1	1	1	0	0	0	1	0	1	1	1	1	1	1	0	0	0	1	0	0	0	0	0	1	0	0	0	0
SAM18be5b395318	0.750171	1	0	0	0	0	0	0	1	1	1	1	0	1	1	0	0	0	1	1	1	1	1	1	0	0	0	1	1	1	1	1	1	1	0	0	1	0	1	1	0	0	0	1	1	1	0	1	0
SAM8884fe446d20	1.93018	0	0	0	0	0	0	0	1	0	0	1	1	1	1	0	1	1	1	0	0	0	1	0	1	1	0	0	1	1	1	0	0	0	1	1	0	0	1	0	0	0	1	0	0	1	0	0	0
SAM6ff654a20f98	1.54689	0	0	0	1	0	0	0	0	0	1	0	0	1	0	0	0	1	1	1	1	1	1	0	1	0	0	0	1	1	0	1	1	1	0	0	0	1	1	1	0	1	1	1	1	0	1	1	1
SAM14df63a65411	1.78508	0	0	1	1	1	1	1	1	1	1	0	1	0	0	0	1	1	1	0	0	0	0	1	1	0	0	0	0	0	0	1	0	1	1	0	1	1	1	1	0	0	0	1	1	1	1	1	1
SAM7d2dfba6cd84	1.05955	1	0	0	0	0	1	0	0	0	0	0	1	1	0	1	0	1	1	1	0	0	0	0	1	1	0	0	1	0	1	0	1	0	1	0	0	1	1	1	0	0	1	1	1	1	1	1	1
SAM6083aac8db99	1.71937	0	0	0	1	0	0	0	0	0	1	0	0	1	1	1	0	1	0	0	1	1	1	0	1	0	1	1	1	1	1	1	0	1	1	0	1	1	1	1	0	0	0	1	0	0	0	1	0
SAM557dde1b9f3e	0.558522	1	0	1	1	1	0	1	0	0	0	0	1	1	0	1	0	1	1	1	1	1	1	0	1	0	0	0	0	1	0	0	0	1	1	1	1	1	1	1	0	1	1	0	1	1	1	1	1
SAM0bdb3428bd13	0.186174	1	0	1	1	1	1	1	0	0	1	0	1	0	0	0	0	0	0	1	1	1	1	1	1	0	0	0	1	1	0	1	0	1	0	0	1	1	1	1	0	0	1	0	1	0	1	1	1
SAMc0d625a50eb8	1.10609	1	0	1	1	1	1	1	0	1	1	0	0	0	0	0	0	1	1	1	1	1	1	1	1	0	0	1	1	0	0	1	1	0	1	1	1	1	1	1	0	0	1	1	1	1	1	1	1
SAM6cb230f208a8	1.93566	0	0	1	1	1	1	1	1	0	1	0	0	0	0	1	0	1	1	1	1	1	1	1	0	0	0	0	0	1	0	1	0	1	1	0	1	1	1	1	0	1	1	0	1	0	1	0	1
SAM76a431ba6ce1	1.17728	1	0	1	1	1	1	1	1	0	1	1	1	1	0	0	0	0	1	1	1	1	1	0	1	0	0	0	1	1	0	0	1	1	1	0	1	1	1	1	0	0	1	1	1	1	1	1	1
SAM7d7c54623618	1.76865	0	0	1	1	1	0	1	1	0	1	0	1	1	0	1	0	1	0	0	0	0	0	1	1	1	0	1	1	1	0	0	1	1	1	0	1	1	1	1	0	1	1	1	1	1	1	1	1
SAMb3c02294aba7	1.86721	0	0	1	1	1	1	1	1	1	1	1	0	1	0	1	0	0	0	0	1	1	1	1	1	1	1	0	1	1	0	1	0	1	1	1	1	1	1	1	1	0	0	1	1	0	1	1	1
SAM54e58f1b0230	0.364134	1	1	0	1	0	1	0	1	0	1	1	1	0	0	1	0	0	1	0	1	1	1	1	1	0	1	1	1	1	0	1	1	1	1	0	1	1	1	1	1	1	1	0	1	1	1	1	1
SAM563d6233dfa2	0.17796	1	0	0	1	0	1	0	1	1	1	0	1	0	0	1	0	1	1	0	0	1	0	1	0	1	0	0	1	0	1	1	0	1	1	0	1	1	1	1	0	0	1	1	1	0	1	1	1
SAM91c47b054ffb	1.41821	1	1	0	0	0	0	0	1	1	1	1	1	1	1	1	0	1	1	0	1	1	1	0	1	0	1	1	0	1	1	1	1	1	0	0	0	0	0	0	0	0	1	1	0	1	1	0	0
SAM572f19794c96	1.40178	0	0	1	1	1	1	1	1	0	1	1	1	1	1	0	0	0	0	0	0	0	0	1	0	1	1	0	0	1	0	0	0	1	0	0	0	1	1	1	0	0	0	1	1	0	1	1	1
SAMfed609955db9	1.71389	0	0	1	1	1	1	1	1	1	1	1	1	0	0	0	1	0	1	1	1	1	1	1	1	0	0	1	1	0	0	0	1	1	1	0	1	0	1	1	0	0	1	1	1	0	0	1	0
SAMe9475f77504b	1.5551	0	1	1	0	0	0	0	0	0	1	1	1	1	1	0	0	1	1	1	1	1	1	0	1	0	0	1	1	0	0	0	1	1	1	0	1	0	1	1	0	0	1	1	1	1	1	1	1
SAM978a587b207e	0.175222	1	0	1	0	0	0	1	1	0	1	1	0	1	0	0	1	1	0	1	1	1	1	0	1	0	0	1	1	1	0	1	0	1	1	0	1	1	1	1	0	0	0	1	1	0	1	1	1
SAMc1b27bc16435	2.01506	0	0	0	0	0	0	0	1	0	0	0	0	1	0	1	0	1	0	1	0	1	0	0	1	0	1	1	0	1	1	1	1	1	0	0	0	0	0	0	1	0	1	1	0	1	0	1	0
SAM297c0301e861	0.673511	1	0	0	0	0	0	0	0	0	1	0	1	1	0	1	0	1	1	1	1	1	1	0	1	0	1	0	1	1	0	0	1	0	1	1	1	1	1	1	0	0	1	1	1	1	1	1	1
SAM2bba8cb35e48	0.873374	1	0	1	0	0	0	0	0	1	1	1	1	0	0	1	0	1	1	0	1	1	1	1	1	0	1	1	1	0	0	0	0	1	1	0	1	1	1	1	0	0	1	1	1	1	1	0	1
SAM6cbc10abddb0	0.495551	1	0	0	0	0	0	0	0	0	1	1	1	1	1	0	1	1	1	1	0	0	1	0	0	0	1	1	0	1	1	0	0	1	1	1	1	0	1	0	0	0	0	1	0	0	0	1	0
SAMae4da274eded	0.416153	1	1	1	1	1	0	1	1	1	1	0	0	1	0	0	1	1	1	1	0	1	1	1	1	0	1	1	0	1	0	1	1	1	0	0	0	1	0	0	1	0	1	1	1	0	0	0	0
SAM0a7c2091dd56	0.219028	1	0	0	0	0	0	0	1	1	1	1	1	0	1	0	1	0	1	1	0	1	1	1	0	1	0	1	1	1	0	0	0	1	1	0	1	1	1	1	0	0	1	1	1	0	1	1	1
SAMaabf4afe4213	0.219028	1	1	1	0	0	0	0	1	0	1	1	0	1	0	1	1	0	1	0	1	1	1	1	1	0	0	1	0	1	1	1	0	1	0	0	1	1	1	1	0	0	1	1	0	1	1	0	1
SAM025b45c27e05	0.731006	1	0	0	0	0	0	0	0	1	1	0	1	0	0	0	1	1	1	1	1	1	1	1	1	0	0	0	1	0	0	1	0	1	1	0	1	1	1	1	0	0	1	1	1	0	1	1	1
SAM0a0f2bac4b20	0.0985626	1	1	0	1	0	1	1	1	1	1	1	0	1	0	0	1	1	0	1	1	1	1	1	1	0	0	0	1	0	0	0	0	0	1	0	1	1	1	1	0	0	1	1	1	0	1	1	0
SAMcabb6d58ff55	1.68925	0	0	0	0	0	0	0	1	1	1	0	0	1	1	0	0	0	0	0	0	0	0	1	0	0	0	0	1	1	1	1	0	0	1	0	0	0	0	1	1	1	0	1	0	1	0	1	0
SAM2e9ac0b1b250	1.84531	0	0	0	0	0	0	0	1	1	1	0	1	1	1	0	1	1	0	0	0	0	0	0	0	1	0	1	0	0	0	0	0	0	0	0	0	0	0	1	0	0	0	0	0	1	0	1	0
SAM9daccafc18db	1.37166	0	1	0	0	0	0	0	0	0	1	0	1	1	0	0	1	0	0	0	0	1	1	1	1	0	1	0	0	0	0	1	0	1	0	0	1	1	1	1	0	0	1	0	1	1	1	1	1
SAMb963dda93cfd	0.229979	1	1	0	0	0	0	0	0	1	1	0	0	1	0	0	1	1	0	0	0	1	1	1	1	0	1	1	1	1	0	0	0	1	1	0	1	0	1	1	0	0	0	1	1	1	1	1	1
SAMdcae54fcd7fa	0.520192	1	0	0	0	0	0	0	0	0	1	0	1	0	0	1	0	1	1	0	0	1	1	0	1	0	1	0	0	1	0	0	1	1	1	0	1	1	1	1	1	0	1	0	1	1	1	1	1
SAM18bc1078bc15	0.574949	1	0	0	0	0	0	0	1	1	1	0	0	1	0	0	1	0	0	1	0	1	1	0	0	1	0	0	1	1	1	1	0	1	0	0	0	0	1	1	0	0	0	1	0	0	0	1	0
SAM7538ad9ff524	1.59343	0	1	0	0	0	1	0	1	1	1	0	1	1	1	0	1	1	1	0	0	0	0	1	0	1	0	0	1	1	1	0	0	1	1	1	1	1	1	0	1	0	0	1	1	0	1	0	1
SAM9e11ec6bea80	1.28405	1	0	0	1	1	1	1	1	1	1	1	0	1	1	0	0	1	0	0	0	1	0	0	0	1	0	1	1	1	1	1	0	0	1	0	1	0	1	1	0	0	0	1	1	0	0	1	0
SAM468a9e1dc821	0.323066	1	1	0	0	0	0	0	1	0	1	0	1	0	0	0	1	0	1	0	0	0	1	1	0	1	1	1	0	1	1	0	0	1	1	0	1	1	1	1	0	0	1	1	1	0	1	1	1
SAM9410b866974a	0.561259	1	1	1	1	0	1	0	1	0	0	0	1	1	0	1	0	1	0	0	0	0	0	1	1	0	1	1	1	0	1	0	0	0	1	0	1	1	1	1	0	0	0	1	1	0	1	1	1
SAM7f0d9cc7f001	0.386037	1	0	0	0	0	0	0	0	0	0	0	0	1	0	1	0	0	1	1	1	1	1	0	1	1	1	0	1	1	0	0	1	0	1	0	1	1	1	1	0	0	1	1	1	0	1	1	1
SAM1dda30f1c5be	1.77139	0	0	0	0	0	0	0	0	0	1	0	1	1	0	1	0	1	0	1	0	1	1	1	1	1	0	0	1	1	0	0	1	1	1	0	1	1	1	1	0	0	1	1	1	1	1	1	1
SAMe712352fb82a	1.84257	0	0	0	0	0	0	0	1	1	1	0	0	1	1	0	1	0	0	1	1	1	1	1	0	0	1	1	1	1	0	0	0	1	0	0	1	1	1	1	1	0	0	1	1	0	0	1	0
SAMe0c49ea0df5d	0.344969	1	0	1	0	1	1	1	0	0	1	0	0	1	0	1	0	1	1	0	1	1	1	1	1	1	0	0	0	1	0	0	0	1	0	0	1	1	1	1	0	0	1	1	1	1	1	1	1
SAM7aa01fc49a80	0.17796	1	0	1	0	0	0	0	0	0	1	0	0	0	1	1	0	0	1	1	1	1	1	1	1	0	1	0	1	0	0	0	1	1	1	1	1	1	1	1	0	0	1	1	1	1	1	1	0
SAM30b5c6c54cf7	0.772074	1	1	0	0	0	0	0	0	0	1	1	1	1	0	1	1	1	0	0	0	1	0	1	0	1	0	1	1	1	1	0	0	1	1	0	1	1	1	1	0	0	1	1	1	1	0	0	0
SAM5d989c86255e	0.287474	1	0	0	0	0	0	0	1	0	1	0	1	1	0	0	0	1	1	1	1	1	1	1	0	0	0	0	1	1	0	1	0	1	0	0	1	1	1	1	0	1	1	0	1	0	1	1	1
SAM187e056d6a2a	0.19165	1	0	1	1	1	1	1	0	0	1	0	1	0	0	0	0	0	1	1	1	1	1	1	1	0	0	0	0	1	0	0	0	1	1	0	1	1	1	0	0	0	1	1	1	0	1	1	0
SAM8e8ef2368dfa	0.375086	1	0	1	1	0	1	1	1	0	1	0	1	0	0	1	0	0	1	1	1	1	1	1	1	0	0	0	1	0	0	1	0	0	1	0	1	1	1	1	0	0	1	1	1	0	1	1	1
SAM07a93a28f801	1.0705	0	1	0	0	0	0	0	0	0	1	0	0	1	0	1	0	0	1	0	0	1	0	1	1	1	0	0	0	1	0	1	1	1	1	0	1	1	1	1	0	1	1	1	1	1	1	1	1
SAM23aa15d4a0b0	0.476386	1	0	0	0	0	0	0	1	0	1	0	1	1	0	0	0	0	1	0	1	1	1	1	1	0	1	1	0	1	0	1	1	1	1	0	0	0	1	1	1	0	0	0	0	1	1	1	1
SAMe5bc41772bc9	0.50924	1	1	0	1	1	1	1	1	0	1	1	1	0	0	0	1	0	1	1	0	0	0	1	1	0	0	0	1	1	0	0	0	1	1	0	1	1	1	1	0	0	1	1	1	1	1	1	1
SAM59f392864f5d	1.48118	1	0	0	0	0	0	0	0	1	0	1	0	1	1	1	0	1	1	0	0	1	1	0	1	0	1	0	1	1	0	0	0	0	1	0	1	0	1	1	0	0	0	1	1	0	1	1	0
SAMeaa477a5384b	1.79877	0	1	0	0	0	0	0	1	1	0	0	1	1	1	0	1	1	1	0	0	0	1	0	1	0	1	1	0	1	1	1	1	1	0	1	0	0	0	0	1	0	1	0	0	0	0	0	0
SAM19fec8f3b3bd	0.824093	1	0	0	0	0	0	0	0	1	1	0	1	0	0	0	1	1	1	1	1	1	1	1	1	0	0	0	1	1	0	0	0	0	1	0	1	0	1	1	0	0	1	1	1	1	1	1	1
SAMc0da5d48686d	0.791239	1	0	1	1	0	0	0	1	0	1	1	1	1	0	1	1	0	0	0	0	0	0	1	1	0	0	1	1	1	1	1	0	1	1	0	1	1	1	1	0	1	0	0	1	1	1	1	1
SAM29da928587ad	0.21629	1	0	1	1	1	1	1	0	0	1	0	1	0	0	0	0	0	1	0	0	1	0	1	1	1	0	0	0	0	0	1	0	1	1	0	1	1	1	1	0	0	1	1	1	1	1	1	1
SAM6f2a102a99df	1.60712	0	0	0	0	0	0	0	0	0	0	0	0	1	1	0	1	0	1	0	1	1	1	0	0	1	0	0	1	1	1	1	0	1	1	0	0	1	0	1	0	0	0	0	0	1	0	0	0
SAM59fda9035d1d	0.312115	1	0	1	1	0	1	1	0	0	1	0	1	1	0	0	0	0	1	1	0	0	0	1	1	0	0	0	1	1	0	1	1	0	1	0	1	1	1	1	0	1	1	1	1	1	1	1	1
SAM30cf07d4874f	0.971937	1	0	0	0	0	0	0	0	0	1	0	1	1	1	0	1	1	1	1	1	1	1	0	1	0	1	0	1	1	0	0	1	0	1	0	1	1	1	1	0	0	1	1	1	1	1	1	0
SAM0684af734db1	1.9384	0	0	1	1	0	1	1	1	0	1	1	1	1	0	0	0	0	1	0	0	1	0	1	1	1	0	0	0	1	1	0	0	1	0	0	1	1	1	1	0	0	1	1	1	1	0	1	1
SAMd2492b2a31bb	0.654346	1	0	0	0	0	0	0	0	1	1	1	1	0	0	0	0	1	1	0	0	1	1	0	1	0	0	0	1	1	0	0	0	0	1	0	1	1	1	1	0	0	1	1	1	1	1	1	1
SAMce39dd79b441	0.52293	1	0	0	0	0	0	0	0	1	1	0	1	0	0	0	1	1	1	0	0	0	1	1	0	0	0	1	1	1	1	0	0	0	1	0	0	0	1	1	0	0	1	1	1	0	1	1	1
SAMbc8dc3a7b54e	1.2293	1	1	0	0	0	0	0	1	0	1	0	1	1	0	0	0	1	1	0	0	1	0	1	1	0	0	1	1	1	0	1	1	1	0	0	1	1	1	1	1	0	0	1	1	1	1	1	1
SAMae02629a97f7	0.271047	1	1	1	0	1	0	0	0	0	1	0	1	0	0	1	0	1	1	0	0	1	0	1	0	0	0	0	0	1	0	1	0	1	1	0	1	1	1	1	0	1	1	1	1	1	1	1	1
SAMfd947610629d	0.752909	1	0	1	0	0	0	0	0	0	1	0	0	0	0	0	0	1	1	1	1	1	1	1	1	0	0	0	1	1	0	1	0	1	1	1	1	1	1	1	0	1	1	1	1	1	1	1	1
SAM7893196e0e89	0.221766	1	0	0	0	0	0	0	1	1	1	1	1	0	0	0	1	1	1	0	0	1	1	1	1	1	0	1	1	0	0	0	0	1	1	0	1	1	1	1	0	0	1	1	1	1	1	1	1
SAM1f66db567eb5	1.38261	0	0	0	0	0	0	0	0	1	1	1	1	1	1	0	1	0	1	0	0	1	1	0	0	0	0	1	1	1	0	0	0	0	1	0	0	0	1	1	0	0	1	1	1	0	1	1	0
SAM3a1c9632ff7b	1.33607	0	0	1	1	1	1	1	1	0	1	0	1	0	0	1	0	0	1	1	1	1	0	1	0	0	0	0	1	1	1	1	0	1	0	0	1	1	1	0	0	1	0	0	1	1	0	1	0
SAM6964a6d7b967	1.35524	1	0	0	0	0	0	0	1	1	1	1	1	1	0	0	1	0	1	1	1	1	1	1	0	0	0	0	1	1	1	1	1	1	0	0	1	1	1	1	1	1	0	1	1	1	1	1	1
SAM3b1066e5801b	1.30322	0	1	0	0	0	0	0	0	0	0	0	1	1	1	0	1	1	1	0	1	1	1	0	0	1	1	0	1	1	1	0	0	0	0	1	0	1	1	0	1	0	0	1	1	1	0	0	0
SAM62fb1388c871	1.87543	0	0	0	0	0	0	0	1	0	1	1	1	1	0	1	0	1	1	0	1	1	1	1	0	0	1	0	0	1	1	1	0	1	0	0	1	1	1	1	0	0	0	0	1	1	0	1	1
SAMa90d73f8d891	0.0848734	1	1	0	0	0	0	0	0	1	1	0	1	0	0	0	1	0	0	0	0	1	1	1	0	1	0	1	1	1	1	0	0	1	1	1	1	1	1	1	0	1	1	1	1	1	1	1	1
SAMa321770ac31c	0.588638	0	0	0	1	0	1	0	1	1	1	1	1	0	0	0	1	1	0	1	1	1	1	1	0	1	0	0	0	1	0	0	0	1	0	0	1	1	1	0	0	0	0	1	1	1	1	0	0
SAMc1251c7bfee2	1.80151	0	0	0	1	0	0	0	1	0	1	1	0	1	0	0	1	0	0	0	0	0	0	1	0	0	1	1	0	1	0	0	0	1	1	0	1	1	1	1	0	0	0	0	0	1	0	1	0
SAM166a419a4e5a	0.449008	1	0	0	0	0	0	0	0	0	1	0	1	1	0	0	1	1	1	1	1	1	1	0	1	0	0	0	0	1	0	0	1	1	1	1	1	1	1	1	0	0	1	1	1	1	1	1	1
SAM65afda25b920	0.673511	1	0	0	0	0	0	0	0	0	0	1	0	1	1	0	0	0	1	1	1	1	1	0	1	0	0	0	1	1	0	0	1	0	1	0	1	0	1	1	0	0	1	1	1	1	1	1	1
SAM5c139c5c1c4f	0.602327	1	0	0	0	0	0	0	0	0	1	0	1	0	1	0	1	1	1	0	1	1	1	1	1	0	0	0	1	0	1	1	0	1	1	0	1	0	1	1	0	0	1	1	1	1	1	1	1
SAMb4c7a001537d	0.265572	1	0	1	1	0	0	0	1	0	1	1	0	0	0	1	0	0	0	0	0	1	0	0	0	0	0	1	1	1	0	1	0	1	1	0	0	0	1	1	1	0	0	1	0	1	0	0	0
SAM1c8b086175ca	1.73032	1	0	0	0	0	0	0	0	0	1	0	0	0	0	0	0	0	1	1	1	1	1	1	1	0	0	0	1	0	0	1	1	1	1	0	1	1	1	1	0	1	1	1	1	1	1	1	1
SAM34430ef08e5b	1.51403	0	0	1	1	0	0	1	0	0	0	0	1	1	1	0	1	1	1	1	1	1	1	1	0	1	1	0	1	0	0	0	0	1	1	0	1	0	1	1	1	0	0	1	1	0	1	1	0
SAM26104d5adc89	0.449008	1	0	1	0	0	1	1	0	1	1	0	1	0	0	0	0	0	1	1	1	1	1	1	0	1	0	0	1	1	0	1	0	1	1	1	1	1	1	1	0	0	0	0	1	0	1	1	1
SAM181b638b8248	0.906229	1	0	0	0	0	0	0	0	0	1	1	1	0	0	0	1	1	1	1	1	1	1	0	1	0	0	0	1	0	0	1	0	0	1	0	1	0	1	1	0	0	1	1	1	1	0	1	0
SAMa9ca8536d2b1	1.82067	0	0	1	1	1	1	1	0	0	1	0	0	1	1	0	1	0	1	1	1	1	1	0	1	1	0	0	1	0	0	0	0	0	1	1	1	1	1	1	0	0	1	1	1	1	1	1	0
SAM5767dd75d142	1.51403	0	0	0	0	0	0	0	0	0	0	0	0	1	0	0	1	1	1	0	1	1	1	0	0	0	1	0	1	1	0	1	0	0	1	0	0	0	1	1	0	0	0	1	0	0	1	1	1
SAM5cc2d9036053	0.473648	1	0	1	0	0	0	0	0	0	1	0	1	0	0	1	0	0	1	1	1	1	1	1	1	0	0	0	1	0	0	1	1	0	0	1	1	1	1	1	0	1	1	1	1	1	1	1	1
SAM36d87392593b	1.97399	0	0	0	0	0	0	0	1	0	1	0	1	0	1	0	1	1	1	0	0	1	1	1	0	1	1	1	1	1	0	0	0	0	1	1	1	1	1	1	1	1	1	1	1	1	1	1	1
SAM49d48750e294	0.821355	1	0	0	0	0	0	0	0	0	1	0	1	0	0	0	1	0	1	1	1	1	1	1	1	0	0	0	1	0	0	0	0	1	1	0	1	1	1	1	0	1	1	1	1	1	1	1	1
SAMb8101c538753	1.11704	1	0	0	0	0	0	0	0	1	0	0	1	1	0	0	1	0	0	0	0	0	0	0	0	0	0	0	1	1	0	1	0	0	1	1	1	1	1	0	0	0	0	1	0	1	0	0	0
SAMb15ac6e4c4ef	1.66735	0	0	0	0	0	1	0	1	1	1	0	1	1	0	1	0	1	1	1	1	1	1	1	1	0	0	1	0	1	1	1	1	1	0	0	0	0	1	0	1	0	1	0	1	0	0	1	0
SAMffa5c7cad0e5	1.295	1	1	1	1	0	0	1	0	0	1	0	1	1	0	0	1	0	1	1	1	1	1	1	1	1	0	0	1	1	0	0	1	0	1	0	1	1	1	1	0	0	1	1	1	0	1	1	1
SAMdb3f50c9129c	1.31691	1	1	0	0	0	0	0	0	0	1	0	0	0	0	0	1	1	1	0	1	1	1	1	1	1	0	1	1	1	0	0	0	1	1	1	1	1	1	1	0	0	1	1	1	1	1	1	1
SAMbf1a3ae828e6	1.72758	0	0	0	0	0	0	0	0	0	1	1	0	1	0	0	1	0	1	1	1	1	1	0	1	0	1	1	1	1	0	0	1	1	1	0	1	0	1	1	0	0	0	1	1	0	1	1	0
SAMabc151b01ea3	0.0465435	1	1	0	1	0	0	0	1	1	1	1	1	1	0	0	1	0	1	0	0	1	0	1	0	0	0	0	1	1	0	0	0	1	1	0	1	1	1	1	0	0	0	0	1	1	1	1	1
SAMd636e3461955	0.873374	1	0	0	0	0	0	0	0	0	1	0	1	0	0	0	0	0	0	1	1	1	1	0	1	1	0	0	1	1	0	0	1	0	1	1	1	1	1	1	0	0	1	1	1	1	1	1	1
SAM1fa6bcb7fc48	1.89459	0	1	1	1	1	1	1	1	1	1	0	1	1	0	1	0	1	1	0	0	1	0	0	1	1	0	1	0	1	1	1	1	1	0	0	0	0	1	0	1	0	1	0	1	0	0	0	0
SAM7b40007f4aa4	1.80424	0	1	0	0	0	0	0	0	1	1	0	1	0	0	1	0	1	1	0	0	1	0	1	0	1	0	0	1	1	0	0	0	1	1	1	1	1	1	1	1	0	0	1	1	0	1	1	1
SAM94859b440b1d	1.11157	1	0	1	1	1	1	1	0	0	1	0	1	0	0	0	1	0	1	0	0	1	0	1	0	1	0	1	1	1	0	0	0	1	0	0	1	1	1	1	1	0	0	0	1	1	0	1	1
SAM8a1b0e02ee42	1.71389	0	0	0	0	0	0	0	1	1	1	0	1	1	0	1	0	1	1	0	1	1	1	1	0	0	0	0	1	1	0	0	0	1	1	0	1	1	1	1	0	0	0	1	1	1	1	1	1
SAM2f228939632f	0.657084	1	0	1	0	1	1	1	0	0	1	1	1	1	0	1	0	0	0	1	1	1	1	1	0	1	0	0	1	1	0	1	0	0	1	1	1	1	1	1	0	0	0	0	1	1	1	1	1
SAMd027124354ce	1.9603	0	0	0	0	0	0	0	1	0	1	0	1	0	1	0	1	1	1	0	0	1	1	1	1	0	0	0	1	1	0	0	0	0	1	1	1	1	1	1	0	0	1	1	1	1	1	1	1
SAMbfdffb97c446	0.558522	1	0	0	0	0	0	0	0	0	1	1	1	1	0	0	1	1	1	0	0	1	1	0	1	0	0	1	1	1	1	0	0	1	1	0	1	1	1	1	0	0	0	1	1	1	1	1	0
SAMb2f1d0e54ece	0.950034	1	0	0	1	0	0	0	0	0	1	1	0	1	0	1	0	0	1	1	1	1	1	0	1	1	0	0	1	1	0	0	1	0	1	0	1	1	1	1	0	0	0	1	1	1	1	1	1
SAM548551ef782c	1.44011	0	0	0	0	0	0	0	0	0	1	0	1	1	0	0	1	0	0	0	1	1	1	1	0	0	0	1	1	1	1	1	0	1	0	0	1	1	1	1	0	0	0	1	1	1	1	1	1
SAMd98bac0a070f	0.172485	1	0	1	0	0	0	0	0	0	1	0	1	0	0	0	1	0	1	1	0	1	1	1	0	1	0	0	0	0	0	0	0	1	1	1	1	1	1	1	0	0	0	0	1	1	1	1	1
SAM4b7ea015fd9e	1.10609	1	1	1	1	1	1	1	0	1	1	0	1	0	0	1	0	1	0	0	0	0	0	1	1	1	1	1	0	0	1	1	0	1	0	0	0	0	1	1	1	0	1	0	1	1	1	1	1
SAMba1a34b5a060	1.0705	1	0	0	1	0	0	0	0	0	1	0	1	1	0	0	1	1	1	0	0	1	1	1	0	0	0	0	1	1	0	1	0	0	1	0	0	1	1	1	0	0	0	1	1	1	1	0	0
[truncated: 6 more columns]
