# Supplementary material for: A Novel Immune-Gene Pair Signature Revealing the Tumor Microenvironment Features and Immunotherapy Prognosis of Muscle-Invasive Bladder Cancer
Source: Front Genet. 2021 Nov 26;12:764184. doi: 10.3389/fgene.2021.764184 (PMC8664435; doi:10.3389/fgene.2021.764184)
Supplement: Supplementary file 5 [file Table4.XLSX]

## Sheet: Sheet1
pathway	pval	padj	ES	NES	nMoreExtreme	size	leadingEdge
GO_IMMUNE_RESPONSE_REGULATING_CELL_SURFACE_RECEPTOR_SIGNALING_PATHWAY	0.000121462	0.0107601	-0.497091	-1.60058	0	486	MUC2|IGLV7-43|IGKV1-39|IGKV2D-28|IGHM|IGKV5-2|BLK|CD22|CR2|IGKV2-28|CD79B|CD19|CD79A|PAX5|STAP1|IGHV3-73|IGHV1-45|IGHV6-1|FCRL3|IGHV4-4|IGHV3-33|IGHV3-74|MUC6|IGHV3-64|MUC17|IGKV1D-39|IGKV1-16|IGLL1|BTNL2|IGHV1-69D|IGKV1-12|IGKV3-20|IGKV4-1|IGHV3-23|KLRK1|IGHV2-70|IGLV1-51|IGLC3|MUC5AC|IGLV3-19|IGHV1-24|TRAT1|IGKC|IGHV3-49|IGLV1-40|BTLA|IGHE|TRAV19|IGHV3-11|FYB2|TRBC1|MOG|CD3D|CLEC6A|IGLC6|IGKV3D…
GO_SENSORY_PERCEPTION_OF_SMELL	0.000123411	0.0107601	-0.613203	-1.96167	0	441	OR8K5|OR8H2|OR5J2|OR2T3|OR7G1|OR4A8|OR2AP1|OR2J1|OR4D11|OR4C15|OR5M3|OR6C68|OR10Z1|OR5AS1|OR51S1|OR2M5|OR10G4|OR5B3|OR6X1|OR2T29|OR4Q2|OR10G6|OR5K3|OR1A1|OR6Y1|OR4A15|OR5D14|OR5D16|OR5H1|OR2T5|OR5AL1|OR51L1|OR52A1|OR5D18|OR4C13|OR6Q1|OR5L2|OR4N5|OR6C4|OR5AN1|OR8U1|OR8H3|OR9G4|OR51F1|OR5AR1|OR6K2|OR4D6|OR51G1|OR2M7|OR4F5|OR4A5|OR5A2|OR8D2|OR2T1|OR4C46|OR51A4|OR2Y1|OR2F2|OR2T10|OR6B1|OR5G3|OR2G2|OR…
GO_OLFACTORY_RECEPTOR_ACTIVITY	0.000124611	0.0107601	-0.636612	-2.02698	0	414	OR8K5|OR8H2|OR5J2|OR2T3|OR7G1|OR4A8|OR2AP1|OR2J1|OR4D11|OR4C15|OR5M3|OR6C68|OR10Z1|OR5AS1|OR51S1|OR2M5|OR10G4|OR5B3|OR6X1|OR2T29|OR4Q2|OR10G6|OR5K3|OR1A1|OR6Y1|OR4A15|OR5D14|OR5D16|OR5H1|OR2T5|OR5AL1|OR51L1|OR52A1|OR5D18|OR4C13|OR6Q1|OR5L2|OR4N5|OR6C4|OR5AN1|OR8U1|OR8H3|OR9G4|OR51F1|OR5AR1|OR6K2|OR4D6|OR51G1|OR2M7|OR4F5|OR4A5|OR5A2|OR8D2|OR2T1|OR4C46|OR51A4|OR2Y1|OR2F2|OR2T10|OR6B1|OR5G3|OR2G2|OR…
GO_ANTIGEN_RECEPTOR_MEDIATED_SIGNALING_PATHWAY	0.000131683	0.0107601	-0.56428	-1.74893	0	298	IGHM|BLK|CD22|CD79B|CD19|CD79A|PAX5|STAP1|IGHV3-73|IGHV1-45|IGHV6-1|FCRL3|IGHV4-4|IGHV3-33|IGHV3-74|IGHV3-64|IGLL1|BTNL2|IGHV1-69D|IGHV3-23|IGHV2-70|IGLC3|IGHV1-24|TRAT1|IGKC|IGHV3-49|IGHE|TRAV19|IGHV3-11|FYB2|TRBC1|MOG|CD3D|IGLC6|IGHG1|CD3E|IGHV3-66|TRDC|TRAV29DV5|IGHV3-53|IGHV3-43|SLA2|UBASH3A|IGHV5-51|CD3G|IGHV3-21|TRBV12-3|ITK|LCK|IGHV3-48|CD247|KLHL6|IGHG4|IGHV1-69|TRAC|GBP1|TESPA1|IGLC2|TRB…
GO_B_CELL_MEDIATED_IMMUNITY	0.000138389	0.0107601	-0.606335	-1.81925	0	208	AICDA|IGLV7-43|IGKV1-39|FCER2|IGKV2D-28|IGHM|IGKV5-2|CR2|IGKV2-28|C4BPA|CD19|IGHV3-73|IGHV1-45|IGHV6-1|IGHV4-4|IGHV3-33|IGHV3-74|IGHV3-64|IGKV1D-39|IGKV1-16|IGLL1|IGHV1-69D|IGKV1-12|IGKV3-20|IGKV4-1|IGHV3-23|IGHV2-70|IGLV1-51|IGLC3|IGLV3-19|IGHV1-24|TBX21|IGKC|IGHV3-49|IGLV1-40|IGHE|IGHV3-11|CD27|TRBC1|IGLC6|IGKV3D-20|IGKV2-40|IGHG1|IGHV3-66|TRDC|IGHV3-53|IGHV3-43|SLA2|IGHV5-51|IGHV3-21|C8A|IGLV3…
GO_IMMUNOGLOBULIN_PRODUCTION	0.000139958	0.0107601	-0.612641	-1.81789	0	186	IGLV3-22|AICDA|IGLV7-43|IGKV1-39|TRDV3|VPREB3|IGKV2D-28|IGKV5-2|IGKV2D-26|CD22|TRDV1|IGKV2-28|IGLV5-37|IGKV3D-15|IGLV5-45|TRDV2|IGKV2D-29|IGKV6-21|FCRL3|TRAV40|IGLV2-18|TRAV18|IGKV1D-39|IGKV1-16|IGLV4-60|IGKV1-12|IGKV3-20|IGKV4-1|IGKV1-9|IGLV8-61|IGLV1-51|IGKV1-8|IGLV3-19|IGLV4-69|TBX21|MZB1|IGKC|IGLV1-40|TRAV19|IGKV3D-7|IGKV1D-13|IGKV1D-8|IGKV3D-20|IGKV2-40|IGLV9-49|IGKV1-27|TRAV9-2|TRAV38-1|IGL…
GO_ANTIGEN_BINDING	0.000139958	0.0107601	-0.663098	-1.96761	0	186	IGLV3-22|IGLV7-43|IGKV1-39|IGKV2D-28|IGHM|IGKV5-2|IGKV2D-26|IGKV2-28|IGLV5-37|IGKV3D-15|IGLV5-45|IGHV3-73|IGHV1-45|IGKV2D-29|IGKV6-21|IGHV6-1|IGHV4-4|IGHV3-33|IGLV2-18|IGHV3-74|IGHV3-64|IGKV1D-39|IGKV1-16|IGLL1|PLG|IGHV1-69D|IGLV4-60|IGKV1-12|IGKV3-20|IGKV4-1|IGHV3-23|IGHV2-70|IGKV1-9|IGLV8-61|IGLV1-51|IGLC3|IGKV1-8|IGLV3-19|IGHV1-24|IGLV4-69|IGKC|IGHV3-49|IGLV1-40|IGHE|TRAV19|IGHV3-11|IGKV3D-7|L…
GO_HUMORAL_IMMUNE_RESPONSE_MEDIATED_BY_CIRCULATING_IMMUNOGLOBULIN	0.000145412	0.0107601	-0.65684	-1.88826	0	139	IGLV7-43|IGKV1-39|FCER2|IGKV2D-28|IGHM|IGKV5-2|CR2|IGKV2-28|C4BPA|IGHV3-73|IGHV1-45|IGHV6-1|IGHV4-4|IGHV3-33|IGHV3-74|IGHV3-64|IGKV1D-39|IGKV1-16|IGLL1|IGHV1-69D|IGKV1-12|IGKV3-20|IGKV4-1|IGHV3-23|IGHV2-70|IGLV1-51|IGLC3|IGLV3-19|IGHV1-24|IGKC|IGHV3-49|IGLV1-40|IGHE|IGHV3-11|TRBC1|IGLC6|IGKV3D-20|IGKV2-40|IGHG1|IGHV3-66|TRDC|IGHV3-53|IGHV3-43|IGHV5-51|IGHV3-21|C8A|IGLV3-21|IGLV1-44|IGKV1-17|IGLV2…
GO_B_CELL_RECEPTOR_SIGNALING_PATHWAY	0.0001485	0.0107601	-0.653552	-1.83144	0	113	IGHM|BLK|CD22|CD79B|CD19|CD79A|PAX5|STAP1|IGHV3-73|IGHV1-45|IGHV6-1|FCRL3|IGHV4-4|IGHV3-33|IGHV3-74|IGHV3-64|IGLL1|IGHV1-69D|IGHV3-23|IGHV2-70|IGLC3|IGHV1-24|IGKC|IGHV3-49|IGHE|IGHV3-11|TRBC1|IGLC6|IGHG1|IGHV3-66|TRDC|IGHV3-53|IGHV3-43|IGHV5-51|IGHV3-21|ITK|LCK|IGHV3-48|KLHL6|IGHG4|IGHV1-69|IGLC2|TRBC2|IGHA2|IGHV2-70D|IGHV4-59|IGHV4-31|PTPRC|IGLL5|IGHV3-15|IGHV4-61|CTLA4|PRKCB|PLCG2|PTPN6|IGHA1|L…
GO_ODORANT_BINDING	0.000151492	0.0107601	-0.722185	-1.97075	0	92	OR8K5|OR8H2|OR5J2|OR5M3|OR5AS1|OR5B3|OR5K3|OR5D14|OR5D16|OR5H1|OR5AL1|OR5D18|OR5L2|OR5AN1|OR8U1|OR8H3|OR9G4|OR5AR1|OR5A2|OR8D2|OR5G3|OR5AK3P|OR8J2|OR5B17|OR9K2|OR5I1|OR5M9|OR14C36|OR6B3|OR8K1|OR8J3|OR6B2|OR5W2|OR5K4|OR5A1|OR5AK2|OR5AP2|OR14I1|OR5B21|OR5M11|OR13A1|OR5H2|OR11L1|OR8D4
GO_IMMUNOGLOBULIN_COMPLEX	0.000158128	0.0107601	-0.715377	-1.85987	0	65	IGHM|CD79B|CD79A|IGHV3-73|IGHV1-45|IGHV6-1|IGHV4-4|IGHV3-33|IGHV3-74|IGHV3-64|IGLL1|IGHV1-69D|IGKV3-20|IGHV3-23|IGHV2-70|IGLC3|IGHV1-24|IGKC|IGHV3-49|IGHE|IGHV3-11|TRBC1|IGLC6|IGHG1|IGHV3-66|TRDC|IGHV3-53|IGHV3-43|IGHV5-51|IGHV3-21|IGHV3-48|IGHG4|IGHV1-69|IGLC2|TRBC2|IGHA2|IGHV2-70D|IGHV4-59|IGHV4-31|IGLL5|IGHV3-15|IGHV4-61|JCHAIN|IGHA1|LIME1|IGHV4-39|IGHG2|IGHV3-30|IGHG3
GO_POSITIVE_REGULATION_OF_VOLTAGE_GATED_POTASSIUM_CHANNEL_ACTIVITY	0.000221631	0.0107601	0.862971	1.86645	0	16	MIR1-1|KCNA1|KCNC1|LRRC38|LRRC52|KCNC2|AKAP6|LRRC55
GO_FIBROBLAST_GROWTH_FACTOR_RECEPTOR_BINDING	0.000236407	0.0107601	0.800249	1.90759	0	26	FGF8|FGF19|FGF20|FGF9|FGF23|FGF16|FGF10|FGF4|FGF18|FLRT2|KL|FGF7|FGF6|FGF1
GO_EXTRACELLULAR_MATRIX_STRUCTURAL_CONSTITUENT_CONFERRING_TENSILE_STRENGTH	0.000249128	0.0107601	0.779366	2.03764	0	41	COL2A1|COL11A1|COL14A1|COL3A1|COL1A1|COL1A2|COL10A1|COL9A3|COL5A2|COL8A1|COL6A3|COL6A1|COL5A1|COL5A3|COL8A2|COL6A2|COL25A1|COL12A1|COL16A1|COL21A1|COL4A4|COL15A1|COL11A2|COL23A1|COL4A3|COL18A1|COL6A6|COL9A1|COL4A2|COL4A1|COL13A1
GO_SPLICEOSOMAL_TRI_SNRNP_COMPLEX	0.000251067	0.0107601	0.745713	1.97168	0	43	RNU5B-1|RNU5A-1|RNU4-2|RNU4-1|RNU5E-1
GO_POSITIVE_REGULATION_OF_POTASSIUM_ION_TRANSPORT	0.000254777	0.0107601	0.704132	1.88997	0	47	MIR1-1|KCNA1|EDN3|KCNC1|LRRC38|LRRC52|KCNC2|ACTN2|OPRK1|ANK2|AKAP6|KCNH2|FHL1|LRRC55|ADORA1|ADRA2A|FLNA|KCNMB1|ATP1B2
GO_PRESYNAPSE_ORGANIZATION	0.000254777	0.0107601	0.703185	1.88742	0	47	SLITRK1|CNTN5|PPFIA2|MDGA1|NRXN1|PTPRD|SLITRK2|LRFN5|IL1RAPL1|NTRK3|LRRTM3|SLITRK3|LRRC4B|LRRTM1|WNT3A|NTNG2|CBLN1|NLGN1|IL1RAP|WNT7A|FZD1|WNT5A|DKK1|APP|NLGN3|PCDH17|EFNB2|NLGN2
GO_MESENCHYME_MORPHOGENESIS	0.000256608	0.0107601	0.683592	1.85263	0	49	FGF8|ISL1|NOG|MSX1|WNT11|TMEM100|ACTA1|TWIST1|TGFB2|ROBO2|FGFR1|DCHS1|HEYL|ACTC1|ACTG2|LEF1|GATA5|ACTA2|SNAI2|WNT3A|FOXF1|TGFBR1|SNAI1|SOX9|HEY1|WNT5A|NOS3|ROBO1|MYC|BMP5|ACVR1|TGFBR2|TBX20
GO_EXTRACELLULAR_MATRIX_COMPONENT	0.000256608	0.0107601	0.758461	2.05553	0	49	COL2A1|COL11A1|FBN2|MFAP5|COL14A1|COL3A1|COL1A1|COL1A2|COL5A2|FBN1|COL8A1|COL5A1|PTPRZ1|COL5A3|ELN|LUM|COL12A1|TNC|MFAP4|EMILIN1|LTBP1|LAMA3|MFAP2|LAMC2|COL4A4|COL15A1|COL11A2|COL4A3|LAMA1|TNR|ACAN|THSD4|COL4A2|FBLN5|COL4A1|LAMB2|LAMC1
GO_CHLORIDE_CHANNEL_COMPLEX	0.000256871	0.0107601	0.682066	1.85695	0	50	CLDN17|GABRA1|BEST3|GLRA2|GABRA5|GABRA2|GABRG1|GABRB1|GABRB2|CLCNKB|GABRQ|CLIC5|CLIC3|GABRP|GLRB|GABRA3|CLIC4|GABRR1|ANO1|BEST2|CFTR|GABRG2
GO_ADAPTIVE_IMMUNE_RESPONSE_BASED_ON_SOMATIC_RECOMBINATION_OF_IMMUNE_RECEPTORS_BUILT_FROM_IMMUNOGLOBULIN_SUPERFAMILY_DOMAINS	0.000257367	0.0107601	-0.491643	-1.54358	1	346	AICDA|IGLV7-43|IGKV1-39|IFNA2|FCER2|IGKV2D-28|IGHM|IGKV5-2|CR2|IGKV2-28|C4BPA|CD19|IGHV3-73|CXCL13|IGHV1-45|IGHV6-1|IGHV4-4|IGHV3-33|IGHV3-74|IGHV3-64|IGKV1D-39|IGKV1-16|IGLL1|IGHV1-69D|IGKV1-12|IGKV3-20|IGKV4-1|IGHV3-23|IGHV2-70|IGLV1-51|IGLC3|IL1RL1|IGLV3-19|IGHV1-24|TBX21|TNFRSF13C|IGKC|IGHV3-49|CD8A|IGLV1-40|IGHE|IGHV3-11|CD27|LY9|TRBC1|CD1C|SLAMF6|IFNB1|IGLC6|IGKV3D-20|IGKV2-40|IGHG1|IGHV3-6…
GO_LYMPHOCYTE_MEDIATED_IMMUNITY	0.000258198	0.0107601	-0.505723	-1.58523	1	340	AICDA|IGLV7-43|IGKV1-39|IFNA2|FCER2|IGKV2D-28|IGHM|IGKV5-2|CR2|IL21|IGKV2-28|C4BPA|CD19|CLEC2A|IGHV3-73|IGHV1-45|IGHV6-1|IGHV4-4|IGHV3-33|IGHV3-74|IGHV3-64|IGKV1D-39|IGKV1-16|IGLL1|IGHV1-69D|IGKV1-12|IGKV3-20|IGKV4-1|IGHV3-23|KLRK1|IGHV2-70|IGLV1-51|IGLC3|IGLV3-19|IGHV1-24|TBX21|IGKC|IGHV3-49|CD8A|IGLV1-40|SH2D1A|IGHE|IGHV3-11|CD27|LAG3|TRBC1|SLAMF7|CD1C|SLAMF6|IFNB1|IGLC6|IGKV3D-20|IGKV2-40|IGHG…
GO_COLLAGEN_FIBRIL_ORGANIZATION	0.000259943	0.0107601	0.725421	1.98074	0	51	COL2A1|COL11A1|COL14A1|COMP|CYP1B1|SFRP2|COL3A1|COL1A1|COL1A2|COL5A2|COL5A1|LOX|TGFB2|COL5A3|LUM|DPT|TNXB|ADAMTS3|COL12A1|AEBP1|ADAMTS14|EMILIN1|LOXL2|DDR2|ADAMTS2|COL11A2|GREM1|SERPINF2|MMP11|FMOD|ACAN|LOXL3|TGFBR1|P3H4|ANXA2P2|ANXA2
GO_NEUROEPITHELIAL_CELL_DIFFERENTIATION	0.000261438	0.0107601	0.665321	1.82103	0	52	ATOH1|POU4F3|FGF8|CLRN1|INSM1|SOX11|ASCL1|USH1C|DLX3|WNT11|CDH2|FGFR1|LEF1|FAM20C
GO_TERMINAL_BOUTON	0.000261438	0.0107601	0.711638	1.9478	0	52	SLC18A3|CPLX2|NTSR1|CPLX3|USH2A|TNN|KCNC2|UNC13C|GHRH|NTRK2|UNC13A|GRIK2|SYP|GRIK5|PRSS12|P2RX3
GO_POSTSYNAPTIC_NEUROTRANSMITTER_RECEPTOR_ACTIVITY	0.000261438	0.0107601	0.693753	1.89885	0	52	CHRND|GABRA1|GRIA1|CHRNB2|GLRA2|GRID2|CHRNA2|GRM5|GABRA5|GABRA2|CHRNA9|GABRG1|GABRB1|GABRB2|GRIK2|CHRNA1|CHRNA4|GRIK5|GRIN2C|GRIA3|GLRB|GRIN3A|GABRA3|CHRNB3|GABRR1
GO_INTRINSIC_COMPONENT_OF_POSTSYNAPTIC_DENSITY_MEMBRANE	0.000261986	0.0107601	0.688514	1.8959	0	54	CACNG7|SLITRK1|CACNG2|GRIA1|GSG1L|GRID2|CLSTN2|LRFN5|NETO1|CNIH2|GRIK5|LRRTM3|SLITRK3|LRRC4B|PLPPR4|EPHA7|LRRTM2|GRIN2A|NRCAM|CHRM3|LRRC4|PTPRO|SHISA9|NECTIN3|OPRD1|SHISA6|ADRA2C|SORCS3|CACNG3|LRRC4C|GRIN1|CACNG4|EFNB2
GO_POSITIVE_REGULATION_OF_NEURAL_PRECURSOR_CELL_PROLIFERATION	0.000262055	0.0107601	0.667405	1.82912	0	53	INSM1|ASCL1|FZD9|PROX1|GLI2|OTP|LHX2|PITX3|NES|LRP2|DISP3|GLI1|CDON|EGF|SMO|FLNA|WNT3A|LHX1|DRD2|ASPM|DISC1|HIF1A|DCT
GO_NEURON_PROJECTION_MEMBRANE	0.000265675	0.0107601	0.670734	1.87212	0	59	USH2A|KCNC1|GABRA1|GRIA1|REG1A|KCNC2|GABRA5|GABRA2|GABRG1|CNTNAP2|SLC1A2|UNC5A|KCNB1|DDN|LAMP5|SHISA7|ROBO2|TACR3|HPCA|MAPT|THY1|GABRA3|SGCE|ADORA1|GABRG2|SHISA9|OPRD1|WLS|SHISA6|KCNC4|CUBN|OPRM1|KCNH1|GPER1|MYO1D|ANK1|SPTBN1|ITGA8|PALM
GO_RNA_POLYMERASE_CORE_ENZYME_BINDING	0.000265675	0.0107601	0.665618	1.85784	0	59	MIR139|MIR1-1|MIR140|MIR16-2
GO_PEPTIDE_CROSS_LINKING	0.000266454	0.0107601	0.718199	2.01132	0	60	KRT1|LCE3C|TGM3|LCE2B|SPRR2B|KRT2|LCE3E|LCE2D|LCE3D|SPRR4|LCE2C|LCE3A|TGM6|SPOCK3|PI3|PRR9|LOR|SPRR1B|SPRR2E|FLG|LCE1A|COL3A1|SPRR2A|TGM1|LELP1|F13A1|DCN|SPRR2D|DSP|FN1|SPRR3|KRT10|BGN|ANXA1|SPRR1A|LCE1D|SPRR2F|THBS1|LCE1B
GO_TRANSMITTER_GATED_CHANNEL_ACTIVITY	0.000267165	0.0107601	0.673586	1.88934	0	61	CHRND|GABRA1|GRIA1|CHRNB2|GLRA2|GRID2|CHRNA2|GABRA5|HTR3E|GABRA2|CHRNA9|GABRG1|GABRB1|GRIA4|GABRB2|GRIA2|GRIK2|CHRNA1|CHRNA4|GRIK5|GRIN2C|GRIA3|GLRB|GRIN2A|GRIN3A|HTR3C|GABRA3|CHRNB3|GRIN3B|GABRR1|GABRG2|HTR3B
GO_REGULATION_OF_GLUTAMATE_RECEPTOR_SIGNALING_PATHWAY	0.000267165	0.0107601	0.687082	1.92719	0	61	CACNG7|RELN|NEFL|CACNG2|GRIA1|GSG1L|CRHBP|CACNG8|CACNG5|ARC|SHANK1|NECAB2|GRIA4|ACTN2|GRIA2|UNC13A|NETO1|CNIH2|SHISA7|GRIA3|GRIN2A|SHISA9|RASGRF1|PRNP|SHISA6|NLGN1|GRIN2B|OPRM1|DLG2|APP|FYN|CACNG3|NLGN3|MAPK8IP2|PPARGC1A|GRIN1|CACNG4|CNIH3|NLGN2
GO_CORNIFIED_ENVELOPE	0.000271887	0.0107601	0.748092	2.12414	0	65	KRT1|LCE3C|DSG1|DSC1|LCE2B|SPRR2B|KRT2|LCE3E|LCE2D|LCE3D|RPTN|SPRR4|SPRR2G|LCE2C|TCHH|LCE3A|DSG4|PI3|PRR9|LOR|DSG3|FLG2|DSC2|CDSN|SPRR1B|SPRR2E|FLG|DSC3|LCE1A|SPRR2A|TGM1|SCEL|PKP1|LELP1|SPRR2D|DSP|SPRR3|KRT10|CNFN|CST6|ANXA1
GO_MAIN_AXON	0.000271961	0.0107601	0.652663	1.86394	0	67	KCNA1|KCNC1|CNTN2|KCNC2|CRHBP|MAP2|SCN1A|KCNQ2|CNTNAP2|SPTBN4|KCNA2|SLC1A2|TUBB4A|ROBO2|MAG|ANK2|MAP1A|SPOCK1|MAPT|THY1|NRCAM|KCNQ3|NFASC|ADORA1|NCMAP|SCN1B|APBB1|NAV1|DNM1|DLG2|APP|KCNH1|MYO1D|CNTNAP1|ANK1|DAGLA|SPTBN1
GO_PRESYNAPTIC_ACTIVE_ZONE	0.000276396	0.0107601	0.681751	1.96263	0	70	CPLX3|SLC32A1|ADCY8|UNC13C|CDH10|PPFIA2|NRXN1|SLC17A7|NTNG1|GPM6A|RIMS1|RIMS4|GRM7|UNC13A|SYP|CDH2|SV2A|DGKI|STX1B|SYN1|STXBP1|P2RY1|ADORA1|SYT11|PCLO|NTNG2|ATP2B4|BSN|BRSK1|RIMS3|GUCY1B1|STX2|P2RX1|STX19|CTNNA2|RIMS2|APP|GPER1
GO_GABA_ERGIC_SYNAPSE	0.000279564	0.0107601	0.657632	1.9039	0	73	SLC32A1|SLITRK1|ATP2B3|GABRA1|GABRA5|CDH10|ADRA1A|GABRB1|CNTN5|MDGA1|NRXN1|GABRB2|SLITRK2|LRFN5|SLC6A17|ATP2B2|GAP43|SLITRK3|SV2A|LRRTM2|GLRB|CNR1|NRG1|CNTNAP4|GABRA3|GABRR1|ACAN|LRRTM1|PTPRO|KCND2|GABRG2|DRD2|GUCY1A1|BSN|IGSF9B
GO_EXTRACELLULAR_LIGAND_GATED_ION_CHANNEL_ACTIVITY	0.00028082	0.0107601	0.638676	1.85551	0	75	CHRND|GABRA1|GRIA1|CHRNB2|GLRA2|GRID2|CHRNA2|GABRA5|HTR3E|GABRA2|CHRNA9|GABRG1|GABRB1|GRIA4|GABRB2|SLC17A7|GRIA2|GRIK2|CHRNA1|CHRNA4|GABRQ|GRIK5|GRIN2C|GABRP|P2RX3|GRIA3|GLRB|GRIN2A|GRIN3A|HTR3C|GABRA3|CHRNB3|GRIN3B|GABRR1|P2RX2|GABRG2|HTR3B|P2RX1|CHRNG|GRIN2B
GO_POSTSYNAPTIC_DENSITY_MEMBRANE	0.00028082	0.0107601	0.696339	2.02304	0	75	CACNG7|SLITRK1|CACNG2|GRIA1|GSG1L|GRID2|GRM5|CACNG8|CACNG5|ARC|CLSTN2|ACTN2|LRFN5|ATP2B2|NETO1|CNIH2|GRIK5|LRRTM3|GRIN2C|SLITRK3|LRRC4B|DGKI|PLPPR4|EPHA7|LRRTM2|GRIN2A|NRCAM|CHRM3|LRRC4|CNKSR2|PTPRO|SHISA9|NECTIN3|OPRD1|SHISA6|ADRA2C|GRM1|GRIN2B|DLG2|SORCS3|CACNG3|LRRC4C|GRIN1|CACNG4|EFNB2
GO_NERVE_DEVELOPMENT	0.000282326	0.0107601	0.61867	1.80614	0	77	NEUROG1|POU4F3|DRGX|PAX2|PHOX2B|CHRNB2|NKX2-2|PHOX2A|ISL1|GABRA5|HES3|GABRB2|EPHB1|KCNA2|NPTX1|UNC13A|NGF|POU4F1|SALL1|COL25A1|SERPINE2|BDNF|SULF2|SULF1|SEMA3A|NRP2|PLXNA4|LRIG1
GO_DIENCEPHALON_DEVELOPMENT	0.000282326	0.0107601	0.648992	1.89466	0	77	LHX3|FGF8|KCNC1|CHRNB2|KCNC2|ISL1|NOG|SOX3|NR0B1|FGF10|MSX1|SOX2|GLI2|CNTNAP2|OTP|GHRH|POU3F2|FOXB1|ALDH1A2|POU4F1|GBX2|SALL1|POU1F1|GSX1|SLC6A3|SEMA3A|NRP2|BMP4|GLI1|HAP1|SMO
GO_INTRINSIC_COMPONENT_OF_POSTSYNAPTIC_SPECIALIZATION_MEMBRANE	0.000282326	0.0107601	0.701811	2.04886	0	77	CHRND|CACNG7|SLITRK1|GABRA1|CACNG2|GRIA1|CHRNB2|GSG1L|GRID2|GABRA5|CDH10|CHRNA9|CLSTN2|GABRB2|LRFN5|CHRNA1|NETO1|CNIH2|GRIK5|CDH2|LRRTM3|SHISA7|SLITRK3|LRRC4B|PLPPR4|EPHA7|LRRTM2|GRIN2A|HTR5A|NRCAM|CHRM3|GABRA3|LRRC4|LRRTM1|PTPRO|KCND2|SHISA9|NECTIN3|OPRD1|SHISA6|NLGN1|ADRA2C
GO_REGULATION_OF_SYNAPTIC_VESICLE_TRANSPORT	0.000288351	0.0107601	0.596516	1.76213	0	84	CPLX2|CPLX3|CHRNB2|MAP2|ADRA1A|STXBP5L|PPFIA2|SYT4|RIMS1|RIMS4|CHRNA4|SYP|CNIH2|GRIK5|HTR2A|DGKI|STX1B|SYN1|CNR1|CAMK2A|SYT1|GRIN3A|STXBP1|CHRNB3|P2RY1|CHRM2|SLC2A4|BACE1|DRD2|NLGN1|WNT7A|RIMS3|P2RX1
GO_INTRINSIC_COMPONENT_OF_PRESYNAPTIC_MEMBRANE	0.000289352	0.0107601	0.594967	1.76157	0	85	KCNA1|CPLX3|CDH9|KCNC1|ADCY8|CHRNB2|SLC6A5|CNTN1|GABRA5|CDH10|ADRA1A|CNTN5|ADAM23|NRXN1|NTNG1|GPM6A|KCNA2|SLC1A2|OPRK1|CHRNA4|GRIK5|CDH2|HTR2A|P2RX3|FXYD6|CNR1|CNTNAP4|SLC6A3|KCNJ3|CHRM3|SLC1A6|P2RY1|ADORA1|CHRM2|SYT11|DRD2|NTNG2|OPRD1|ATP2B4|SLC6A9|P2RX1
GO_VOLTAGE_GATED_POTASSIUM_CHANNEL_ACTIVITY	0.000290023	0.0107601	0.630708	1.86921	0	86	KCNH6|KCNA1|KCNA4|KCNC1|HCN1|LRRC38|KCNJ16|LRRC52|SNAP25|KCNC2|KCNT1|KCNQ2|KCNQ5|KCNK2|KCNJ4|KCNS2|KCNV1|KCNA2|KCNE1B|KCNJ12|KCNB1|KCNE4|KCNH5|KCNJ13|KCNA10|KCNH3|KCNH2|KCNU1|KCNA5|KCNJ3|HCN2|LRRC55|KCNQ3|KCNT2|KCNJ1|KCNG1|KCND2|KCNJ8|KCNJ6|KCNH7|KCNMA1|KCNC4
GO_SYNAPTIC_TRANSMISSION_GLUTAMATERGIC	0.000294031	0.0107601	0.603429	1.80692	0	92	CACNG7|RELN|CACNG2|SLC17A6|GRID2|UNC13C|GRM5|ATP1A2|NPS|CACNG8|CACNG5|SHANK1|NRXN1|SLC17A7|GRM8|GRIA2|GRM7|NPY2R|UNC13A|GRIK2|OXTR|CNIH2|GRIK5|CDH2|HTR2A|DGKI|SERPINE2|ROR2|CNR1|SYT1|TSHZ3|STXBP1|ADORA1|TNR|DRD2|EGFR|NLGN1|GRM1|NTRK1|P2RX1|CUBN|DKK1|CACNG3|NLGN3|MAPK8IP2|GRIN1|CACNG4|CNIH3|NLGN2|CDH8|SLC1A4
GO_BASEMENT_MEMBRANE	0.000294638	0.0107601	0.624339	1.87175	0	93	USH2A|COL2A1|FGF9|FREM3|THBS4|APLP1|HMCN1|CCDC80|TGFBI|FBN1|COL8A1|LAMA2|NID2|COL5A1|FN1|COL8A2|SPARC|TNC|ACHE|SMOC2|LOXL2|SERPINF1|LAMA3|LAMC2|COL4A4|THBS2|COL15A1|LAMB4|EFEMP2|NID1|COL4A3|TIMP3|COL18A1|LAMA1|LAMA4|ACAN|HSPG2|COL4A2|HMCN2|COL4A1|ENTPD2|LAMB2|LAMC1|VWA2|ANXA2P2|FRAS1|ANXA2|FREM2|LAMC3|NPNT|LAMB1|TIMP1|DST|NTN1|ITGA6|P3H2|COL7A1|PTN|EGFLAM|ADAMTS1
GO_INNER_EAR_MORPHOGENESIS	0.000297354	0.0107601	0.58808	1.77113	0	96	OTOP1|ATOH1|NEUROG1|POU4F3|FGF8|COL2A1|CLRN1|PAX2|FGF9|EYA1|MYO15A|CHRNA9|FGF10|PROX1|GLI2|COL11A1|HMX3|USH1C|GBX2|CTHRC1|DLX5|FGFR1|ROR2|ATP6V1B1|DLX6|POU3F4|PRRX1|LRIG1|ZEB1|WNT3A|ATP8A2|CELSR1|USH1G|HMX2|SOX9|PTK7|WNT5A|SIX1|ZIC1|SOBP|SLC9A3R1
GO_KERATIN_FILAMENT	0.000297354	0.0107601	0.723799	2.17988	0	96	KRTAP3-3|KRTAP11-1|KRTAP2-4|KRTAP1-3|KRTAP3-1|KRTAP3-2|KRT85|KRTAP4-9|KRTAP4-4|KRT1|KRTAP9-3|KRTAP24-1|KRTAP4-3|KRTAP4-6|KRT84|KRT72|KRTAP9-4|KRT2|KRTAP1-5|KRTAP4-11|KRTAP4-12|KRTAP4-2|KRTAP9-9|KRTAP1-4|KRTAP10-8|KRT79|KRT71|KRTAP9-8|KRTAP2-1|KRTAP12-1|KRTAP4-5|KRTAP4-8|KRT74|KRTAP2-3|KRTAP9-7|KRT77|KRT6B|KRT75|KRT6C|KRT5|KRT4|KRT78|KRT6A|CASP14|KRTAP5-2|KRT14|KRTAP1-1|KRTAP10-1|KRTAP16-1|KRT82|K…
GO_GLUTAMATE_RECEPTOR_SIGNALING_PATHWAY	0.000297885	0.0107601	0.644608	1.94457	0	97	CACNG7|RELN|NEFL|CACNG2|GRIA1|GSG1L|GRID2|CRHBP|GRM5|CACNG8|CACNG5|ARC|SHANK1|NECAB2|GRIA4|ACTN2|GRM8|GRIA2|GRM7|SSTR1|UNC13A|GRIK2|NETO1|KCNB1|CNIH2|GRIK5|GRIN2C|SHISA7|GRIA3|GRIN2A|GRIN3A|CDK5R1|GRIN3B|HOMER2|TRPM1|SHISA9|RASGRF1|PRNP|SHISA6|NLGN1|GRM1|GRIN2B|OPRM1|DLG2|APP|FYN|CACNG3|NLGN3|MAPK8IP2|PPARGC1A|GRIN1|CACNG4|DAGLA|CNIH3|NLGN2
GO_STRUCTURAL_CONSTITUENT_OF_CYTOSKELETON	0.00029967	0.0107601	0.578886	1.7466	0	98	ACTL6B|KRT84|KRT2|NEFL|KRT31|TUBB2B|TUBAL3|KRT9|LOR|KRT6B|KRT5|SPTBN4|KRT6A|TUBB4A|TUBA3C|ACTA1|KRT14|TUBA4B|DSP|KRT16|ANK2|TUBA1A|VIM|DES|SYNM|KRT15|DMD|SORBS2|TUBB2A|TUBB6|TPM1|SPTBN2|TUBB3|SPTB|SORBS3|SPTA1
GO_SENSORY_PERCEPTION_OF_PAIN	0.000300661	0.0107601	0.565173	1.71468	0	101	SMR3B|KCNA1|NTSR1|CHRNB2|VIP|GIP|SCN1A|UCHL1|PROK2|TRPA1|PHF24|SCN3B|EPHB1|KCNA2|NPY2R|PENK|KCNK4|OPRK1|ALOXE3|CHRNA4|TMEM100|CXCL12|HTR2A|SCN11A|P2RX3|CNR1|GRIN2A|SPX|BDKRB1|IL10|P2RY1|ADORA1|KCND2|ANO1|MGLL|BACE1|OPRD1|ADRA2C|GRM1|NDN|POMK|ACPP|NTRK1|ITGA2|OPRM1|F2R|DLG2|EDNRB|FYN|GRIN1|NMUR2|FABP5|NLGN2|NPY1R|OPRL1|MME
GO_POSTSYNAPTIC_SPECIALIZATION_MEMBRANE	0.000300661	0.0107601	0.693753	2.10478	0	101	CHRND|CACNG7|SLITRK1|GABRA1|CACNG2|GRIA1|CHRNB2|GSG1L|GRID2|GRM5|GABRA5|CACNG8|CDH10|CACNG5|CHRNA9|ARC|CLSTN2|GABRB2|ACTN2|LRFN5|CHRNA1|ATP2B2|NETO1|CNIH2|GRIK5|CDH2|LRRTM3|GRIN2C|SHISA7|SLITRK3|LRRC4B|DGKI|PLPPR4|EPHA7|LRRTM2|GRIN2A|HTR5A|NRCAM|CHRM3|GABRA3|LRRC4|LRRTM1|CNKSR2|PTPRO|KCND2|SHISA9|NECTIN3|OPRD1|SHISA6|NLGN1|ADRA2C|GRM1
GO_FEEDING_BEHAVIOR	0.000301023	0.0107601	0.568985	1.72862	0	102	TRH|GCG|PRLHR|INS|CHRNB2|HCRTR2|CARTPT|UCHL1|MC4R|MC3R|DACH1|BSX|NPW|NPY2R|NTRK2|STRA6|NPY|OPRK1|ACE2|OXTR|POU4F1|MCHR1|NEGR1|LEP|TACR3|HAND2|CNR1|HELT|AGT|EN1|CNTFR|P2RY1|NPY5R|SGIP1|DRD2|ATP8A2|OPRD1
GO_REGULATION_OF_POTASSIUM_ION_TRANSPORT	0.000301023	0.0107601	0.603643	1.83392	0	102	MIR1-1|KCNA1|EDN3|KCNC1|LRRC38|VIP|LRRC52|KCNC2|ACTN2|KCNS2|KCNE1B|KCNIP1|NETO1|OPRK1|NOS1|KCNE4|HTR2A|CASQ2|ANK2|AKAP6|KCNH2|FHL1|KCNA5|MIR153-2|RGS4|LRRC55|ADORA1|CAV1|KCNIP3|KCNG1|ADRA2A|FLNA|DPP10|DRD2|PRNP|KCNMB1|ATP1B2
GO_POTASSIUM_CHANNEL_COMPLEX	0.000301023	0.0107601	0.636628	1.92432	0	99	KCNA1|KCNA4|KCNC1|HCN1|LRRC38|KCNJ16|LRRC52|SNAP25|CNTN2|KCNC2|KCNQ2|KCNQ5|KCNK2|CNTNAP2|KCNJ4|KCNS2|KCNV1|KCNMB2|KCNA2|KCNE1B|KCNIP1|GRIK2|KCNK4|KCNB1|GRIK5|KCNE4|ABCC9|KCNN1|KCNA10|KCNH2|KCNA5|KCNJ3|HCN2|LRRC55|KCNQ3|KCNJ1|KCNIP3|KCNG1|KCND2|KCNJ8|DPP10|KCNJ6|KCNMB1|KCNMA1|KCNC4
GO_AMINE_TRANSPORT	0.000301023	0.0107601	0.607188	1.84469	0	102	TRH|NTSR1|FGF20|CHRNB2|VIP|CHGA|CARTPT|ATP1A2|SYT6|RHCG|SYT13|SYT4|KCNA2|GRM7|NPY2R|SYT3|OPRK1|KCNB1|ACE2|CHRNA4|OXTR|OR56A1|CXCL12|OR13F1|HTR2A|LEP|DDC|SV2A|SLC22A16|CNR1|SYT1|AGT|SYT5|STXBP1|RGS4|ARG1|SLC18A2|P2RY1|AVPR1A|ADORA1|TACR2|RGS2|SYT11|ADRA2A|NPY5R|DRD2|ADRA2C|GDNF
GO_NEUROMUSCULAR_PROCESS	0.000303859	0.0107601	0.600915	1.83231	0	105	CHRND|NEUROG1|POU4F3|KCNA1|CLRN1|NEFL|PCDH15|SLURP1|GRID2|SCN1A|UCHL1|SHANK1|NRXN1|HMX3|USH1C|GPR88|POU4F2|COMP|PENK|STRA6|CHRNA1|POU4F1|GRIN2C|IGDCC3|GLRB|CSMD1|GRIN2A|MYH10|SLC6A3|GRIN3A|JPH4|TNR|PRRT2|JPH3|BACE1|DRD2|ATP8A2|TMEM150C|USH1G|RAC3|POMK
GO_NEUROPEPTIDE_SIGNALING_PATHWAY	0.000303859	0.0107601	0.567422	1.73019	0	105	NTSR1|PPY|NPSR1|PROKR2|MCHR2|GPR83|PRLHR|PDYN|GLRA2|HCRTR2|CARTPT|NPS|NXPH2|PROK2|NPW|SSTR4|GPR1|PTH2|NPY2R|PENK|UTS2R|SSTR1|QRFPR|NPY|NPPB|OPRK1|MCHR1|NXPH3|NMUR1|SORCS2|GLRB|NXPH4|POMC|GRPR|CPE|NPY5R|RXFP3|NPY6R|OPRD1|SORCS1|KISS1R|SCG5|NPBWR1|NPY4R|NPFFR2|OPRM1|PCSK1N|PMCH|TENM1
GO_SPINAL_CORD_DEVELOPMENT	0.000304321	0.0107601	0.581332	1.76933	0	104	UNCX|LHX3|DRGX|ACTL6B|RELN|NEFL|NKX2-2|PHOX2A|GSX2|SOX11|ASCL1|ISL1|NOG|PROX1|GLI2|MDGA1|MDGA2|DBX1|DRAXIN|LBX1|RFX4|FOXB1|ROBO2|VIT|GSX1|CHRD|TAL1|LOXL3|SMO|VSTM5|DAAM2|WNT3A|LHX1
GO_SYNAPTIC_VESICLE_MEMBRANE	0.000304321	0.0107601	0.599248	1.82386	0	104	CPLX3|SLC32A1|SVOP|GAD2|SLC17A6|UNC13C|SLC30A3|SYNPR|SYT6|GABRA2|SYN2|SYT4|SLC17A7|RPH3A|UNC13A|SLC6A17|OPRK1|SYP|LAMP5|SV2A|SLC9B2|RAB3C|SYN1|ATP6V1B1|SYT1|DOC2A|SYT5|RAB26|AMPH|SLC18A2|SYT11|PRRT2|DRD2|OPRD1|BSN|SLC6A9|SYNGR4
GO_SMOOTH_MUSCLE_CONTRACTION	0.000304692	0.0107601	0.587092	1.79373	0	106	NEUROG1|EDN3|CHRNB2|ATP1A2|ADRA1A|PROK2|ADRA1B|COMP|NPY2R|OXTR|PTGER3|HTR2A|PRKG1|TACR3|P2RX3|NMUR1|EDNRA|SULF2|HTR2B|TBXA2R|SULF1|AGT|SPX|MIR153-2|TACR1|MYH11|CHRM3|CNN1|ACTA2|ADORA1|HTR7|TACR2|RGS2|CAV1|CHRM2|MYLK|ADRA2A|P2RX2|BDKRB2|DRD2|SPHK1|GUCY1A1|KCNMA1|ADRA2C|GDNF|MYOCD|P2RX1|ITGA2|CALCRL|F2R|EDNRB|GPER1|NPNT|NMUR2|ADRA2B|SLC8A1
GO_SM_LIKE_PROTEIN_FAMILY_COMPLEX	0.000305904	0.0107601	0.596978	1.83593	0	110	RNU2-1|RNU5B-1|RNU1-3|RNU5A-1|RNU4-2|RNVU1-18|RNU4-1|RNU5E-1|RNVU1-17|RNU1-4|RNVU1-7|RBMY1E|RNU1-2|RNU6ATAC
GO_MOLTING_CYCLE	0.000305998	0.0107601	0.61082	1.88039	0	111	KRTAP4-9|KRTAP4-4|KRT25|KRTAP4-3|TGM3|KRT84|KRTAP4-2|KRT71|KRTAP4-5|KRTAP4-8|SOSTDC1|DSG4|KRT27|FGF10|KRT33B|LHX2|CD109|KRT14|ALX4|TGFB2|KRT16|FGF7|DKK4|INHBA|TNFRSF19|LRIG1|SMO|IGFBP5|EDAR|MYO5A|SPINK5|LDB2|WNT10B|CELSR1|EGFR|SNAI1|PDGFA|SOX9|WNT5A|DKK1|FOXE1
GO_FIBROBLAST_GROWTH_FACTOR_RECEPTOR_SIGNALING_PATHWAY	0.000305998	0.0107601	0.601759	1.85249	0	111	MIR1-1|FGF8|FGF19|TRIM71|FGF20|OTX2|FGF9|FGF23|NOG|MIR16-2|FGF16|FGF10|FGF4|FGF18|FLRT2|FGFBP1|KL|FGF7|FGFR1|FGF6|SMOC2|FGF1|SULF2|RUNX2|SULF1|FAM20C|FAT4|THBS1|FGF3|ANOS1|CREB3L1|FGFRL1|FGFR4|SPRY4|SPRY1|WNT5A|GPC1|FGF2
GO_REGULATION_OF_SYNAPTIC_VESICLE_CYCLE	0.000305998	0.0107601	0.578217	1.78544	0	113	CPLX2|CPLX3|CHRNB2|ADRA1A|STXBP5L|PPFIA2|NRXN1|SYT4|SLC17A7|RIMS1|RIMS4|CHRNA4|SYP|GRIK5|CDH2|DNM3|HTR2A|DGKI|STX1B|SYN1|CNR1|CAMK2A|SYT1|GRIN3A|STXBP1|FGF14|CDK5R1|CHRNB3|P2RY1|BRSK2|CHRM2|SLC2A4|SYT11|BACE1|DRD2|BSN|NLGN1|WNT7A|BRSK1|RIMS3|P2RX1|PLD1|DNM1|RAB3B|RIMS2|NLGN3|PCDH17|CACNB2|APBA1|NLGN2|NCS1
GO_REGULATION_OF_SYNAPSE_ASSEMBLY	0.000306279	0.0107601	0.560232	1.71887	0	109	SLITRK1|CHRNB2|GRID2|LRTM2|LINGO2|CLSTN2|MDGA1|NRXN1|FLRT2|CUX2|EPHB1|PTPRD|SLITRK2|NTRK2|LRFN5|IL1RAPL1|SYNDIG1|NTRK3|ADGRL3|OXTR|GAP43|ADGRB1|LRRTM3|ROBO2|SLITRK5|LRRN3|SLITRK3|LRRC4B|EPHA7|LHFPL4|LRRTM2|SLIT1|BDNF|THBS2|SLITRK4|EPHB3|LRRTM1|VSTM5|WNT3A|NTNG2|MUSK|CBLN1|NLGN1|IL1RAP|WNT7A|FZD1|NTRK1|WNT5A|DKK1|SIX1|APP|NLGN3|ADGRB3|GRIN1|PDLIM5|NLGN2|NTN1
GO_RECEPTOR_INTERNALIZATION	0.000306279	0.0107601	0.57733	1.77133	0	109	CACNG7|CACNG2|GRIA1|GSG1L|SNAP25|CNTN2|CACNG8|CACNG5|ARC|NECAB2|CXCR1|MIR199A2|SFRP4|PCSK9|ANGPT1|DNM3|RSPO1|ACHE|LRRTM2|HPCA|HTR2B|APELA|ACKR3|GREM1|LRP1|EGF|LRRTM1|CAV1|WNT3A|DRD2|RAB31|CALY|ITGB1|CALCRL|DKK1|RAMP1|DNM1|ADM|CXCL8|CACNG3
GO_LIMBIC_SYSTEM_DEVELOPMENT	0.000306279	0.0107601	0.607716	1.86456	0	109	NEUROD6|FEZF2|KCNA1|NEUROD1|SLC32A1|RELN|NEFL|EPHA5|SOX3|NR0B1|PROX1|DLX2|CDK5R2|CNTNAP2|OTP|DLX1|POU3F2|FOXB1|HSD3B1|FGFR1|GSX1|LRP8|LEF1|SEMA3A|NRP2|HTR5A|CDK5R1|CDK6|HAP1|SMO|WNT3A|DRD2|ATP2B4|ID4
GO_CHEMICAL_SYNAPTIC_TRANSMISSION_POSTSYNAPTIC	0.000306279	0.0107601	0.601544	1.84255	0	108	CHRND|NTSR1|NPAS4|SEZ6|RELN|CHRNB2|GLRA2|GRID2|CHRNA2|CHRNA9|SHANK1|NRXN1|SLC17A7|CUX2|RIMS1|NPY2R|CELF4|GRIK2|CHRNA1|NETO1|CHRNA4|GRIK5|GRIN2C|MIR30B|P2RX3|DGKI|STX1B|GLRB|GRIN2A|RGS4|CHRNB3|INSYN1|ADORA1|P2RX2|DRD2|CBLN1|NLGN1|WNT7A|IGSF9B|P2RX1|CHRNG|GRIN2B|OPRM1|TMEM108|RIMS2|APP|NLGN3|MAPK8IP2
GO_REGULATION_OF_CALCIUM_ION_DEPENDENT_EXOCYTOSIS	0.00030656	0.0107601	0.555097	1.71047	0	112	CPLX2|CPLX3|CHRNB2|SYT6|SYT13|ADRA1A|STXBP5L|CDK5R2|PPFIA2|CACNA1G|SYT4|RIMS1|RIMS4|SYT3|KCNB1|CHRNA4|SYP|GRIK5|HTR2A|DGKI|STX1B|SYN1|CNR1|CAMK2A|SYT1|DOC2A|SYT5|GRIN3A|STXBP1|TRIM9|CHRNB3|P2RY1|CHRM2|SYT11|ADRA2A|BACE1|DRD2|NLGN1|WNT7A|RIMS3|P2RX1
GO_BONE_MORPHOGENESIS	0.00030656	0.0107601	0.587584	1.81057	0	112	NEUROG1|COL2A1|PAX1|CYP26B1|SP5|MSX1|FGF4|FGF18|MMP16|MMP13|AXIN2|COL14A1|COMP|IFITM5|SFRP2|SFRP4|COL1A1|COL6A3|COL6A1|TWIST1|COL6A2|DLX5|COL12A1|VIT|CDX1|TGFB3|BMPR1B|COL21A1|RUNX2|SHOX2|ACP5|STC1|OSR2|BMP4|MATN1|ANXA6|RAB23|TEK|RARB|TBXT|CSGALNACT1|MMP14|COL13A1|VWA2|SCARA3|ANXA2P2|MATN3|ANXA2|SOX9|BMP6|COCH|THBS3|SERPINH1|CHSY1|PHOSPHO1|TGFBR2|TGFB1
GO_CORNIFICATION	0.00030656	0.0107601	0.746683	2.30082	0	112	KRT85|KRT28|KRT1|KRT25|KRT84|DSG1|KRT72|DSC1|SPRR2B|KRT2|KRT39|KRT40|KRT34|KRT31|LCE3D|KRT35|RPTN|SPRR2G|KRT24|KRT79|KRT71|TCHH|KRT36|KLK12|CYP26B1|DSG4|KRT74|KRT26|KRT37|KRT27|KRT32|KRT77|KRT9|KLK14|PI3|SPINK6|LOR|KRT33B|KRT6B|DSG3|KRT75|DSC2|CDSN|KRT6C|KRT5|KRT4|SPRR1B|SPRR2E|LIPN|FLG|DSC3|LCE1A|SPRR2A|TGM1|KRT78|KRT6A|PKP1|CASP14|KRT14|SPRR2D|DSP|KRT16|SPRR3|KRT10|KRT82|KRT73|KLK13|SPINK9|KRT15
GO_FORMATION_OF_PRIMARY_GERM_LAYER	0.000310078	0.0107601	0.55059	1.71094	0	119	MIR1-1|PAX2|MMP9|EYA1|NOG|MSGN1|SOX2|COL11A1|WNT11|SFRP2|COL5A2|COL8A1|COL6A1|COL5A1|MMP8|FN1|COL12A1|FGFR1|HAND1|TXNRD1|MMP2|CHRD|TAL1|LEF1|LAMA3|APELA|INHBA|BMP4|ITGA5|ITGA7|HMGA2|WNT3A|COL4A2|LHX1|FOXF1|TBXT|ITGB5|WLS|MMP14|SNAI1|GATA6|SOX7|ITGB1|ITGA2|WNT5A|DKK1|ITGAV|ITGA4|FZD7|SMAD1|LAMB1|ACVR1|CDC73|KLF4|TBX20|ITGA8|ITGB3|COL7A1|CTNNB1|SOX17|NODAL
GO_SYNAPTIC_VESICLE_EXOCYTOSIS	0.000310078	0.0107601	0.571714	1.77658	0	119	CPLX2|CPLX3|CHRNB2|CADPS|SNAP25|UNC13C|ADRA1A|STXBP5L|PPFIA2|SYT4|RIMS1|RIMS4|UNC13A|CHRNA4|SYP|GRIK5|HTR2A|SV2A|DGKI|STX1B|SYN1|CNR1|CAMK2A|SYT1|DOC2A|SYT5|GRIN3A|STXBP1|TRIM9|CHRNB3|P2RY1|CHRM2|SYT11|PCLO|PRRT2|BACE1|DRD2|NLGN1|WNT7A|RIMS3|STX2|P2RX1
GO_EAR_MORPHOGENESIS	0.00031027	0.0107601	0.586661	1.81645	0	116	OTOP1|ATOH1|NEUROG1|POU4F3|FGF8|COL2A1|CLRN1|PAX2|FGF9|EYA1|MYO15A|NOG|CHRNA9|FGF10|PROX1|MSX1|GLI2|COL11A1|HMX3|USH1C|GBX2|TWIST1|CTHRC1|SALL1|DLX5|FGFR1|GJB6|ROR2|ATP6V1B1|OSR2|DLX6|POU3F4|PRRX1|LRIG1|ZEB1|WNT3A|ATP8A2|CELSR1|USH1G|HMX2|SOX9|PTK7|WNT5A|SIX1|ZIC1|SOBP|SLC9A3R1
GO_NEUROTRANSMITTER_RECEPTOR_ACTIVITY	0.00031027	0.0107601	0.575599	1.7822	0	116	CHRND|GABRA1|GRIA1|CHRNB2|GLRA2|GRID2|CHRNA2|GRM5|GABRA5|HTR3E|GABRA2|CHRNA9|GABRG1|GABRB1|GRIA4|HTR1A|HTR6|GABRB2|DRD5|OR11H4|GRIA2|CHRM4|GRIK2|CHRNA1|CHRNA4|OR56A1|GRIK5|GRIN2C|OR13F1|HTR2A|OR5T2|GRIA3|GPR156|GLRB|HTR2B|GRIN2A|CHRM5|GRIN3A|HTR3C|HTR5A|CHRM3|GABRA3|CHRNB3|GRIN3B|HTR1E|GABRR1|ADORA1|HTR7|CHRM2|GABRG2|HTR3B|DRD2|OR10J6P|GRM1|CHRNG|GRIN2B|HRH4|OR10H5|OPRM1
GO_HORMONE_ACTIVITY	0.000312012	0.0107601	0.605893	1.88684	0	121	TRH|CGA|PPY|GCG|CGB3|EDN3|PRL|NTS|TTR|INS|VIP|OSTN|CALCB|CSH1|CARTPT|VGF|GIP|GPHA2|PTH|IGF1|INHA|GHRH|PENK|THPO|ADIPOQ|NPY|INHBE|NPPB|INSL4|KL|FBN1|PTHLH|EPO|LEP|SCT|CGB1|FNDC5|CHGB|POMC|AGT|INHBB|APELA|STC1|INHBA|SPX|TSHB
GO_INTRINSIC_COMPONENT_OF_POSTSYNAPTIC_MEMBRANE	0.000312793	0.0107601	0.636114	1.98252	0	122	CHRND|CACNG7|KCNA1|SLITRK1|CDH9|KCNC1|GABRA1|CACNG2|GRIA1|CHRNB2|GSG1L|CNTN2|GRID2|PCDH8|CNTN1|GABRA5|CDH10|CACNG5|CHRNA9|ADRA1A|CLSTN2|GABRB2|LRFN5|CHRNA1|NETO1|OPRK1|NTRK3|CNIH2|GRIK5|CDH2|LRRTM3|SHISA7|HTR2A|SLITRK3|LRRC4B|PLPPR4|EPHA7|LRRTM2|FXYD6|GRIN2A|SLC6A3|NRP2|HTR5A|NRCAM|SLC8A3|CHRM3|GABRA3|LRRC4|ADORA1|LRRTM1|PTPRO|KCND2|CHRM2|SHISA9|DRD2|NECTIN3|OPRD1|SHISA6|NLGN1|ADRA2C|SLC6A9|P2RX1…
GO_POTASSIUM_CHANNEL_ACTIVITY	0.000314465	0.0107601	0.562207	1.75369	0	123	KCNH6|KCNA1|KCNA4|KCNC1|HCN1|LRRC38|KCNJ16|LRRC52|SNAP25|KCNK12|KCNC2|KCNT1|KCNQ2|KCNQ5|KCNK2|KCNJ4|KCNS2|KCNV1|KCNMB2|KCNA2|KCNE1B|KCNIP1|KCNK13|KCNJ12|GRIK2|KCNK4|KCNB1|GRIK5|KCNE4|KCNH5|ABCC9|KCNN1|KCNJ13|KCNA10|KCNH3|KCNH2|KCNU1|KCNA5|KCNJ3|HCN2|LRRC55|KCNQ3|KCNT2|KCNJ1|KCNIP3|KCNG1|KCND2|KCNJ8|KCNJ6|KCNH7|KCNMB1|KCNMA1|KCNC4
GO_CARDIAC_VENTRICLE_DEVELOPMENT	0.000315756	0.0107601	0.549873	1.71688	0	124	MIR1-1|MYL2|SOX11|ISL1|NOG|PROX1|KCNK2|COL11A1|NPY2R|WNT11|SFRP2|STRA6|MYL3|POU4F1|SLIT2|TGFB2|ROBO2|DSP|SALL1|LRP2|ZFPM2|HAND1|HAND2|GJA5|NRG1|LTBP1|HEYL|NKX2-5|BMP4|RYR2|CPE|TBX5|JAG1|TPM1|NPY5R|TNNT2|FOXF1|XIRP2|HIF1A|TGFBR1|MYOCD|FZD1|FGFRL1|HEY1|PTK7|WNT5A|GREB1L|HEG1|NOS3|ROBO1|PRDM1|TMEM65|ACVR1|TGFBR2|TGFB1|MYH6|TBX20
GO_GLYCOPROTEIN_METABOLIC_PROCESS	0.000316756	0.0107601	0.52066	1.64613	0	133	COL2A1|ST8SIA3|CNMD|NDST4|NCAN|CYTL1|NDST3|ST8SIA6|PTX3|SPOCK3|COL11A1|HS3ST3A1|ST8SIA2|DCN|LEP|BGN|VCAN|CSPG4|DSEL|SULF2|SULF1|CHSY3|CHST15|HS3ST3B1|APCS|CHST3|CHST11|CSGALNACT1|HIF1A|GLCE|CHST9|ST6GALNAC3|NDNF|MIR181B1|GPC1|ST8SIA4|CSGALNACT2|CHPF|CHSY1|DSE|XYLT1|EXTL3|PCSK6|UGDH|EGFLAM|CTNNB1|HS3ST2|NDST1|EDEM3|HPSE|CSPG5|B3GAT2|UGGT1|GANAB|CELA1|IMPAD1|MAN1B1|EXTL2|SLC35D1|CHST7|EXT1|ST6GALNA…
GO_DETECTION_OF_ABIOTIC_STIMULUS	0.000318167	0.0107601	0.516689	1.63807	0	136	OTOP1|KCNA1|DRGX|NTSR1|NOX3|TRPM3|CHRNA9|SCN1A|ABCA4|TRPA1|COL11A1|PHF24|OPN1LW|GPR88|EPHB1|ELOVL4|KCNK4|OPN4|GUCA1A|RP1|RPE65|PKD1L3|CXCL12|PPEF1|HTR2A|PIEZO2|SERPINE2|SEMA5B|RCVRN|RGS9BP|TACR1|EYS|CACNA2D4|ADORA1|OPN3|OPN1MW|ANO1|BACE1|ATP8A2|PKD1L2|TRPC3|NTRK1|NMT2|NPFFR2|ITGA2|GPR52|TMC2|GUCY2F|RGR
GO_ADENYLATE_CYCLASE_ACTIVATING_G_PROTEIN_COUPLED_RECEPTOR_SIGNALING_PATHWAY	0.000318167	0.0107601	0.513509	1.62799	0	136	MIR1-1|GCG|ADCY8|VIP|CHGA|CALCB|ADRA1A|MC4R|ADGRG2|GPHA2|ADRA1B|PTH|MC3R|GPR26|APLP1|SSTR4|DRD5|GHRH|ADGRD2|ADRA1D|ADGRL3|NOS1|PTGER3|OR56A1|MC5R|ADGRB1|PTHLH|OR13F1|CALCR|ADGRL2|GCGR|ADGRG3|TBXA2R|RXFP1|ADGRG7|PTH1R|ADGRD1|ADCY7|PLN|ADCY2|RIT2|ADRB3|ADRA2A|GPR101|DRD2|PTGFR|PTGER2|GNG2|ATP2B4|ADRA2C|ADCY9|CALCRL|OPRM1|GNAL|RAMP1|ADGRE2|SLC9A3R1|ADM|GPER1|GPR3|ADGRB3|ADGRL4|ADRA2B|GPR161|GALR1|AD…
GO_NEURON_PROJECTION_TERMINUS	0.000318167	0.0107601	0.640664	2.03111	0	136	SLC18A3|KCNA1|CPLX2|NTSR1|CPLX3|USH2A|SLC32A1|ATCAY|KCNC1|NTS|PDYN|TNN|KCNC2|CRHBP|UNC13C|UCHL1|PTPRN|KCNK2|SYT4|GHRH|KCNA2|NTRK2|PENK|UNC13A|GRIK2|OPRK1|SYP|NOS1|GRIK5|PRSS12|P2RX3|DGKI|SYT1|FSTL3|ROR1|CHRM3|SCRG1|DMD|SLC18A2|CASR|ADORA1|KCNIP3|CHRM2|SYT11|PRRT2|DRD2|OPRD1|BSN|KCNC4|ADRA2C
GO_SARCOLEMMA	0.000318167	0.0107601	0.602335	1.90959	0	136	CACNG7|CACNA1S|CACNG6|ATP1A2|CACNG8|SCN1A|ADRA1A|AHNAK2|SNTG2|SGCZ|CACNA2D1|SGCD|SGCG|KCNB1|NOS1|COL6A3|LAMA2|STAC2|COL6A1|CDH2|ABCC9|COL6A2|ANK2|SYNC|FLNC|BGN|SLC27A6|FGF6|DES|TGFB3|ANXA1|AKAP6|AHNAK|SYNM|MLIP|KCNJ3|SLC8A3|DMD|RYR2|DTNA|SGCE|SGCA|CAV1|SLC2A4|CACNG1|KCNJ8|POPDC3|CACNA1C|SCN1B|ATP2B4|SGCB|CAVIN4|CAV2|SLC2A1|ITGB1|ANXA2|PRX|RDX|FXYD1|KCNJ2|OPRM1|PGM5|SNTB1|CORO1C|DYSF|ATP1A1|CACNB2…
GO_CARDIAC_CHAMBER_MORPHOGENESIS	0.000318269	0.0107601	0.558012	1.74757	0	127	MIR1-1|FGF8|MYL2|SOX11|ISL1|NOG|PROX1|COL11A1|NPY2R|WNT11|SFRP2|MYL3|POU4F1|SLIT2|TGFB2|ROBO2|DSP|LRP2|ZFPM2|HAND1|HAND2|GJA5|NRG1|HEYL|SHOX2|NRP2|NKX2-5|BMP4|RYR2|CPE|TBX5|SMO|JAG1|TPM1|TEK|RARB|NPY5R|TNNT2|WNT2|FOXF1|HIF1A|TGFBR1|FZD1|GATA6|FGFRL1|HEY1|WNT5A|DNAH11|HEG1|NOS3|NRP1|ROBO1|NOTCH2
GO_MESODERM_DEVELOPMENT	0.000318269	0.0107601	0.513916	1.62152	0	132	MIR1-1|FGF8|TSPY10|TSPY1|PAX2|TSPY4|EYA1|NOG|TSPY3|MSGN1|FOXC2|DLL3|TSPY2|LHX2|WNT11|SFRP2|MEST|POU4F1|ZFPM2|FGFR1|HAND1|TXNRD1|CHRD|TAL1|LEF1|APELA|INHBA|BMP4|SMO|HMGA2|WNT3A|FOXF1|TBXT|WLS|YAP1|SNAI1|ITGB1|ITGA2|WNT5A|GDF3|DKK1|TIE1
GO_REGULATION_OF_TUBE_SIZE	0.000318979	0.0107601	0.505311	1.60288	0	138	EDN3|NTS|INS|VIP|CHGA|ATP1A2|ADRA1A|DBH|HTR1A|ADRA1B|DRD5|KCNMB2|COMP|UTS2R|NPPB|ACE2|NOS1|OXTR|HTR2A|PRKG1|LEP|GJA5|NPR1|EDNRA|HTR2B|TBXA2R|AGT|KCNA5|MIR153-2|SERPINF2|CHRM3|P2RY1|CASR|AVPR1A|ACTA2|ADORA1|HTR7|RGS2|CAV1|GCLM|ADRB3|ADRA2A|ITGA1|BDKRB2|GUCY1A1|KCNMB1|KCNMA1|EGFR|ADRA2C|CPS1|P2RX1|HBB|AVP|F2R|CRP|NOS3|EDNRB|ADM|GPER1
GO_LIGAND_GATED_ION_CHANNEL_ACTIVITY	0.000318979	0.0107601	0.581847	1.84566	0	138	CHRND|HCN1|GABRA1|GRIA1|CHRNB2|KCNJ16|GLRA2|GRID2|CHRNA2|CNGA2|GABRA5|HTR3E|GABRA2|CHRNA9|GABRG1|GABRB1|GRIA4|TRPA1|KCNJ4|GABRB2|ASIC5|SLC17A7|GRIA2|KCNJ12|GRIK2|CHRNA1|CHRNA4|GABRQ|GRIK5|ASIC1|GRIN2C|GABRP|P2RX3|GRIA3|KCNJ13|KCNA10|GLRB|GRIN2A|KCNH2|GRIN3A|HTR3C|KCNJ3|HCN2|GABRA3|CHRNB3|RYR2|KCNJ1|JPH4|GRIN3B|GABRR1|ANXA6|CFTR|KCNJ8|P2RX2|GABRG2|KCNJ6|JPH3|HTR3B
GO_REGULATION_OF_NEUROLOGICAL_SYSTEM_PROCESS	0.000319081	0.0107601	0.567923	1.78524	0	130	SMR3B|NTSR1|RELN|VIP|CARTPT|CACNG5|SHANK1|HGF|NRXN1|CUX2|RIMS1|NPTX1|NPY2R|CELF4|NETO1|OPRK1|TMEM100|KLK8|CNIH2|SHISA7|MAG|MIR30B|SCN11A|P2RX3|STX1B|GRIN2A|AGT|SPX|RGS4|IL10|NPTX2|AVPR1A|ADORA1|TNR|SHISA9|MGLL|NCMAP|OPRD1|CBLN1|SHISA6|NLGN1|ADRA2C|GRM1|WNT7A|ACPP|IGSF9B|AVP|ITGA2|OPRM1|F2R|TMEM108|NOS3|EDNRB|RIMS2|APP|NLGN3|GRIN1|CACNG4|NMUR2|FABP5|NLGN2|OPRL1
GO_ACTION_POTENTIAL	0.000319081	0.0107601	0.522549	1.64261	0	130	MIR1-1|KCNA1|NTSR1|CHRNB2|GJD2|ATP1A2|NPS|SCN1A|ADRA1A|SCN2B|CACNA1G|SCN3B|GPR88|DSC2|CACNA2D1|KCNMB2|KCNA2|KCNE1B|NTRK2|GRIK2|CHRNA1|KCNB1|CHRNA4|NTRK3|CTNNA3|KCNE4|DSP|SCN11A|ANK2|P2RX3|GJA5|CNR1|AKAP6|KCNH2|KCNA5|NRCAM|KCNJ3|HCN2|SCN4B|DMD|RYR2|CAV1|KCND2|FLNA|KCNJ8|SCN4A|CACNA1C|SCN1B
GO_DIGESTIVE_SYSTEM_DEVELOPMENT	0.000319591	0.0107601	0.542416	1.73002	0	142	ZIC3|FGF9|NKX2-2|CCKBR|REG1A|SOX11|ASCL1|GIP|FGF10|GLI2|SFRP5|WNT11|SFRP2|COL3A1|STRA6|ALDH1A2|OXTR|ALX4|TGFB2|DACT1|SALL1|SCT|PDGFRA|COBL|DCHS1|PDGFC|TGFB3|SFRP1|SHOX2|PKDCC|BMP4|GLI1|FAT4|HOXD13|GATA5|CLMP|EPHB3|SMO|RBPMS2|RARB|FOXL1|CLDN18|FOXF1|PTF1A|RARRES2|PCSK5|WLS|HIF1A|EGFR|CPS1|MYOCD|CDKN1C|GATA6|WNT5A|BARX1|FOXE1|TCF21|EDNRB|CXCL8|HLX|PRDM1|ASS1
GO_REGULATION_OF_POSTSYNAPTIC_MEMBRANE_POTENTIAL	0.000319591	0.0107601	0.626177	1.99718	0	142	CHRND|KCNA1|NTSR1|NPAS4|SEZ6|RELN|GABRA1|GRIA1|CHRNB2|GLRA2|GRID2|CHRNA2|GRM5|GABRA5|GABRA2|CHRNA9|GABRG1|GABRB1|SHANK1|NRXN1|GABRB2|SLC17A7|CUX2|RIMS1|NPY2R|CELF4|GRIK2|CHRNA1|NETO1|CHRNA4|GRIK5|GRIN2C|MIR30B|P2RX3|DGKI|GRIA3|STX1B|GLRB|GRIN2A|GRIN3A|RGS4|SLC8A3|GABRA3|FGF14|CHRNB3|GABRR1|INSYN1|ADORA1|KCND2|P2RX2|GABRG2|DRD2|CBLN1|NLGN1|GRM1|WNT7A|IGSF9B|P2RX1|CHRNG|GRIN2B
GO_LEARNING	0.000319591	0.0107601	0.603372	1.92444	0	142	NTSR1|NPAS4|RELN|CHRNB2|SNAP25|CNTN2|GRM5|ATP1A2|NPS|GABRA5|ARC|NEUROD2|SHANK1|BCHE|DBH|SLC7A11|CNTNAP2|NRXN1|DRD5|GPR88|FOXB1|NTRK2|STRA6|NETO1|OPRK1|NRXN2|ASIC1|MAP1A|DGKI|GRIN2A|AGT|EN1|FOXP2|SLC8A3|NPTX2|JPH4|TNR|TACR2|JPH3|DRD2|HIF1A|CLDN5|BRSK1|SLC24A2|ITGB1|PDE1B|DKK1|SORCS3|PRKAR2B|APP|FGF13|FYN|NLGN3|MAPK8IP2|ATXN1|ADGRB3|MEIS2|FOSL1
GO_RETINA_DEVELOPMENT_IN_CAMERA_TYPE_EYE	0.000319591	0.0107601	0.542054	1.72886	0	142	NEUROD1|DCX|NEUROD4|PAX2|HCN1|DIO3|DSCAM|PROX1|DLX2|USH1C|SLC17A7|DLX1|GPM6A|POU4F2|LHX2|NTRK2|CYP1B1|CELF4|RD3|RORB|RP1|RPE65|TGFB2|PRPH2|PDGFRA|ACHE|PDGFRB|BMPR1B|SERPINF1|HPCA|MYH10|TUB|THY1|PROM1|CDON|CLIC4|LAMA1|RHOJ|LHX1|NECTIN3|PTF1A|ATP8A2|ATP2B4|COL4A1|HIF1A|FJX1|LAMB2|SOX9|HIPK2|PAX4|NRP1|TFAP2B|LAMC3|VSX1
GO_POSITIVE_REGULATION_OF_HORMONE_SECRETION	0.000319693	0.0107601	0.542424	1.70108	0	129	TRH|GCG|EDN3|ADCY8|INS|VIP|SOX11|ISL1|CARTPT|SPP1|GIP|INHA|GHRH|RFX6|LEP|SCT|FGFR1|KISS1|FOXL2|RASL10B|C1QTNF3|NNAT|INHBB|GPR68|INHBA|LRP1|CYP19A1|P2RY1|CASR|VSNL1|TACR2|C1QTNF1|ANO1|CFTR|DRD2|HIF1A|EGFR|C1QTNF12|OXCT1|BMP6|SLC30A8
GO_ENDOCRINE_SYSTEM_DEVELOPMENT	0.000319693	0.0107601	0.553783	1.7367	0	129	LHX3|FGF8|NEUROD1|INSM1|PAX1|NKX2-2|ASCL1|ISL1|NOG|SOX3|GIP|NR0B1|FGF10|MSX1|SOX2|GLI2|OTP|GHRH|POU3F2|WNT11|STRA6|FOXA2|ALDH1A2|RFX6|SALL1|POU1F1|NR5A1|PDGFRA|GSX1|IL6|ANXA1|SLC6A3|NKX2-5|WT1|FSTL3|BMP4|GLI1|CDK6|HNF4A|SMO|TG|DKK3|DRD2|TGFBR1|CDKN1C|GATA6|SOX9|WNT5A|PITX1|FOXE1|BMP6|PAX4|SIX1
GO_REGULATION_OF_NEUROTRANSMITTER_TRANSPORT	0.000319795	0.0107601	0.561394	1.78482	0	140	TRH|CPLX2|NTSR1|CPLX3|CHRNB2|ATP1A2|ADRA1A|STXBP5L|HTR1A|PPFIA2|SYT4|RIMS1|RIMS4|UNC13A|CHRNA4|SYP|MAOB|NOS1|GRIK5|ASIC1|HTR2A|SV2A|DGKI|STX1B|SYN1|CNR1|CAMK2A|SYT1|SNCAIP|GPM6B|GRIN3A|STXBP1|RGS4|CHRNB3|P2RY1|TACR2|RGS2|CHRM2|SYT11|BACE1|DRD2|KCNC4|NLGN1|GDNF|WNT7A|RIMS3|P2RX1
GO_VOLTAGE_GATED_CATION_CHANNEL_ACTIVITY	0.000319795	0.0107601	0.611744	1.94808	0	141	KCNH6|CACNG7|KCNA1|KCNA4|KCNC1|HCN1|CACNA1E|CACNG2|LRRC38|CACNA1S|KCNJ16|LRRC52|SNAP25|CACNG6|KCNC2|CACNG8|CACNG5|KCNT1|KCNQ2|KCNQ5|KCNK2|CACNA1G|CACNA1B|KCNJ4|CACNA2D1|KCNS2|KCNV1|KCNA2|KCNE1B|IL1RAPL1|KCNJ12|KCNB1|KCNE4|GRIN2C|KCNH5|CACNA2D3|KCNJ13|KCNA10|CNR1|GRIN2A|KCNH3|KCNH2|KCNU1|GRIN3A|KCNA5|KCNJ3|HCN2|LRRC55|KCNQ3|CACNA2D4|KCNT2|KCNJ1|GAS6|KCNG1|KCND2|CACNG1|KCNJ8|KCNJ6|CACNA1A|CACNA1C|K…
GO_ACTIN_FILAMENT_BASED_MOVEMENT	0.00032	0.0107601	0.517943	1.64472	0	139	MIR1-1|MYL2|ATP1A2|SCN1A|SCN2B|MYL1|CACNA1G|SCN3B|ACTN2|DSC2|CACNA2D1|KCNE1B|MYH8|VIL1|SGCD|MYL3|CTNNA3|ACTA1|KCNE4|DSP|ANK2|MYH4|GJA5|VIM|DES|KCNH2|ACTC1|TPM2|MYH10|STC1|MYH3|KCNA5|KCNJ3|TMOD1|SCN4B|DMD|PLN|RYR2|ADORA1|CAV1|TPM1|SHTN1|TNNT1|FLNA|PDPN|KCNJ8|TNNT2|CACNA1C|SCN1B|MYO5A|GJA1|KCNJ2|GJC1|MYO1E|MYO1B|FGF13|FRMD6|MYH2|DSG2|ATP1A1|CACNB2|SYNE2|WIPF3
GO_CALCIUM_ION_TRANSMEMBRANE_TRANSPORTER_ACTIVITY	0.00032	0.0107601	0.527264	1.67431	0	139	CACNG7|ATP2B3|CACNA1E|CACNG2|CACNA1S|CACNG6|TRPM3|CACNG8|CACNG5|CHRNA9|TRPA1|CACNA1G|CACNA1B|GPM6A|CACNA2D1|IL1RAPL1|ATP2B2|PKD1L3|GRIN2C|CACNA2D3|FAM155A|CNR1|GRIN2A|SLC24A3|GRIN3A|SLC8A3|PDE2A|CACNA2D4|RYR2|JPH4|GRIN3B|GAS6|ANXA6|TRPM1|CACNG1|JPH3|CACNA1A|CACNA1C|ANXA5|ATP2B4|PKD1L2|TRPC3|TRPC4|CACHD1|SLC24A2|ANXA2P2|GRIN2B|ANXA2|OPRM1|TRPV2|TMC2|CACNA2D2|TRPC1|ITGAV|CACNG3|CACNB2|CALHM1|TRPM8|…
GO_ADULT_BEHAVIOR	0.000320205	0.0107601	0.566567	1.80857	0	143	TRH|NTSR1|SLITRK1|SEZ6|KLHL1|CHRNB2|OTOG|CNTN2|CRHBP|CARTPT|ATP1A2|GIP|SCN1A|UCHL1|SHANK1|DBH|SLC7A11|CNTNAP2|NRXN1|SPTBN4|SLC1A2|NPY|CEND1|OPRK1|CHRNA4|FOXA2|NRXN2|OR56A1|CXCL12|OR13F1|HTR2A|LEP|SLITRK5|CHL1|GLRB|ATP6V1B1|EN1|UNC79
GO_CELLULAR_RESPONSE_TO_CARBOHYDRATE_STIMULUS	0.000320205	0.0107601	0.512235	1.63514	0	143	LIN28A|NEUROD1|GCG|PAX2|ADCY8|EPHA5|MIR16-2|PTPRN|OPRK1|KCNB1|FOXA2|GRIK5|RFX6|LEP|SLC9B2|GJB6|SERPINF1|COLEC12|LGALS1|GPR68|LRP1|CASR|BRSK2|VSNL1|GAS6|GCLM|ANO1|ADRA2A|CFTR|HIF1A|PRKAA2|C1QTNF12|MAP4K4|OXCT1|CALCRL|NOX4
GO_CARDIAC_CONDUCTION	0.000320718	0.0107601	0.514632	1.64445	0	144	MIR1-1|CACNG7|ATP2B3|CACNG2|CACNA1S|CACNG6|ATP1A2|CACNG8|CACNG5|SCN2B|CACNA1G|KCNJ4|SCN3B|DSC2|CACNA2D1|SPTBN4|KCNE1B|KCNIP1|HRC|KCNJ12|ATP2B2|ACE2|NOS1|CTNNA3|KCNE4|CASQ2|DSP|ABCC9|ANK2|CACNA2D3|GJA5|FXYD6|CORIN|NPR1|KCNH2|AGT|NKX2-5|ATP1A3|KCNA5|KCNJ3|SLC8A3|SCN4B|PLN|CACNA2D4|RYR2|CAV1|KCNIP3|KCND2|FLNA|CACNG1|CACNA1C|SCN1B|ATP2B4|ATP1B2|GJA1|KCNK3|FXYD1|KCNJ2|GJC1|CACNA2D2|TRPC1|CACNG3|FXYD7|…
GO_CHANNEL_REGULATOR_ACTIVITY	0.000320718	0.0107601	0.520187	1.66221	0	144	CABP2|CACNG7|CACNG2|LRRC38|LRRC52|CACNG6|CACNG8|CACNG5|SCN2B|NRXN1|SCN3B|KCNV1|KCNMB2|GRM7|KCNE1B|KCNIP1|NPY2R|NPY|PCSK9|NOS1|NRXN2|KCNE4|PRKG1|ABCC9|LYNX1|TMPRSS3|HPCAL4|FXYD6|REM1|SCN4B|LRRC55|PLN|GEM|PRSS8|CAV1|KCNIP3|BSND|FLNA|CFTR|CACNG1|DPP10|SCN1B|ATP2B4|KCNMB1|FXYD1|CUBN|RASA1|SLC9A3R1|FGF13|CACNG3|FXYD7|SGK1
GO_RESPONSE_TO_FIBROBLAST_GROWTH_FACTOR	0.000322061	0.0107601	0.595355	1.90621	0	146	MIR1-1|FGF8|FGF19|TRIM71|FGF20|OTX2|KCNC1|FGF9|FGF23|NOG|MIR16-2|FGF16|FGF10|FGF4|PTH|FGF18|FLRT2|FGFBP1|COL1A1|HYAL1|KL|POSTN|FGF7|FGFR1|TNC|FGF6|SMOC2|SFRP1|FGF1|SULF2|RUNX2|SULF1|TDGF1|FAM20C|FAT4|CASR|THBS1|GCLM|SCGB1A1|FGF3|ANOS1|CREB3L1|EGR3|LHX1|CCL5|CD44|CPS1|FGFRL1|FGFR4|SPRY4|SPRY1|WNT5A|GPC1
GO_NEURAL_PRECURSOR_CELL_PROLIFERATION	0.000323102	0.0107601	0.546688	1.75268	0	147	KCNA1|FGF8|TRIM71|NEUROD4|INSM1|ASCL1|FZD9|PROX1|GLI2|OTP|POU3F2|EPHB1|LHX2|CEND1|PITX3|IGF2BP1|NES|CDH2|GBX2|PTPRZ1|LRP2|KIF1A|FGFR1|SLC39A5|LEF1|DISP3|SOX5|GLI1|CDON|DIXDC1|EGF|SMO|FLNA|WNT3A|WNT2|LHX1|DRD2|ASPM|DISC1|HIF1A|ID4|EML1|DCT|WNT7A|NUMBL|DBN1|WNT5A|LIMS2|ZEB2|RORA|FGF13|ARX|HHIP|KIF14|ILK|TGFB1|DAGLA
GO_APPENDAGE_MORPHOGENESIS	0.000323102	0.0107601	0.594425	1.90573	0	147	FGF8|COL2A1|SP9|FGF9|SOX11|CYP26B1|NOG|ALX3|FGF10|MSX1|FGF4|GLI2|FBN2|SFRP2|ALX1|AFF3|ALDH1A2|SP8|ALX4|TWIST1|TGFB2|HOXD12|SALL1|DLX5|FGFR1|HAND2|GJA5|ROR2|BMPR1B|RUNX2|SHOX2|LEF1|EN1|OSR2|PKDCC|BMP4|MYH3|TBX4|DLX6|GREM1|HOXD13|PRRX1|TBX5|RARB|RECK|MAP3K20|CHST11|RNF165|CACNA1C|PCSK5|RSPO2|WNT7A|RDH10|GNA12|FRAS1|SOX9|WNT5A|DKK1|PITX1|FREM2
GO_CELLULAR_GLUCOSE_HOMEOSTASIS	0.000328084	0.0107601	0.504469	1.61771	0	150	LIN28A|NEUROD1|GCG|PAX2|ADCY8|EPHA5|CARTPT|MIR103A1|MIR16-2|PTPRN|HKDC1|OPRK1|KCNB1|FOXA2|GRIK5|RFX6|SLC9B2|GJB6|SERPINF1|LGALS1|GPR68|LRP1|CASR|BRSK2|VSNL1|GAS6|GCLM|ANO1|ADRA2A|CFTR|HIF1A|PRKAA2|C1QTNF12|MAP4K4|OXCT1|NOX4
GO_NEGATIVE_REGULATION_OF_ION_TRANSPORT	0.000328084	0.0107601	0.507565	1.62764	0	150	TRH|MIR1-1|NTSR1|MRLN|SLN|VIP|BEST3|MMP9|ATP1A2|ACTN2|GRM7|KCNE1B|SFRP4|MAOB|PCSK9|NOS1|GNAO1|KCNE4|EPO|TWIST1|HTR2A|CASQ2|LEP|SERPINE2|CNR1|REM1|KCNH2|HECW1|GPM6B|STC1|MIR153-2|RGS4|PLN|ADORA1|GEM|THBS1|RGS2|CAV1|ADRA2A|NPY5R
GO_NEURON_SPINE	0.000328731	0.0107601	0.538261	1.73677	0	156	NTSR1|KCNA4|SEZ6|GRIA1|GRID2|ATP1A2|ARC|SHANK1|GRIA4|ACTN2|TENM2|GPM6A|GRIA2|NTRK2|SYNDIG1|NEURL1|NOS1|IGF2BP1|CNIH2|LAMA2|ADGRB1|MAP1B|DNM3|ANKS1B|P2RX3|DGKI|ITPKA|HPCA|ZNF804A|CAMK2A|MYH10|CRYAB|MAPT|FBXO2|SLC8A3|CDK5R1|LRRC4|ADORA1|PTPRO|PSD|KCND2|SYT11|PRRT2|DRD2|APBB1|OPRD1|NLGN1|MT3|ITGB1|PDLIM4|KCNJ2|OPRM1|CNN3|LZTS1|DNM1|PRKAR2B|APP|GPER1|GRIN1|SLC8A1|ASAP1|APBA1|SLC8A2
GO_CALCIUM_ION_REGULATED_EXOCYTOSIS	0.000328839	0.0107601	0.558213	1.79748	0	153	CPLX2|CPLX3|CHRNB2|CADPS|SNAP25|UNC13C|SYT6|SYT13|ADRA1A|ZP4|STXBP5L|CDK5R2|PPFIA2|CACNA1G|SYT4|RIMS1|RIMS4|UNC13A|SYT3|KCNB1|CHRNA4|SYP|GRIK5|HTR2A|SV2A|DGKI|STX1B|SYN1|CNR1|CAMK2A|SYT1|DOC2A|SYT5|GRIN3A|STXBP1|TRIM9|CHRNB3|P2RY1|CHRM2|SYT11|ADRA2A|PCLO|PRRT2|BACE1|DRD2|NLGN1|WNT7A|RIMS3|STX2|P2RX1
GO_POTASSIUM_ION_TRANSMEMBRANE_TRANSPORTER_ACTIVITY	0.000329489	0.0107601	0.536829	1.73781	0	159	KCNH6|KCNA1|KCNA4|SLC12A3|KCNC1|HCN1|LRRC38|KCNJ16|LRRC52|SNAP25|KCNK12|KCNC2|ATP12A|ATP1A2|KCNT1|KCNQ2|KCNQ5|KCNK2|KCNJ4|KCNS2|KCNV1|KCNMB2|KCNA2|KCNE1B|KCNIP1|KCNK13|KCNJ12|GRIK2|KCNK4|KCNB1|GRIK5|KCNE4|KCNH5|ABCC9|KCNN1|KCNJ13|KCNA10|KCNH3|KCNH2|KCNU1|SLC24A3|ATP1A3|KCNA5|KCNJ3|HCN2|LRRC55|KCNQ3|KCNT2|KCNJ1|KCNIP3|KCNG1|KCND2|KCNJ8|KCNJ6|KCNH7|KCNMB1|ATP1B2|KCNMA1|KCNC4|SLC12A8|KCNK3|SLC24A2|C…
GO_NEURAL_TUBE_DEVELOPMENT	0.000329924	0.0107601	0.512783	1.66183	0	160	FGF8|TRIM71|PAX2|FERD3L|SOX11|NOG|PROX1|HES3|GLI2|LHX2|FOXB1|SFRP2|FOLR1|ALX1|ALDH1A2|GBX2|TWIST1|TGFB2|CTHRC1|DACT1|LRP2|COBL|DCHS1|SFRP1|CHRD|EN1|BMP4|SMO|WNT3A|PRICKLE1|TBXT|CELSR1|HIF1A|FZD1|PTK7|WNT5A|ZEB2|ADM|DLC1|PTCH1|MTHFD1L|BMP5|GPR161|TGFB1|RPGRIP1L|MIB1
GO_NEURON_MIGRATION	0.000330688	0.0107601	0.617964	1.98972	0	154	FEZF2|SCRT2|SOX14|ATOH1|DRGX|BARHL1|DCX|RELN|NEUROD4|PHOX2B|SCRT1|TUBB2B|TNN|CNTN2|ASCL1|UNC5D|CDK5R2|ASTN1|MDGA1|FLRT2|GPM6A|NTRK2|COL3A1|NTRK3|ADGRL3|GFRA3|CXCL12|DCLK1|MAP1B|TWIST1|IGSF10|PRKG1|FEZF1|FGFR1|SPOCK1|CHL1|KIAA0319|NEXMIF|DNER|NRG1|CAMK2A|MYH10|SEMA3A|NRP2|TLX3|NRCAM|SATB2|CDK5R1|LRP12|GAS6|SHTN1|NSMF|FLNA|LHX1|DRD2|CELSR1|ASPM|DISC1|NDN|POMK|NRG3|NAV1|NDNF|LHX6|AXL|CTNNA2|NRP1|DCD…
GO_PRESYNAPTIC_MEMBRANE	0.000331016	0.0107601	0.585758	1.90033	0	161	KCNA1|CPLX3|CDH9|KCNC1|ADCY8|GAD2|CHRNB2|KCTD8|SLC6A5|SNAP25|KCNC2|UNC13C|PCDH8|CNTN1|GABRA5|CDH10|ADRA1A|CNTN5|ADAM23|NRXN1|NTNG1|GPM6A|RIMS1|GRM8|IL31RA|KCNA2|RIMS4|GRM7|SLC1A2|UNC13A|GRIK2|OPRK1|CHRNA4|SYP|GRIK5|CDH2|HTR2A|LRRC4B|P2RX3|IGSF21|DGKI|STX1B|FXYD6|CNR1|GRIN2A|CNTNAP4|SYT1|SNCAIP|SLC6A3|STXBP1|KCNJ3|CHRM3|SLC1A6|PDE2A|P2RY1|ADORA1|CHRM2|SYT11|PRRT2|DRD2|NTNG2|APBB1|OPRD1|ATP2B4|RIMS…
GO_EXTRACELLULAR_MATRIX_STRUCTURAL_CONSTITUENT	0.000331016	0.0107601	0.613107	1.98905	0	161	AMBN|COL2A1|FBN3|OGN|COL11A1|FBN2|MFAP5|HMCN1|CHI3L1|SRPX|COL14A1|COMP|ASPN|COL3A1|PCOLCE|OPTC|ADIPOQ|COL1A1|COL1A2|TGFBI|COL10A1|EFEMP1|PXDN|COL9A3|COL5A2|FBN1|COL8A1|COL6A3|LAMA2|ECM1|COL6A1|NID2|SPON1|COL5A1|DCN|CTHRC1|MGP|COL5A3|ELN|LUM|FN1|COL8A2|COL6A2|COL25A1|DPT|SPARC|TNXB|POSTN|COL12A1|TNC|BGN|AEBP1|VCAN|MFAP4|EMILIN1|LTBP1|PODN|COL16A1|COL21A1|PRELP|LAMA3|MFAP2|LAMC2|COL4A4|THBS2|COL15A…
GO_SYNAPTIC_VESICLE_LOCALIZATION	0.000333	0.0107601	0.549587	1.78424	0	162	CPLX2|CPLX3|CHRNB2|CADPS|SNAP25|UNC13C|MAP2|ADRA1A|STXBP5L|SYN2|PPFIA2|SYT4|RIMS1|RIMS4|UNC13A|SYNDIG1|CHRNA4|SYP|CNIH2|GRIK5|CDH2|DNM3|HTR2A|SV2A|DGKI|STX1B|SYN1|CNR1|CAMK2A|SYT1|DOC2A|SYT5|GRIN3A|STXBP1|TRIM9|CHRNB3|P2RY1|AP3B2|BRSK2|CHRM2|SLC2A4|SYT11|PCLO|LIN7A|PRRT2|BACE1|DRD2|NLGN1|WNT7A|BRSK1|RIMS3|STX2|P2RX1|DNM1|STX19|RIMS2|NLGN3|PCDH17|CACNB2|APBA1|NLGN2|NCS1|ADORA2B|KIF5A|DOC2B|CTNNB1|…
GO_GROWTH_FACTOR_ACTIVITY	0.000333	0.0107601	0.52081	1.69082	0	162	AMBN|FGF8|FGF19|FGF20|FGF9|FGF23|REG1A|ENDOU|CSH1|IL9|VGF|FGF16|FGF10|HGF|FGF4|OGN|THBS4|FGF18|IGF1|EREG|INHA|PROK1|THPO|TDGF1P3|INHBE|EFEMP1|NGF|OSGIN1|CLEC11A|ANGPTL3|CXCL12|TGFB2|GDF2|FGF7|LEFTY2|GDF10|FGF6|BDNF|IL6|PDGFC|TGFB3|FGF1|NRG1|AGT|INHBB|IL11|TDGF1|KITLG|INHBA|BMP4|CSF3|PGF|FGF14|IL10|EGF|JAG1|FGF3|PDGFD|EPGN|BMP1|GDNF|NRG3|PDGFA|CSH2|GH2|GDF3|DKK1|BMP6|FGF2|FGF13|FGF11|BMP5|INHBC|CX…
GO_NEURON_PROJECTION_EXTENSION	0.000335121	0.0107601	0.508789	1.65164	0	163	CACNG7|POU4F3|REG1A|OSTN|MAP2|DSCAM|SYT4|RIMS1|POU4F2|DRAXIN|LHX2|ISLR2|OLFM1|UNC13A|SYT3|NTRK3|CXCL12|DCLK1|MAP1B|SLIT2|MAG|FN1|POSTN|SLIT1|SEMA5B|SYT1|SEMA6D|SEMA3A|NRP2|SEMA3D|MAPT|WASF1|NRCAM|LRP1|CDK5R1|DPYSL2|PLXNA4|TNR|SHTN1|WNT3A|LAMB2|NDN|MT3|ITGB1|WNT5A|TRPV2|TMEM108|NRP1|MACF1|SEMA6B|RIMS2|ITGA4|NLGN3|SEMA6C|ILK|SEMA3E|VCL|NTN1|IQGAP1|ULK2|SEMA3G|CTNNB1|SYT2
GO_POSTSYNAPSE_ORGANIZATION	0.000335121	0.0107601	0.520765	1.69052	0	163	RELN|NEFL|INS|GRID2|FZD9|ARC|SHANK1|SLC7A11|NRXN1|CUX2|EPHB1|PTPRD|IL1RAPL1|NTRK3|NRXN2|GAP43|CDH2|DNM3|SHISA7|MIR30B|LRRC4B|ITPKA|EPHA7|LHFPL4|LRRTM2|GLRB|ZNF804A|LRP8|MYH10|NRP2|NRCAM|DGKB|CDK5R1|LRRC4|EPHB3|ZNF365|LRRTM1|CNKSR2|NDRG1|NTNG2|MUSK|PRNP|CBLN1|SHISA6|NLGN1|GDNF|IL1RAP|WNT7A|SPTBN2|DBN1|ACTN1|ETV5|GRIN2B|WNT5A|TMEM108|NRP1|DLG2|FYN|NLGN3|ARHGAP22|GPHN
GO_SENSORY_PERCEPTION_OF_MECHANICAL_STIMULUS	0.000335683	0.0107601	0.609512	1.97892	0	164	GRXCR1|CABP2|POU4F3|KCNA1|DRGX|BARHL1|USH2A|COL2A1|CLRN1|PCDH15|CHRNB2|OTOG|EYA1|MYO15A|GABRA5|CHRNA9|SCN1A|OTOGL|CNTN5|TRPA1|COL11A1|PHF24|GABRB2|USH1C|POU4F2|SPTBN4|OTOS|GRM7|CEMIP|COL1A1|KCNK4|ATP2B2|EYA4|GJB2|CXCL12|CLIC5|HTR2A|LRP2|PIEZO2|FGFR1|SERPINE2|TMPRSS3|GJB6|ATP6V1B1|TUB|ROR1|COL11A2|POU3F4|COL4A3|LRIG1|HOMER2|OTOR|SNAI2|P2RX2
GO_REGULATION_OF_MUSCLE_CONTRACTION	0.000335683	0.0107601	0.518182	1.68239	0	164	MIR1-1|MYBPH|KCNA1|CHGA|MYL2|ATP1A2|ADRA1A|PROK2|ADRA1B|DSC2|NPY2R|HRC|ACE2|MYL3|NOS1|CTNNA3|OXTR|CASQ2|DSP|PRKG1|TACR3|ANK2|GJA5|PDE5A|HSPB6|TBXA2R|NKX2-5|STC1|SPX|MIR153-2|SLC8A3|TACR1|CHRM3|DMD|CNN1|PLN|RYR2|MYL9|ADORA1|ANXA6|TACR2|RGS2|CAV1|TPM1|CHRM2|TNNT1|ADRA2A|FLNA|TNNT2|SCN4A|CACNA1C|SPHK1|GUCY1A1|KCNMA1|ADRA2C|MYOCD|P2RX1|ITGA2|CALCRL|KCNJ2|F2R|HDAC4|PPP1R12B|FGF13|GPER1|DSG2|NPNT|TMEM3…
GO_RESPONSE_TO_BMP	0.000335683	0.0107601	0.529481	1.71908	0	164	FGF8|COL2A1|SOST|PHOX2B|SKOR2|MIR140|SOX11|SOSTDC1|DSG4|NOG|MSX1|CFC1|SFRP5|TNMD|DLX1|SKOR1|BMPER|COMP|CHRDL1|ADAMTS12|SFRP2|SFRP4|TDGF1P3|RGMA|TMEM100|FBN1|LRP2|DLX5|GDF2|ROR2|BMPR1B|SFRP1|SLC39A5|RUNX2|HEYL|CHRD|SULF1|LEF1|HTRA3|NKX2-5|TDGF1|FSTL3|BMP4|HTRA1|GREM1|ZCCHC12|FSTL1|RYR2|GATA5|RBPMS2|RNF165|TBXT|GREM2|FZD1|GATA6|SMAD9|SOX9|WNT5A|GDF3|DKK1|BMP6|HIPK2|FOXD1|FAM83G|TMPRSS6|NBL1|TFAP2B
GO_CARDIAC_CHAMBER_DEVELOPMENT	0.000336134	0.0107601	0.539366	1.75118	0	165	MIR1-1|FGF8|MYL2|SOX11|ISL1|NOG|PROX1|KCNK2|COL11A1|NPY2R|WNT11|SFRP2|STRA6|MYL3|POU4F1|SLIT2|TGFB2|ROBO2|DSP|SALL1|LRP2|ANK2|ZFPM2|HAND1|HAND2|GJA5|NRG1|LTBP1|HEYL|SHOX2|MYH10|NRP2|NKX2-5|BMP4|ADAMTS6|RYR2|CPE|TBX5|SMO|JAG1|TPM1|TEK|RARB|NPY5R|TNNT2|WNT2|FOXF1|XIRP2|PCSK5|HIF1A|TGFBR1|MYOCD|FZD1|GATA6|FGFRL1|HEY1|PTK7|WNT5A|DNAH11|GREB1L|HEG1|NOS3|NRP1|ROBO1|PLXND1|NOTCH2|PRDM1|BMP5|TMEM65|ACVR1…
GO_PALLIUM_DEVELOPMENT	0.000337838	0.0107601	0.574854	1.86993	0	167	NEUROD6|FEZF2|ATOH1|KCNA1|FGF8|NEUROD1|SLC32A1|RELN|NEFL|EPHA5|ASCL1|PROX1|DLX2|CDK5R2|CNTNAP2|HTR6|DLX1|POU3F2|LHX2|NTRK2|COL3A1|NPY|HSD3B1|IGF2BP1|CDH2|SLIT2|LRP8|LEF1|SEMA3A|NRP2|FOXP2|HTR5A|FAT4|CDON|LRP1|CDK5R1|CDK6|DIXDC1|SMO|FLNA|WNT3A|ASPM|ATP2B4|HIF1A|ID4|EGFR|SLC2A1|BNIP3|LHX6|DCLK2|TMEM108|NRP1|ROBO1|ZEB2|TACC1|FGF13|KIRREL3|ARX|FUT10|KIF14|LAMB1|SYNE2|GRIN1
GO_INTRINSIC_COMPONENT_OF_SYNAPTIC_MEMBRANE	0.000337838	0.0107601	0.635371	2.06679	0	167	CHRND|CACNG7|KCNA1|CPLX3|SLITRK1|CDH9|KCNC1|GABRA1|ADCY8|CACNG2|GRIA1|CHRNB2|GSG1L|SLC6A5|CNTN2|GRID2|PCDH8|CNTN1|GABRA5|SYT6|CDH10|CACNG5|CHRNA9|ADRA1A|CNTN5|CLSTN2|ADAM23|NRXN1|GABRB2|NTNG1|GPM6A|KCNA2|SLC1A2|LRFN5|CHRNA1|NETO1|OPRK1|CHRNA4|NTRK3|CNIH2|GRIK5|CDH2|LRRTM3|SHISA7|HTR2A|SLITRK3|LRRC4B|P2RX3|PLPPR4|EPHA7|LRRTM2|FXYD6|CNR1|GRIN2A|CNTNAP4|SLC6A3|NRP2|HTR5A|NRCAM|KCNJ3|SLC8A3|CHRM3|GAB…
GO_POSITIVE_REGULATION_OF_SYNAPTIC_TRANSMISSION	0.000338983	0.0107601	0.59875	1.95375	0	170	CACNG7|NTSR1|RELN|ADCY8|CACNG2|INS|CHRNB2|SNAP25|NPS|CACNG8|CACNG5|GIP|ARC|ADRA1A|SHANK1|CLSTN2|NRXN1|CUX2|RIMS1|RIMS4|NTRK2|UNC13A|GRIK2|NETO1|OXTR|LAMA2|GRIN2C|SHISA7|MIR30B|KISS1|SERPINE2|LRRTM2|STX1B|ROR2|CNR1|GRIN2A|SYT1|CALB2|TSHZ3|STXBP1|RGS4|SLC8A3|CYP46A1|CA7|HAP1|ADORA1|TNR|LRRTM1|TACR2|DRD2|CA2|PRNP|EGFR|NLGN1|WNT7A|IGSF9B|RIMS3|NTRK1|SLC24A2|GRIN2B|CUBN|RAB3B|PLK2|NFATC4|SCGN|FAM107A|…
GO_SIGNAL_RELEASE_FROM_SYNAPSE	0.000339443	0.0107601	0.57393	1.87037	0	169	SLC18A3|CPLX2|CPLX3|SLC32A1|GAD2|CHRNB2|CADPS|SNAP25|CHAT|UNC13C|SYT6|ADRA1A|STXBP5L|SYN2|PPFIA2|NRXN1|SYT4|CACNA1B|RIMS1|RIMS4|UNC13A|CHRNA4|SYP|NRXN2|GRIK5|ASIC1|HTR2A|SV2A|DGKI|STX1B|SYN1|CNR1|CAMK2A|SYT1|SNCAIP|DOC2A|SYT5|GRIN3A|STXBP1|TRIM9|CHRNB3|SLC18A2|P2RY1|TACR2|CHRM2|SYT11|PCLO|LIN7A|PRRT2|BACE1|DRD2|KCNC4|NLGN1|WNT7A|BRSK1|RIMS3|STX2|SLC6A9|P2RX1
GO_HOMOPHILIC_CELL_ADHESION_VIA_PLASMA_MEMBRANE_ADHESION_MOLECULES	0.000339559	0.0107601	0.60399	1.96589	0	168	DSG1|CDH9|DSC1|PCDH15|MYPN|CDH22|CNTN2|PCDH8|DSG4|CDH10|DSCAM|TENM3|CLSTN2|PCDH10|DSG3|PCDHA13|PCDHGC5|HMCN1|PCDH11X|DSC2|CDH18|DCHS2|PCDH9|CDH16|CDH7|DSC3|PCDHA6|VSTM2L|CDH15|PCDHGA9|CDH2|CDH11|ROBO2|PCDH18|PCDH19|IGSF21|DCHS1|PCDHGA12|PCDH11Y|PCDHGA3|FAT2|PCDHGC3|PCDHGC4|CDH19|FAT4|CEACAM5|PCDHGB7|PALLD|PCDHGA2|CEACAM6|TRO|PCDHGA4|PCDHB3|CADM1|CNTN4|PCDHGB6|FAT3|PCDHGB1|PCDHB18P|PCDHB12|PCDH20|…
GO_REGULATION_OF_CATION_CHANNEL_ACTIVITY	0.00034118	0.0107601	0.605352	1.97648	0	172	MIR1-1|CACNG7|KCNA1|NTSR1|RELN|KCNC1|NEFL|CACNG2|GRIA1|LRRC38|GSG1L|MMP9|LRRC52|KCNC2|CRHBP|CACNG8|CACNG5|ARC|SHANK1|GRIA4|ACTN2|CACNA2D1|KCNS2|GRIA2|KCNE1B|HRC|NETO1|NOS1|CNIH2|STAC2|KCNE4|EPO|SHISA7|CASQ2|ANK2|GRIA3|HPCA|REM1|GRIN2A|AKAP6|AHNAK|MIR153-2|LRRC55|FGF14|DMD|PLN|JPH4|HAP1|GEM|CAV1|KCNG1|SHISA9|RASGRF1|JPH3|DRD2|SCN1B|MYO5A|SHISA6|NLGN1|GRIN2B|OPRM1|STOM|DLG2|P2RY6|APP|CACNG3|NLGN3|D…
GO_APPENDAGE_DEVELOPMENT	0.000345901	0.0107601	0.57722	1.88905	0	177	FGF8|COL2A1|KRT84|SP9|FGF9|SOX11|CYP26B1|NOG|ALX3|FGF10|MSX1|FGF4|GLI2|SLC7A11|FBN2|COMP|SFRP2|ALX1|AFF3|ALDH1A2|SP8|ALX4|TWIST1|TGFB2|HOXD12|SALL1|DLX5|FGFR1|HAND2|GJA5|ROR2|BMPR1B|RUNX2|SHOX2|LEF1|EN1|OSR2|PKDCC|BMP4|MYH3|TBX4|DLX6|PAM|GREM1|HOXD13|PRRX1|TBX5|RARB|RECK|MAP3K20|CHST11|RNF165|CACNA1C|PCSK5|RSPO2|WNT7A|RDH10|GNA12|FRAS1|KREMEN2|SOX9|WNT5A|ZNRF3|DKK1|PITX1|FREM2
GO_SYNAPSE_ASSEMBLY	0.000345901	0.0107601	0.571136	1.86914	0	177	NPAS4|SLITRK1|CDH9|GABRA1|CHRNB2|GRID2|GABRA2|DSCAM|CNTN5|SHANK1|LRTM2|LINGO2|CLSTN2|MDGA1|NRXN1|FLRT2|GABRB2|GPM6A|CUX2|ADD2|EPHB1|PTPRD|SLITRK2|NTRK2|LRFN5|IL1RAPL1|SYNDIG1|NTRK3|ADGRL3|NRXN2|OXTR|GAP43|POU4F1|CDH2|ADGRB1|LRRTM3|DNM3|ROBO2|SLITRK5|LRRN3|SLITRK3|LRRC4B|ACHE|EPHA7|LHFPL4|LRRTM2|SLIT1|BDNF|DNER|NRG1|THBS2|NRCAM|SLITRK4|PCDHB3|EPHB3|LRRTM1|VSTM5|PCLO|WNT3A|GABRG2|DRD2|NTNG2|MUSK|CB…
GO_CENTRAL_NERVOUS_SYSTEM_NEURON_DIFFERENTIATION	0.00034638	0.0107601	0.586814	1.92608	0	181	UNCX|FEZF2|LHX3|FGF8|PHOX2B|CHRNB2|NKX2-2|PHOX2A|GSX2|CNTN2|ASCL1|GRID2|ISL1|UNC5D|MAP2|CHD5|GABRB1|LHX8|PROX1|DLX2|GLI2|MDGA1|MDGA2|DBX1|OTP|DLX1|FAIM2|DRAXIN|LBX1|EPHB1|SPTBN4|NTRK2|SFRP2|NPY|CEND1|POU4F1|DCLK1|SLIT2|CDH11|GBX2|ROBO2|LEP|SALL1|DLX5|SPOCK1|GSX1|SFRP1|TAL1|SEMA3A|NRP2|MAPT|INHBA|NANOS1|SATB2|POU3F4|PLXNA4|EPHB3|SMO|KNDC1|WNT3A|WNT2|LHX1|DRD2|SCN1B|CBLN1|ID4|WNT7A|RAC3|FZD1|LHX6|W…
GO_REGULATION_OF_SYNAPTIC_PLASTICITY	0.000347705	0.0107601	0.610972	2.00561	0	182	CPLX2|NPAS4|RELN|ADCY8|GRIA1|INS|SNAP25|CNTN2|GRID2|UNC13C|GRM5|GIP|ARC|NEUROD2|SHANK1|SYT4|DRD5|RIMS1|RIMS4|NTRK2|UNC13A|GRIK2|NETO1|KCNB1|SYP|NEURL1|ADGRB1|GRIN2C|SHISA7|MIR30B|MAP1A|P2RX3|DGKI|ITPKA|SERPINE2|LRRTM2|GRIN2A|CAMK2A|CALB2|TSHZ3|AGT|MAPT|STXBP1|SLC8A3|CYP46A1|FGF14|JPH4|ADORA1|CNTN4|TNR|LRRTM1|NSMF|PRRT2|SHISA9|RASGRF1|JPH3|DRD2|PRNP|CBLN1|SHISA6|NLGN1|BRSK1|RIMS3|DBN1|SLC24A2|GRIN…
GO_REGULATION_OF_AXONOGENESIS	0.000347705	0.0107601	0.515834	1.69331	0	182	FEZF2|SLITRK1|NEFL|TUBB2B|CNTN2|SPP1|MAP2|DSCAM|CHODL|POU4F2|MCF2|DRAXIN|POU3F2|ISLR2|NTRK2|OLFM1|NGF|NTRK3|CDH2|CXCL12|MAP1B|SLIT2|ROBO2|MAG|FN1|EPHA7|BDNF|SEMA5B|RND2|SEMA6D|SHOX2|SEMA3A|SEMA3D|MAPT|THY1|NRCAM|LRP1|CDK5R1|DPYSL2|PLXNA4|BRSK2|EPHB3|TNR|PTPRO|SHTN1|WNT3A|LINGO1|WNT7A|BRSK1|MT3|WNT5A|TRPV2|ZSWIM5|NRP1|ROBO1|PLXND1|ZEB2|MACF1|SEMA6B|FGF13|SEMA6C|LRRC4C|NGFR|GRIN1|ILK|SEMA3E|CHN1|NT…
GO_RESPIRATORY_SYSTEM_DEVELOPMENT	0.000348068	0.0107601	0.52634	1.74441	0	194	LHX3|FGF8|ZIC3|PHOX2B|FGF9|SOX11|ASCL1|NOG|FGF10|PROX1|GLI2|SLC7A11|FGF18|CHI3L1|WNT11|STRA6|ABCA12|ALDH1A2|AARD|LOX|ZFPM2|CYP1A2|DLX5|SPARC|RCN3|FGF7|PDGFRA|FGFR1|TNC|PDGFRB|TGFB3|FGF1|LEF1|PGR|WT1|FOXP2|FSTL3|ADAMTS2|PKDCC|BMP4|TBX4|CRISPLD2|GLI1|ARG1|MSC|TBX5|LAMA1|LOXL3|IGFBP5|PDPN|WNT2|FOXF1|CELSR1|RSPO2|EGFR|MMP14|WNT2B|MYOCD|YAP1|RDH10|GATA6|FGFRL1|PDGFA|SPRY1|SOX9|PTK7|WNT5A|HSD11B1|TCF21…
GO_LOCOMOTORY_BEHAVIOR	0.000348797	0.0107601	0.541779	1.79973	0	196	TRH|FEZF2|NTSR1|SEZ6|KLHL1|ADCY8|CHRNB2|OTOG|SNAP25|SLURP1|CNTN2|MYO15A|GRM5|ATP1A2|GIP|DSCAM|SCN1A|UCHL1|DBH|ASTN1|MC3R|BSX|CACNA1B|GPR88|GPR37|SPTBN4|NPY2R|PENK|CEND1|PITX3|OPRK1|CHRNA4|ADGRL3|FOXA2|GNAO1|CXCL12|NEGR1|RASD2|CHL1|GLRB|NRG1|TAL1|SLC6A3|EN1|GPRC5B|TMOD1|ANKH|SLC18A2|TNR|LRRTM1|KCND2|DRD2|MYO5A|CELSR1|OPRD1|GDNF|GRM1|NOVA1|ETV5|PDE1B|AVP|CUBN|OPRM1|GPR52|HIPK2|HPGDS|ZIC1|SOBP|APP|G…
GO_VOLTAGE_GATED_ION_CHANNEL_ACTIVITY	0.000348797	0.0107601	0.548434	1.82184	0	196	KCNH6|CACNG7|KCNA1|KCNA4|KCNC1|HCN1|CACNA1E|CACNG2|LRRC38|CACNA1S|KCNJ16|LRRC52|SNAP25|CACNG6|KCNK12|KCNC2|CACNG8|CACNG5|KCNT1|SCN1A|KCNQ2|KCNQ5|SCN2B|KCNK2|CACNA1G|CACNA1B|KCNJ4|SCN3B|CACNA2D1|KCNS2|KCNV1|KCNA2|CLCNKB|KCNE1B|KCNIP1|IL1RAPL1|KCNK13|KCNJ12|KCNK4|KCNB1|KCNE4|CLIC5|GRIN2C|KCNH5|CLIC3|SCN11A|CACNA2D3|KCNJ13|KCNA10|CNR1|GRIN2A|KCNH3|KCNH2|KCNU1|GRIN3A|KCNA5|KCNJ3|HCN2|SCN4B|LRRC55|KCN…
GO_MORPHOGENESIS_OF_A_BRANCHING_STRUCTURE	0.00034965	0.0107601	0.495555	1.64306	0	195	FGF8|PAX2|EYA1|NOG|FGF10|PROX1|DLX2|HGF|GLI2|ADAMTS16|SFRP2|GCM1|CITED1|SLIT2|GBX2|SALL1|GDF2|FGF7|FGFR1|TNC|EPHA7|WNT6|DCHS1|SFRP1|EDNRA|FGF1|SHOX2|SULF1|LEF1|AGT|SEMA3A|PGR|WT1|TDGF1|BMP4|FAT4|GREM1|HOXD13|PGF|HOXD11|IL10|CASR|CLIC4|LAMA1|EGF|SMO|SNAI2|NRARP|WNT2|LHX1|DRD2|FOXF1|CELSR1|COL4A1|RSPO2|MMP14|HOXB13|COL13A1|WNT2B|GDNF|CCL11|YAP1|RDH10|PDGFA|ETV5|SPRY1|SOX9|WNT5A|GREB1L|TCF21|SIX1|FO…
GO_SYNAPTIC_VESICLE_CYCLE	0.000350018	0.0107601	0.538613	1.77858	0	190	CPLX2|CPLX3|SLC32A1|CHRNB2|SLC17A6|CADPS|SNCB|SNAP25|UNC13C|ADRA1A|STXBP5L|SYN2|PPFIA2|NRXN1|SYT4|SLC17A7|RIMS1|RIMS4|UNC13A|SYNDIG1|CHRNA4|SYP|GRIK5|CDH2|DNM3|HTR2A|DDC|SV2A|DGKI|STX1B|SYN1|CNR1|CAMK2A|SYT1|DOC2A|SYT5|GRIN3A|STXBP1|DNAJC6|TRIM9|FGF14|CDK5R1|AMPH|CHRNB3|SLC18A2|P2RY1|BRSK2|CHRM2|SLC2A4|SYT11|PCLO|PRRT2|WNT3A|BACE1|DRD2|BSN|NLGN1|WNT7A|BRSK1|RIMS3|STX2|P2RX1|PLD1|DNM1|STX19|RAB3B
GO_CALMODULIN_BINDING	0.000352361	0.0107601	0.49883	1.65645	0	198	IQCF5|ATP2B3|ADCY8|CACNA1S|UNC13C|MYO15A|CNGA2|CAMKV|MAP2|KCNQ2|KCNQ5|MYH13|MYH1|ADD2|UNC13A|MYH8|PCP4|ATP2B2|NOS1|GAP43|KCNH5|MYH4|AEBP1|ITPKA|CAMK4|KCNN1|REM1|CAMK2A|SYT1|MYH10|ENKUR|MYH3|RGS4|SLC8A3|MYH11|CNN1|CALD1|KCNQ3|RYR2|GEM|RGS2|RIT2|MYLK|PDE1A|IQCF1|CAMK1G|RASGRF2|CACNA1C|MYO5A|ASPM|SPHK1|ATP2B4|EGFR|MYO10|CFAP221|PDE1B|IQCF6|CNN3|NOS3|CDK5RAP2|MYO1E|MYO1B|SNTB1|KCNH1|MYH2|NGFR|MYO1D|G…
GO_NEGATIVE_REGULATION_OF_WNT_SIGNALING_PATHWAY	0.000353482	0.0107601	0.547033	1.82022	0	201	MIR1-1|WIF1|NOTUM|SOST|NKD1|FGF9|TNN|ISL1|SOSTDC1|NOG|SOX2|SFRP5|DRAXIN|AXIN2|WNT11|SFRP2|SFRP4|CDH2|CITED1|CTHRC1|DACT1|ROR2|SFRP1|DKK4|HECW1|RBMS3|NKX2-5|DKK2|GLI1|GREM1|DACT3|LRP1|IGFBP6|APC2|CAV1|PTPRO|SNAI2|DKK3|PRICKLE1|BICC1|HIC1|DAB2|SHISA6|WWTR1|FZD1|LATS2|KREMEN2|SOX9|WNT5A|ZNRF3|BARX1|DKK1|IGFBP1|NFATC4|SLC9A3R1|NXN
GO_MULTICELLULAR_ORGANISMAL_SIGNALING	0.000353857	0.0107601	0.537301	1.7897	0	202	MIR1-1|CACNG7|KCNA1|ATP2B3|CACNG2|CACNA1S|CACNG6|CARTPT|ATP1A2|CACNG8|CACNG5|SCN1A|SCN2B|CNTNAP2|CACNA1G|KCNJ4|SCN3B|DRD5|GPR88|DSC2|CACNA2D1|SPTBN4|KCNMB2|KCNA2|KCNE1B|KCNIP1|NTRK2|HRC|KCNJ12|GRIK2|CHRNA1|ATP2B2|ACE2|NTRK3|NOS1|CTNNA3|KCNE4|JAM3|CASQ2|DSP|MAG|ABCC9|SCN11A|ANK2|CACNA2D3|P2RX3|GJA5|FXYD6|CORIN|NPR1|KCNH2|CHRM5|AGT|NKX2-5|ATP1A3|KCNA5|NRCAM|KCNJ3|SLC8A3|SCN4B|PLN|CACNA2D4|RYR2|AVPR…
GO_EXOCYTIC_VESICLE	0.000353857	0.0107601	0.532839	1.77483	0	202	CPLX3|SLC32A1|SVOP|GRIA1|GAD2|SLC17A6|SNAP25|UNC13C|SLC30A3|SYNPR|SYT6|GABRA2|SYT13|SYN2|PTPRN|IGF1|SYT4|SLC17A7|RPH3A|PENK|UNC13A|SLC6A17|SYT3|NGF|OPRK1|LGI3|SYP|LAMP5|DDC|KIF1A|SV2A|SLC9B2|DGKI|RAB3C|STX1B|BDNF|SYN1|ATP6V1B1|GRIN2A|SYT1|SNCAIP|DOC2A|DPYSL3|SYT5|RAB26|TRIM9|AMPH|SLC18A2|HAP1|SYT11|PRRT2|BACE1|DRD2|OPRD1|BSN|BRSK1|MT3|STX2|SLC6A9|SYNGR4
GO_VESICLE_MEDIATED_TRANSPORT_IN_SYNAPSE	0.000353857	0.0107601	0.519157	1.72926	0	202	CPLX2|CPLX3|CHRNB2|GSG1L|CADPS|SNCB|SNAP25|UNC13C|SYT6|MAP2|ARC|ADRA1A|STXBP5L|PPFIA2|SYT4|SLC17A7|RIMS1|RIMS4|UNC13A|CHRNA4|SYP|CNIH2|GRIK5|DNM3|HTR2A|SV2A|DGKI|STX1B|SYN1|HPCA|CNR1|CAMK2A|SYT1|DOC2A|SYT5|GRIN3A|STXBP1|DNAJC6|TRIM9|AMPH|CHRNB3|P2RY1|AP3B2|CHRM2|SLC2A4|SYT11|PCLO|LIN7A|PRRT2|BACE1|DRD2|CALY|NLGN1|WNT7A|RIMS3|STX2|P2RX1
GO_CARTILAGE_DEVELOPMENT	0.000354484	0.0107601	0.567869	1.8923	0	203	UNCX|COL2A1|CNMD|FGF9|MYF5|CYTL1|NOG|DLX2|MSX1|FGF4|GLI2|PTH|FGF18|COL11A1|MMP13|AXIN2|CHI3L1|COL14A1|COMP|WNT11|ADAMTS12|TRPS1|SFRP2|COL1A1|ALX1|TGFBI|EFEMP1|HYAL1|CTSK|COL6A3|ECM1|COL6A1|PTHLH|RFLNA|BARX2|MGP|LEP|LUM|COL6A2|GDF2|COL12A1|FGFR1|HAND1|VIT|HAND2|ROR2|FGF6|LOXL2|BMPR1B|SULF2|COL21A1|RUNX2|SHOX2|SULF1|SOX5|SOX6|STC1|PTH1R|OSR2|PKDCC|BMP4|COL11A2|GREM1|MATN1|SATB2|EVC|PRRX1|ANXA6|ZEB1…
GO_TRANSPORT_VESICLE_MEMBRANE	0.000355999	0.0107601	0.494492	1.64763	0	204	SLC18A3|CPLX3|SLC32A1|SVOP|GRIA1|GAD2|SLC17A6|CHGA|SCG3|UNC13C|SLC30A3|SYNPR|SYT6|GABRA2|DBH|SYN2|PTPRN|RASSF9|SYT4|SLC17A7|RPH3A|FOLR1|UNC13A|SLC6A17|SYT3|OPRK1|SYP|CNIH2|LAMP5|SV2A|SLC9B2|RAB3C|SYN1|ATP6V1B1|SYT1|DOC2A|SYT5|RAB26|AMPH|SLC18A2|CPE|SYT11|PRRT2|DRD2|OPRD1|BSN|NCALD|SLC6A9|SYNGR4|SEC23A
GO_GLIAL_CELL_DIFFERENTIATION	0.000360231	0.0107601	0.494631	1.64758	0	208	LIN28A|RELN|NEUROD4|PAX2|PHOX2B|NKX2-2|GSX2|SOX11|CNTN2|ASCL1|NOG|FGF10|DLX2|SOX2|DLX1|POU3F2|NTRK2|NTRK3|GCM1|GAP43|LAMA2|CDH2|PTPRZ1|MAG|SERPINE2|VIM|ROR2|IL6|DNER|NRG1|TAL1|LEF1|SOX6|MAPT|MXRA8|ROR1|SLC8A3|LRP1|CDK6|ZNF365|SMO|S100A8|DAAM2|NCMAP|NDRG1|LDLR|ID4|EGFR|LAMB2|TRPC4|MT3|TSPAN2|MIR181C|BNIP3|PLP1|SOX9|MIR181B1|OLIG1|ARHGEF10|GSN|GPC1|EGR2|DUSP10|NKX6-2|LAMC3|APP|NLGN3|GPR17|TTBK1|F2|…
GO_BONE_DEVELOPMENT	0.000361141	0.0107601	0.523501	1.74763	0	211	NEUROG1|FGF8|COL2A1|PAX1|CYP26B1|SP5|MSX1|FGF4|PTH|FGF18|IGF1|MMP16|MMP13|AXIN2|COL14A1|COMP|IFITM5|SFRP2|SFRP4|COL1A1|FBN1|LRRC17|COL6A3|COL6A1|LOX|RFLNA|TWIST1|LEP|COL6A2|DLX5|SPARC|COL12A1|SLC9B2|VIT|CDX1|DCHS1|PDGFC|TGFB3|BMPR1B|SULF2|COL21A1|RUNX2|SHOX2|TAL1|SULF1|ACP5|GPR68|STC1|OSR2|BMP4|FAM20C|FAT4|GREM1|MATN1|MPIG6B|PAPSS2|ANXA6|RFLNB|RAB23|TEK|RARB|CLDN18|TBXT|TMEM119|CSGALNACT1|SH3PXD2…
GO_ANTERIOR_POSTERIOR_PATTERN_SPECIFICATION	0.000361141	0.0107601	0.469994	1.56901	0	211	FEZF2|NEUROG1|FGF8|NEUROD1|ZIC3|OTX2|NKD1|PAX1|MYF5|PCDH8|NOG|MSGN1|ARC|HES6|HES3|MSX1|GLI2|CFC1|DLL3|HOXC5|AXIN2|FOXB1|SFRP2|TDGF1P3|ALX1|FOXA2|ALDH1A2|ALX4|GBX2|FEZF1|COBL|CDX1|ROR2|SFRP1|HOXC8|LEF1|EN1|WT1|TDGF1|BMP4|HOXD13|CDON|SMO|WNT3A|NRARP|WNT2|CELSR2|LHX1|FOXF1|TBXT|CELSR1|PCSK5|WLS|TGFBR1|WNT2B|MEOX1|HES2|PRKDC|WNT5A|GDF3|BARX1|DKK1|HIPK2
GO_CYCLIC_NUCLEOTIDE_MEDIATED_SIGNALING	0.000362188	0.0107601	0.517947	1.72989	0	212	MIR1-1|GCG|ADCY8|VIP|CHGA|EPHA5|PEX5L|CALCB|KCNC2|GIP|ADRA1A|MC4R|ADGRG2|GPHA2|ADRA1B|PTH|PDE11A|MC3R|GPR26|APLP1|SSTR4|DRD5|ADCYAP1R1|GHRH|ADGRD2|NPY2R|ADRA1D|NPPB|ADGRL3|GUCA1A|NOS1|PTGER3|OR56A1|MC5R|ADGRB1|PTHLH|OR13F1|CALCR|PRKG1|ADGRL2|SCT|RASD2|GCGR|DEFB1|ADGRG3|PDE3A|NPR1|HTR2B|AKAP6|TBXA2R|RXFP1|ADGRG7|PTH1R|ADGRD1|HTR5A|ADCY7|PLN|PDE2A|ADCY2|THBS1|RGS2|RIT2|ADRB3|ADRA2A|GPR101|PCLO|DRD2…
GO_DRUG_TRANSPORT	0.000362319	0.0107601	0.488042	1.62727	0	210	SLC18A3|NTSR1|SLC32A1|FGF20|SLC47A2|CHRNB2|SLC17A6|ABCG2|SLC6A5|SLC13A5|SLC7A3|ATP1A2|SYT6|SYT13|SLC19A3|HBE1|SLC6A20|SLC7A11|SYT4|SLC17A7|KCNA2|HBQ1|NPY2R|SLC1A2|STRA6|HBG1|FOLR1|SLC6A17|SYT3|OPRK1|CHRNA4|SLC22A1|SLC47A1|OR56A1|CXCL12|OR13F1|HTR2A|HBM|LRP2|HBD|CNR1|SYT1|CHRM5|AGT|SLC6A3|SYT5|INHBA|RGS4|SLC22A3|ARG1|SLC1A6|SLC18A2|TACR2|RGS2|SYT11|FOLR2|DRD2|CA2|SLC35F3|RTBDN|ABCC1|SLC16A12|GDNF|…
GO_NEGATIVE_REGULATION_OF_NEURON_DIFFERENTIATION	0.00036483	0.0107601	0.515597	1.73249	0	220	FEZF2|PHOX2B|NKX2-2|DIO3|OSTN|CNTN2|ASCL1|ISL1|SOX3|STMN2|SPP1|MAP2|ZNF536|DLX2|CRMP1|SOX2|DLX1|POU4F2|MCF2|DRAXIN|LBX1|RTN4RL2|RGMA|KLK8|DNM3|SLIT2|MAG|SPOCK1|KIAA0319|EPHA7|STX1B|VIM|SEMA5B|SEMA6D|LGALS1|DISP3|SEMA3A|SEMA3D|TLX3|DPYSL3|THY1|LRP1|CDK5R1|DIXDC1|CNTN4|TNR|ZNF365|JAG1|RIT2|PTPRO|WNT3A|LINGO1|ASPM|ID4|NLGN1|MT3|MAP4K4|SOX9|NR2F1|WNT5A|DKK1|PTPRG|NRP1|CDK5RAP2|PLK2|NFATC4|SEMA6B|EDNR…
GO_MESENCHYMAL_CELL_DIFFERENTIATION	0.000365097	0.0107601	0.493469	1.64948	0	214	FGF8|FGF19|EDN3|PAX2|PHOX2B|SOX11|ISL1|NOG|FGF10|HGF|MSX1|AXIN2|WNT11|OLFM1|SFRP2|FOLR1|COL1A1|ALX1|TMEM100|FOXA2|ALDH1A2|EPHA3|GBX2|TWIST1|TGFB2|FN1|FGFR1|HAND2|SEMA5B|IL6|LOXL2|TGFB3|SFRP1|EDNRA|NRG1|HTR2B|HEYL|MIR146B|SEMA6D|LEF1|SEMA3A|NRP2|SEMA3D|KITLG|BMP4|GREM1|DACT3|GATA5|TGFB1I1|TBX5|ANXA6|LOXL3|RFLNB|SMO|JAG1|PDPN|SNAI2|HMGA2|WNT2|DAB2|HIF1A|VASN|TGFBR1|GDNF|WWTR1|RDH10|SNAI1|SPRY1|SOX9…
GO_GLYCOSAMINOGLYCAN_BINDING	0.000365097	0.0107601	0.481219	1.60853	0	214	SOST|FGF9|REG1A|NCAN|EPYC|REG3G|HAPLN4|REG3A|FGF10|FGF4|THBS4|SPOCK3|APLP1|COL11A1|LYVE1|PGLYRP3|PGLYRP4|PCOLCE2|COMP|CCDC80|CEMIP|FGFBP1|PCOLCE|HAPLN2|REG1B|ANGPTL3|FBN1|COL5A1|SLIT2|DCN|PRSS57|COL5A3|FN1|CXCL6|COL25A1|TNXB|POSTN|ADAMTS3|FGF7|FGFR1|RSPO1|VIT|BGN|VCAN|SERPINE2|FBLN7|SMOC2|SUSD5|DEFB106B|SFRP1|FGF1|SULF2|CHRD|PRELP|SULF1|PLA2G5|NRP2|DPYSL3|LAMC2|BMP4|THBS2|CRISPLD2|MPIG6B|PGF|ECM2…
GO_EAR_DEVELOPMENT	0.000366569	0.0107601	0.580344	1.94089	0	215	GRXCR1|OTOP1|LHX3|ATOH1|NEUROG1|OC90|POU4F3|FGF8|NEUROD1|USH2A|COL2A1|CLRN1|NOX3|PAX2|FGF20|PHOX2B|PCDH15|FGF9|EYA1|MYO15A|CYTL1|NOG|GABRA5|CHRNA9|FGF10|PROX1|MSX1|SOX2|GLI2|KCNK2|COL11A1|HMX3|GABRB2|USH1C|BMPER|STRA6|NTRK3|CXCL14|GJB2|GBX2|TWIST1|TGFB2|CTHRC1|SALL1|DLX5|SPARC|FGFR1|PLPPR4|DCHS1|PDGFRB|GJB6|ROR2|TGFB3|ATP6V1B1|HPCA|OSR2|BMP4|ROR1|DLX6|FAT4|POU3F4|PRRX1|LRIG1
GO_CATION_CHANNEL_COMPLEX	0.000367242	0.0107601	0.570338	1.91569	0	221	CACNG7|KCNA1|KCNA4|KCNC1|HCN1|CACNA1E|CACNG2|GRIA1|LRRC38|CACNA1S|KCNJ16|LRRC52|SNAP25|CACNG6|CNTN2|KCNC2|CACNG8|CACNG5|SCN1A|KCNQ2|OLFM3|KCNQ5|SHANK1|SCN2B|GRIA4|KCNK2|CNTNAP2|CACNA1G|CACNA1B|KCNJ4|SCN3B|CACNA2D1|KCNS2|KCNV1|KCNMB2|GRIA2|KCNA2|KCNE1B|KCNIP1|GRIK2|KCNK4|KCNB1|NOS1|CNIH2|PKD1L3|GRIK5|KCNE4|GRIN2C|SHISA7|CASQ2|ABCC9|SCN11A|CACNA2D3|KCNN1|GRIA3|KCNA10|GRIN2A|CPT1C|AKAP6|KCNH2|GRIN3A…
GO_KERATINIZATION	0.000368324	0.0107601	0.752331	2.52952	0	223	KRTAP8-1|KRTAP19-3|KRTAP13-1|KRTAP13-4|KRTAP20-1|KRTAP19-7|KRTAP3-3|KRTAP6-1|KRTAP11-1|KRTAP2-4|KRTAP13-2|KRTAP19-5|KRTAP1-3|KRTAP20-2|KRTAP3-1|KRTAP19-1|KRTAP19-6|KRTAP26-1|KRTAP19-4|KRTAP3-2|KRT85|KRTAP4-9|KRTAP17-1|KRTAP21-2|KRT28|KRTAP4-4|KRT1|KRTAP9-3|KRT25|LCE3C|KRTAP24-1|KRTAP4-3|KRTAP4-6|TGM3|KRT84|DSG1|KRT72|DSC1|KRTAP9-4|LCE2B|SPRR2B|KRT2|KRTAP1-5|LCE3E|KRTAP27-1|KRT39|KRTAP6-2|LCE2D|KR…
GO_RESPONSE_TO_CARBOHYDRATE	0.000369959	0.0107601	0.480252	1.61635	0	227	TRH|LIN28A|NEUROD1|GCG|PAX2|APOA2|ADCY8|NKX2-2|EPHA5|MIR16-2|GIP|PTPRN|ADIPOQ|OPRK1|KCNB1|FOXA2|GRIK5|ME1|RFX6|LEP|COL6A2|SPARC|P2RX3|SLC9B2|GJB6|SERPINF1|COLEC12|LGALS1|GPR68|LRP1|COL4A3|CASR|BRSK2|VSNL1|HNF4A|GAS6|THBS1|GCLM|NAMPT|ANO1|ADRA2A|CFTR|P2RX2|HIF1A|PRKAA2|C1QTNF12|MAFA|MAP4K4|OXCT1|ITGA2|CALCRL|NOX4|SLC30A8
GO_DEVELOPMENTAL_GROWTH_INVOLVED_IN_MORPHOGENESIS	0.000371609	0.0107601	0.516899	1.74043	0	228	CACNG7|POU4F3|NKD1|REG1A|OSTN|SPP1|MAP2|DSCAM|FGF10|SYT4|RIMS1|POU4F2|DRAXIN|LHX2|ISLR2|WNT11|OLFM1|SFRP2|UNC13A|SYT3|NGF|NTRK3|CXCL12|DCLK1|MAP1B|SLIT2|MAG|SALL1|FN1|POSTN|TNC|COBL|EPHA7|SLIT1|BDNF|SEMA5B|SFRP1|FGF1|SYT1|RND2|SEMA6D|SEMA3A|NRP2|SEMA3D|MAPT|BMP4|WASF1|NRCAM|HOXD13|LRP1|CDK5R1|DPYSL2|PLXNA4|KIF26B|TNR|SHTN1|WNT3A|LHX1|LAMB2|NDN|CCL11|YAP1|RDH10|MT3|S1PR1|ITGB1|SPRY1|SOX9|PTK7|WNT5…
GO_REGULATION_OF_SYNAPSE_STRUCTURE_OR_ACTIVITY	0.000372301	0.0107601	0.537955	1.81227	0	229	SLITRK1|RELN|INS|CHRNB2|SLC17A6|GRID2|PCDH8|CAMKV|FZD9|ARC|NEUROD2|LRTM2|LINGO2|CLSTN2|SLC7A11|MDGA1|NRXN1|FLRT2|SLC17A7|GPM6A|CUX2|EPHB1|PTPRD|SLITRK2|NTRK2|LRFN5|IL1RAPL1|SYNDIG1|NTRK3|ADGRL3|NEURL1|OXTR|GAP43|KLK8|CDH2|ADGRB1|LRRTM3|DNM3|SHISA7|ROBO2|SLITRK5|LRRN3|MIR30B|SLITRK3|LRRC4B|SPARC|TUBA1A|ITPKA|EPHA7|LHFPL4|LRRTM2|SLIT1|STX1B|BDNF|ZNF804A|CNTNAP4|LRP8|NRP2|THBS2|NRCAM|DGKB|SLITRK4|CD…
GO_CONTRACTILE_FIBER	0.000372301	0.0107601	0.471599	1.58873	0	229	MYOD1|CACNA1S|MYPN|MYL2|C10orf71|MYH7B|SCN1A|ADRA1A|MYOZ3|AHNAK2|NRAP|MYL1|MYH13|SCN3B|ACTN2|IGFN1|MYH1|LDB3|MYLPF|MYH8|HRC|MYL3|NOS1|ACTA1|CASQ2|ABCC9|ANK2|SYNC|MYOZ1|MYH4|FLNC|DES|MMP2|ACTC1|AHNAK|TPM2|SYNM|CRYAB|PDLIM3|AKAP4|MYH3|KCNA5|TMOD1|MYH11|PALLD|LMOD1|CDK5R1|DMD|SORBS2|FERMT2|CALD1|RYR2|ACTA2|MYL9|FHL5|SVIL|TPM1|TNNT1|FLNA|KCNJ8|TNNT2|PARVB|CACNA1C|MYOM1|XIRP2|SYNPO2|ATP2B4|NEXN|ARHGEF…
GO_RESPONSE_TO_ALCOHOL	0.000375657	0.0107601	0.461922	1.55724	0	232	TRH|NPAS4|NEFL|ADCY8|CHRNB2|GLRA2|KCNC2|CRHBP|ADH7|CDO1|DBH|PTH|ADCYAP1R1|F7|CLDN3|PENK|ADIPOQ|MLC1|OPRK1|NTRK3|MAOB|HSD3B1|GGH|SLIT2|LEP|SPARC|TNC|SFRP1|CNR1|GRIN2A|TBXA2R|ACTC1|LRP8|SLC6A3|UNC79|INHBA|GRIN3A|CSF3|RGS4|ADCY7|AVPR1A|ADCY2|SMO|KLF9|RGS2|S100A8|SLC2A4|CFTR|G6PD|APOBEC1|CLDN18|DRD2|PTGFR|PTGER2|GNG2|KCNMB1|TGFBR1|PRKAA2|TNFSF4|AKR1C3|GRIN2B|AVP|OXCT1|OPRM1|GSN|AKR1C2|P2RY6|FYN|PTCH1…
GO_INTERMEDIATE_FILAMENT_CYTOSKELETON	0.000376364	0.0107601	0.706597	2.39331	0	239	KRTAP8-1|KRTAP19-3|KRTAP13-1|KRTAP13-4|KRTAP20-1|KRTAP19-7|KRTAP7-1|KRTAP3-3|KRTAP6-1|KRTAP11-1|KRTAP2-4|KRTAP13-2|KRTAP19-5|KRTAP1-3|KRTAP20-2|KRTAP3-1|KRTAP19-1|KRTAP19-6|KRTAP26-1|KRTAP19-4|KRTAP3-2|KRT85|KRTAP4-9|KRTAP17-1|KRTAP21-2|KRT28|KRTAP4-4|KRT1|KRTAP9-3|KRT25|KRTAP24-1|KRTAP4-3|KRTAP4-6|KRT84|KRT72|KRTAP9-4|KRT2|KRTAP1-5|KRTAP27-1|KRT39|KRTAP6-2|NEFL|KRTAP23-1|KRT40|KRT34|KRTAP4-11|KR…
GO_POTASSIUM_ION_TRANSPORT	0.000376648	0.0107601	0.521543	1.76108	0	235	MIR1-1|KCNH6|KCNA1|KCNA4|EDN3|SLC12A3|KCNC1|HCN1|LRRC38|VIP|KCNJ16|LRRC52|SNAP25|KCNK12|KCNC2|ATP12A|ATP1A2|KCNT1|KCNQ2|KCNQ5|KCNK2|KCNJ4|ACTN2|KCNS2|KCNV1|KCNMB2|KCNA2|KCNE1B|KCNIP1|KCNK13|KCNJ12|KCNK4|NETO1|OPRK1|KCNB1|NOS1|KCNE4|KCNH5|HTR2A|CASQ2|ABCC9|ANK2|KCNN1|GJA5|KCNJ13|KCNA10|KCNH3|AKAP6|KCNH2|KCNU1|FHL1|SLC24A3|ATP1A3|KCNA5|MIR153-2|RGS4|KCNJ3|HCN2|LRRC55|KCNQ3|KCNT2|KCNJ1|ADORA1|CAV1|K…
GO_NEURON_APOPTOTIC_PROCESS	0.000377929	0.0107601	0.486729	1.64867	0	240	POU4F3|FGF8|BARHL1|FGF20|NEFL|MIR124-2|DIO3|SNCB|ASCL1|GRID2|ISL1|MIR125B1|GABRA5|FZD9|TFAP2D|GABRB2|DLX1|FAIM2|DRAXIN|MIR15B|FOXB1|NTRK2|GRIK2|PITX3|NGF|KCNB1|VSTM2L|PCSK9|NES|ANGPT1|POU4F1|GRIK5|CITED1|TGFB2|MAG|CRLF1|CHL1|EPHA7|BDNF|TGFB3|SLC30A10|EN1|STXBP1|CNTFR|LRP1|CDK5R1|MT1X|GCLM|NSMF|ITGA1|G6PD|BACE1|PRNP|HIF1A|GDNF|NTRK1|MT3|MIR181C|NDNF|BNIP3|F2R|AXL|HIPK2|SIX1|NRP1|NFATC4|RASA1|HDAC4…
GO_SKELETAL_SYSTEM_MORPHOGENESIS	0.000378501	0.0107601	0.526734	1.77808	0	237	UNCX|NEUROG1|COL2A1|PAX1|SOX11|EYA1|MYF5|CYP26B1|NOG|SP5|ALX3|DLX2|MSX1|FGF4|FGF18|COL11A1|FBN2|MMP16|MMP13|AXIN2|COL14A1|COMP|IFITM5|SFRP2|SFRP4|COL1A1|ALX1|HYAL1|COL6A3|COL6A1|ALX4|RFLNA|TWIST1|BARX2|MGP|COL6A2|DLX5|PDGFRA|COL12A1|FGFR1|VIT|CDX1|ROR2|FGF6|TGFB3|BMPR1B|SFRP1|MMP2|HOXC8|COL21A1|RUNX2|SHOX2|ACP5|STC1|OSR2|BMP4|TBX4|GREM1|MATN1|SATB2|PRRX1|ANXA6|ZEB1|ACAN|RFLNB|RAB23|TEK|OTOR|RARB|…
GO_STEM_CELL_DIFFERENTIATION	0.000380952	0.0107601	0.48758	1.65415	0	246	DNMT3L|LIN28A|FGF19|EDN3|PAX2|PHOX2B|SOX11|ASCL1|ISL1|LMO1|RBM24|BCHE|MSX1|SHC4|GPM6A|FOLR1|ALX1|ALDH1A2|GBX2|TWIST1|TGFB2|FN1|PDGFRA|HAND2|SEMA5B|SFRP1|EDNRA|NRG1|HTR2B|RUNX2|SEMA6D|TAL1|SEMA3A|NRP2|SOX5|SOX6|SEMA3D|NKX2-5|KITLG|BMP4|GREM1|CDK6|TBX5|ANXA6|SMO|JAG1|SNAI2|HMGA2|WNT3A|PRICKLE1|TBXT|HIF1A|GDNF|WNT7A|MYOCD|YAP1|RDH10|FZD1|GATA6|MEOX1|A2M|SOX9|NRP1|ZEB2|CORO1C|SEMA6B|EDNRB
GO_TELENCEPHALON_DEVELOPMENT	0.000380952	0.0107601	0.553413	1.8775	0	246	NEUROD6|UNCX|FEZF2|ATOH1|KCNA1|FGF8|NEUROD1|SLC32A1|RELN|NEFL|EPHA5|GSX2|CNTN2|ASCL1|PROX1|DLX2|CDK5R2|SLC7A11|CNTNAP2|HTR6|DLX1|RFX4|POU3F2|LHX2|FOXB1|NTRK2|SLC1A2|COL3A1|RTN4RL2|NPY|HSD3B1|IGF2BP1|OXTR|CDH2|CXCL12|SLIT2|ROBO2|SALL1|SLITRK5|FEZF1|DLX5|NRG1|LRP8|LEF1|MYH10|SEMA3A|NRP2|INHBA|FOXP2|BMP4|HTR5A|FAT4|SLC8A3|CDON|LRP1|CDK5R1|CDK6|DIXDC1|PLXNA4|AVPR1A|EPHB3|TNR|SMO|FLNA|RARB|WNT3A|LHX1|…
GO_SENSORY_ORGAN_MORPHOGENESIS	0.000383436	0.0107601	0.52332	1.78204	0	253	OTOP1|ATOH1|NEUROG1|POU4F3|FGF8|COL2A1|CLRN1|PAX2|NKD1|HCN1|FGF9|DIO3|SOX11|EYA1|MYO15A|CYP26B1|NOG|CHRNA9|DSCAM|OLFM3|FGF10|PROX1|TENM3|MSX1|GLI2|COL11A1|FBN2|HMX3|USH1C|EPHB1|NTRK2|STRA6|PITX3|EFEMP1|RORB|RP1|COL5A2|RPE65|FBN1|COL8A1|COL5A1|GBX2|TWIST1|CTHRC1|SALL1|COL8A2|DLX5|FGFR1|FOXL2|GJB6|ROR2|ATP6V1B1|MFAP2|THY1|OSR2|BMP4|PROM1|DLX6|CDON|POU3F4|PRRX1|LRIG1|ZEB1|JAG1|TRPM1|FOXE3|RARB|WNT3A…
GO_HEART_MORPHOGENESIS	0.000383877	0.0107601	0.510175	1.73019	0	247	MIR1-1|FGF8|ZIC3|COL2A1|MYL2|SOX11|EYA1|ISL1|NOG|PROX1|MSX1|COL11A1|FLRT2|LBX1|AXIN2|NPY2R|WNT11|OLFM1|SFRP2|FOLR1|MYL3|TMEM100|ALDH1A2|POU4F1|COL5A1|SLIT2|TWIST1|TGFB2|ROBO2|DSP|ELN|LRP2|ZFPM2|HAND1|HAND2|GJA5|DCHS1|NRG1|HTR2B|HEYL|ACTC1|SHOX2|NRP2|NKX2-5|BMP4|FAT4|RYR2|GATA5|CPE|TBX5|SMO|JAG1|TPM1|TEK|RARB|NPY5R|SNAI2|TNNT2|WNT3A|WNT2|FOXF1|TBXT|MYOM1|XIRP2|HIF1A|TGFBR1|CLDN5|YAP1|SNAI1|FZD1|MY…
GO_PEPTIDE_HORMONE_SECRETION	0.000383877	0.0107601	0.471712	1.59975	0	247	TRH|NEUROD1|CPLX3|GCG|EDN3|ADCY8|CACNA1E|INS|VIP|CHGA|EPHA5|SNAP25|KCNC2|ISL1|CRHBP|CARTPT|VGF|GIP|MC4R|STXBP5L|PTPRN|SLC2A2|GHRH|KCNB1|FOXA2|RFX6|LEP|SCT|SLC9B2|KISS1|RASL10B|NNAT|IL6|SFRP1|ANXA1|CNR1|INHBB|GPR68|KCNA5|SLC16A1|LRP1|CASR|CPE|BRSK2|VSNL1|HNF4A|TACR2|ANO1|ADRA2A|CFTR|PCLO|CACNA1A|DRD2|CCL5|CACNA1C|MYO5A|ANXA5|HIF1A|EGFR|ADRA2C|C1QTNF12|SLC2A1|MAFA|LTBP4|MAP4K4|OXCT1|SLC30A8|TFAP2B|…
GO_CELL_FATE_COMMITMENT	0.000386548	0.0107601	0.488521	1.66371	0	255	MIR1-1|FEZF2|LHX3|ATOH1|NEUROG1|FGF8|NEUROD1|NEUROD4|PAX2|RAG2|MYOD1|NKX2-2|MYL2|GSX2|ASCL1|EYA1|ISL1|SOSTDC1|MYF5|CYP26B1|MYOG|CHD5|FGF10|PROX1|DLX2|SOX2|GLI2|DBX1|DLX1|MIAT|LBX1|POU3F2|MYT1L|WNT11|SFRP2|NTRK3|FOXA2|GCM1|GAS1|GAP43|ZNF521|POU4F1|POU1F1|FGFR1|GSX1|WNT6|ROR2|IL6|SFRP1|NRG1|EBF2|RUNX2|TAL1|SOX5|SOX6|TLX3|NKX2-5|WT1|BMP4|CDON|SATB2|PRRX1|TGFB1I1|APC2|LOXL3|SMO|JAG1|WNT8B|PDPN|WNT3A|…
GO_REGULATION_OF_HORMONE_SECRETION	0.000391696	0.0107601	0.47809	1.63235	0	262	TRH|NEUROD1|GCG|EDN3|ADCY8|CACNA1E|INS|VIP|FGF23|CHGA|EPHA5|SOX11|SNAP25|KCNC2|ISL1|CRHBP|CARTPT|SPP1|GIP|STXBP5L|HTR1A|SLC2A2|INHA|GHRH|ADIPOQ|OPRK1|KCNB1|FOXA2|RFX6|LEP|SCT|SLC9B2|FGFR1|KISS1|FOXL2|RASL10B|C1QTNF3|NNAT|SFRP1|ANXA1|CNR1|POMC|AGT|INHBB|GPR68|IL11|INHBA|KCNA5|SLC16A1|LRP1|CYP19A1|P2RY1|CASR|BRSK2|VSNL1|ADORA1|HNF4A|TACR2|C1QTNF1|ANO1|ADRA2A|CFTR|CACNA1A|DRD2|CCL5|CACNA1C|ANXA5|HIF…
GO_POSITIVE_REGULATION_OF_ION_TRANSPORT	0.000392619	0.0107601	0.47313	1.61837	0	265	TRH|MIR1-1|KCNA1|NTSR1|GCG|NPSR1|RELN|EDN3|KCNC1|CACNG2|LRRC38|CHRNB2|LRRC52|KCNC2|CNTN1|ARC|SYT4|SSTR4|SCN3B|ACTN2|CACNA2D1|ADCYAP1R1|CEMIP|NPY2R|OPRK1|ACE2|NOS1|STAC2|CXCL12|MCHR1|CALCR|LEP|ANK2|P2RX3|PDGFRB|AKAP6|CAMK2A|KCNH2|AGT|FHL1|NKX2-5|THY1|STC1|STXBP1|BDKRB1|SCN4B|LRRC55|FGF14|DMD|RYR2|HSPA2|P2RY1|CASR|AVPR1A|HAP1|ADORA1|ERFE|TACR2|PRSS8|CAV1|MYLK|ADRA2A|FLNA|CFTR|G6PD|P2RX2|DRD2|CCL5|S…
GO_CONNECTIVE_TISSUE_DEVELOPMENT	0.000392927	0.0107601	0.537837	1.83835	0	264	UNCX|COL2A1|CNMD|FGF9|MYF5|CYTL1|NOG|DLX2|SERPINB7|MSX1|FGF4|GLI2|PTH|FGF18|COL11A1|TNMD|MMP13|POU4F2|AXIN2|CHI3L1|COL14A1|COMP|WNT11|ADAMTS12|TRPS1|SFRP2|COL1A1|ALX1|TGFBI|EFEMP1|HYAL1|CTSK|COL6A3|ECM1|COL6A1|COL5A1|LOX|PTHLH|RFLNA|BARX2|MGP|LEP|LUM|COL6A2|GDF2|COL12A1|FGFR1|HAND1|VIT|HAND2|PDGFRB|ROR2|FGF6|LOXL2|BMPR1B|SULF2|EBF2|COL21A1|RUNX2|SHOX2|SULF1|SOX5|SOX6|WT1|STC1|PTH1R|OSR2|PKDCC|BMP…
GO_NEUROTRANSMITTER_TRANSPORT	0.000393856	0.0107601	0.531953	1.81994	0	266	TRH|SLC18A3|CPLX2|NTSR1|CPLX3|SLC32A1|GAD2|CHRNB2|SLC17A6|CADPS|SLC6A5|SNAP25|CHAT|UNC13C|ATP1A2|GABRA2|ADRA1A|STXBP5L|SLC6A15|HTR1A|SYN2|SLC6A20|SLC7A11|PPFIA2|NRXN1|SYT4|CACNA1B|SLC17A7|RIMS1|RIMS4|SLC1A2|UNC13A|SLC6A17|CHRNA4|SYP|GABRQ|MAOB|NOS1|NRXN2|SLC22A1|GRIK5|ASIC1|HTR2A|DDC|SV2A|DGKI|STX1B|SYN1|CNR1|CAMK2A|SYT1|SNCAIP|GPM6B|SLC6A3|DOC2A|SYT5|GRIN3A|STXBP1|RGS4|SLC22A3|TRIM9|SLC1A6|CHRNB…
GO_REGULATION_OF_TRANSPORTER_ACTIVITY	0.000396668	0.0107601	0.535652	1.83314	0	269	MIR1-1|CACNG7|KCNA1|NTSR1|RELN|KCNC1|NEFL|APOA2|CACNG2|GRIA1|INS|LRRC38|SLN|GSG1L|MMP9|LRRC52|KCNC2|CRHBP|GRM5|ATP1A2|CACNG8|CACNG5|ARC|SHANK1|SCN2B|GRIA4|SCN3B|ACTN2|CACNA2D1|KCNS2|GRIA2|KCNE1B|HRC|NETO1|PCSK9|NOS1|CNIH2|STAC2|KCNE4|EPO|SHISA7|TWIST1|CASQ2|ANK2|GRIA3|FXYD6|HPCA|REM1|GRIN2A|AKAP6|HECW1|AHNAK|FHL1|MIR153-2|SCN4B|LRRC55|FGF14|DMD|PLN|RYR2|HSPA2|JPH4|HAP1|GEM|CAV1|KCNG1|ADRA2A|CFTR|…
GO_NEURON_PROJECTION_GUIDANCE	0.000396668	0.0107601	0.563183	1.92736	0	269	FEZF2|LHX3|ATOH1|POU4F3|FGF8|DRGX|RELN|OTX2|DPYSL5|EPHA5|TUBB2B|MYPN|CNTN2|ISL1|UNC5D|NOG|DSCAM|CRMP1|GLI2|NRXN1|FLRT2|POU4F2|DRAXIN|EPHB1|SPTBN4|LHX2|EPHA8|UNC5C|UNC5A|VSTM2L|NCAM1|BOC|GAP43|GFRA3|LAMA2|CXCL12|EPHA3|SLIT2|GBX2|ROBO2|FEZF1|DLX5|DOK6|CHL1|EPHA7|EPHA6|SLIT1|BDNF|SEMA5B|ETV1|BMPR1B|SPON2|DOK5|SEMA6D|MYH10|SEMA3A|NRP2|SEMA3D|NTN3|NRCAM|LRP1|PALLD|CDK5R1|DPYSL2|PLXNA4|NFASC|EPHB3|CNTN…
GO_MESENCHYME_DEVELOPMENT	0.000400481	0.0107601	0.524941	1.79914	0	273	FGF8|TSPY10|FGF19|TSPY1|EDN3|PAX2|PHOX2B|TSPY4|PAX1|FGF9|SOX11|ISL1|NOG|TSPY3|RBM24|FGF10|HGF|MSX1|DLL3|TSPY2|AXIN2|WNT11|OLFM1|SFRP2|FOLR1|COL1A1|ALX1|TMEM100|FOXA2|ALDH1A2|ACTA1|EPHA3|GBX2|TWIST1|TGFB2|ROBO2|BNC2|FN1|ZFPM2|FGFR1|HAND1|HAND2|DCHS1|PDGFRB|SEMA5B|IL6|LOXL2|TGFB3|SFRP1|EDNRA|NRG1|HTR2B|HEYL|ACTC1|ACTG2|MIR146B|SEMA6D|LEF1|SEMA3A|NRP2|SEMA3D|NKX2-5|WT1|KITLG|BMP4|GREM1|DACT3|GATA5|T…
GO_POSITIVE_REGULATION_OF_NEURON_PROJECTION_DEVELOPMENT	0.000400481	0.0107601	0.532297	1.82435	0	273	MIR133B|CACNG7|SLITRK1|RELN|NEFL|TUBB2B|REG1A|CNTN1|STMN2|DSCAM|SHANK1|HGF|TENM3|CHODL|SYT4|CUX2|RIMS1|POU4F2|PTPRD|ISLR2|NTRK2|SERPINI1|PLPPR5|UNC13A|IL1RAPL1|SYT3|NGF|NTRK3|NEURL1|CXCL12|NEGR1|EPHA3|MAP1B|SLIT2|EPO|ROBO2|FN1|FGFR1|COBL|ITPKA|BDNF|SERPINF1|CNR1|ZNF804A|SYT1|RND2|LRP8|SHOX2|AGT|DPYSL3|MAPT|GPRC5B|LRP1|PLXNA4|RGS2|RIT2|SHTN1|WNT3A|SCN1B|ATP8A2|APBB1|NLGN1|DBN1|FZD1|NTRK1|S100A9|ND…
GO_CELL_CELL_ADHESION_VIA_PLASMA_MEMBRANE_ADHESION_MOLECULES	0.000403063	0.0107601	0.576481	1.97596	0	274	CLDN17|CLDN6|SLITRK1|DSG1|CDH9|DSC1|PCDH15|MYPN|CDH22|CNTN2|GRID2|UNC5D|CLDN10|PCDH8|DSG4|LGALS7B|CDH10|REG3A|DSCAM|TENM3|CLSTN2|PCDH10|DSG3|PCDHA13|PCDHGC5|MDGA1|HMCN1|PCDH11X|NRXN1|DSC2|NTNG1|CDH18|TENM2|DCHS2|PCDH9|CDH16|PTPRD|CLDN3|SLITRK2|CDH7|DSC3|LRFN5|IL1RAPL1|PCDHA6|ADIPOQ|VSTM2L|CLDN8|CDH15|ADGRL3|PCDHGA9|CDH2|SCARF2|CDH11|TGFB2|ROBO2|MAG|PCDH18|SLITRK3|PCDH19|LRRC4B|IGSF21|DCHS1|PCDHGA…
GO_EMBRYONIC_ORGAN_MORPHOGENESIS	0.000403226	0.0107601	0.499966	1.72251	0	284	OTOP1|ATOH1|NEUROG1|POU4F3|FGF8|NEUROD1|ZIC3|COL2A1|CLRN1|PAX2|FGF9|SOX11|EYA1|MYF5|MYO15A|NOG|CHRNA9|ALX3|FGF10|PROX1|DLX2|MSX1|GLI2|COL11A1|FBN2|MMP16|HMX3|USH1C|LBX1|WNT11|STRA6|FOLR1|ALX1|EFEMP1|HYAL1|FBN1|ALX4|GBX2|TWIST1|CTHRC1|SALL1|DLX5|PDGFRA|FGFR1|HAND1|FOXL2|HAND2|GJB6|ROR2|TGFB3|ATP6V1B1|RUNX2|SHOX2|MFAP2|NKX2-5|OSR2|BMP4|GLI1|DLX6|SATB2|POU3F4|RYR2|PRRX1|LRIG1|ZEB1|SMO|RBPMS2|RARB|WN…
GO_HEART_PROCESS	0.000404858	0.0107601	0.465301	1.60387	0	285	MIR1-1|CACNG7|ATP2B3|EDN3|CACNG2|CACNA1S|CHGA|MYL2|CACNG6|ATP1A2|CACNG8|CACNG5|SCN1A|ADRA1A|SCN2B|ADRA1B|MC3R|MYL1|CACNA1G|CACNA1B|KCNJ4|SCN3B|DSC2|SGCZ|CACNA2D1|SPTBN4|KCNE1B|KCNIP1|HRC|KCNJ12|SGCD|ATP2B2|SGCG|ACE2|MYL3|NOS1|CTNNA3|GNAO1|HSPB7|KCNE4|TGFB2|CASQ2|DSP|TACR3|ABCC9|ANK2|CACNA2D3|GJA5|PDE5A|FXYD6|DES|CORIN|NPR1|KCNH2|ACTC1|AGT|SEMA3A|NKX2-5|APELA|STC1|SPX|ATP1A3|KCNA5|RGS4|KCNJ3|SLC8A…
GO_REGULATION_OF_CELLULAR_RESPONSE_TO_GROWTH_FACTOR_STIMULUS	0.000405186	0.0107601	0.463404	1.59075	0	278	MIR1-1|SOST|OTX2|SKOR2|CNMD|FGF9|MIR140|SOX11|SOSTDC1|NOG|MIR16-2|FGF16|FGF10|MSX1|FGF4|FGF18|SFRP5|FBN2|TNMD|DLX1|MIR15B|SKOR1|BMPER|CD109|HTRA4|CHRDL1|ADAMTS12|ASPN|PEG10|FGFBP1|SFRP2|FOLR1|SFRP4|NTRK3|FBN1|CITED1|LOX|SLIT2|DCN|MIR30B|LRP2|ADAMTS3|GDF2|FGFR1|EMILIN1|SMOC2|TGFB3|SFRP1|FGF1|WFIKKN2|LTBP1|SULF2|RUNX2|CHRD|DOK5|SULF1|HTRA3|AGT|FSTL3|BMP4|HTRA1|FAM20C|WASF1|GREM1|CIDEA|NREP|ITGA5|AD…
GO_DISTAL_AXON	0.000405186	0.0107601	0.575817	1.97664	0	278	SLC18A3|KCNA1|CPLX2|NTSR1|CPLX3|USH2A|SLC32A1|OTX2|KCNC1|NTS|NEFL|PDYN|NRSN1|REG1A|TNN|SNAP25|KCNC2|CRHBP|UNC13C|STMN2|MAP2|DSCAM|CDK5R2|PTPRN|KCNK2|TENM2|GPM6A|GHRH|PCDH9|KCNA2|NTRK2|OLFM1|PENK|UNC5C|UNC13A|GRIK2|OPRK1|SYP|NOS1|BOC|IGF2BP1|GAP43|LAMP5|GRIK5|PRSS12|P2RX3|DGKI|COBL|TIMP2|CNR1|ZNF804A|MYH10|TSHZ3|ADCY10|DPYSL3|MAPT|THY1|ROR1|FRMD7|CHRM3|LRP1|PALLD|CDK5R1|SLC18A2|NPTX2|CASR|BRSK2|AD…
GO_GLIOGENESIS	0.00040568	0.0107601	0.467348	1.60671	0	281	LIN28A|RELN|NEUROD4|PAX2|PHOX2B|MIR125B2|NKX2-2|GSX2|SOX11|CNTN2|ASCL1|MIR125B1|NOG|FGF10|DLX2|CDK5R2|SOX2|DLX1|POU3F2|NTRK2|PENK|PITX3|NTRK3|GCM1|GAP43|LAMA2|CDH2|TGFB2|PTPRZ1|MAG|LRP2|SERPINE2|VIM|ROR2|IL6|CSPG4|DNER|ANXA1|NRG1|TAL1|LEF1|SOX6|MAPT|MXRA8|ROR1|SLC8A3|LRP1|CDK5R1|CDK6|P2RY1|ZNF365|SMO|S100A8|DAAM2|NCMAP|NDRG1|LDLR|ID4|EGFR|MMP14|LAMB2|NDN|TRPC4|MT3|TSPAN2|ETV5|MIR181C|BNIP3|PLP1|S…
GO_RHYTHMIC_PROCESS	0.000405844	0.0107601	0.473169	1.62324	0	277	SOX14|AFP|PROKR2|CHRNB2|SPSB4|HCRTR2|CARTPT|PASD1|MAGEL2|NPS|GABRB1|PROX1|PROK2|PTX3|PTPRN|MC3R|EREG|GHRH|PROK1|F7|KCNA2|NPY2R|NTRK2|ADIPOQ|OPRK1|NTRK3|OPN4|RORB|OXTR|RPE65|SLIT2|TWIST1|TGFB2|ROBO2|LEP|DDC|NR5A1|PDGFRA|KISS1|TGFB3|BMPR1B|SERPINF1|GPR176|PGR|INHBA|HLF|PAM|CDK5R1|ADORA1|ENOX1|HTR7|OPN3|KLF9|KCND2|NAMPT|NPY5R|EGR3|SERPINE1|DRD2|HAS1|ID4|EGFR|NLGN1|NFIL3|PRKAA2|CAVIN3|NTRK1|NOCT|PRKD…
GO_REGULATION_OF_BLOOD_CIRCULATION	0.000407332	0.0107601	0.468471	1.61817	0	290	MIR1-1|CACNG7|ATP2B3|EDN3|CACNG2|CACNA1S|CHGA|MYL2|CACNG6|ATP1A2|CACNG8|CACNG5|ADRA1A|SCN2B|DBH|ADRA1B|MC3R|CACNA1G|CACNA1B|KCNJ4|SCN3B|DSC2|CACNA2D1|SPTBN4|KCNMB2|KCNE1B|KCNIP1|HRC|KCNJ12|ATP2B2|ACE2|MYL3|NOS1|CTNNA3|OXTR|GNAO1|HSPB7|KCNE4|TGFB2|HTR2A|CASQ2|DSP|LEP|TACR3|ABCC9|ANK2|CACNA2D3|GJA5|PDE5A|FXYD6|DES|CORIN|NPR1|TBXA2R|KCNH2|AGT|SEMA3A|NKX2-5|APELA|STC1|SPX|ATP1A3|KCNA5|RGS4|KCNJ3|SLC8…
GO_RENAL_SYSTEM_DEVELOPMENT	0.0004095	0.0107601	0.481333	1.66695	0	294	LIN28A|FGF8|PAX2|CYP26A1|MMP9|SOX11|EYA1|CYP26B1|NOG|IRX1|FGF10|PROX1|SERPINB7|GLI2|ADAMTS16|BMPER|SIM1|WNT11|STRA6|ADIPOQ|PCSK9|ALDH1A2|FBN1|PKD1L3|ANGPT1|CITED1|SLIT2|DCN|TGFB2|ROBO2|SALL1|GCNT3|CRLF1|PDGFRA|FGFR1|EPHA7|WNT6|DCHS1|PDGFRB|DACT2|SFRP1|SERPINF1|FGF1|SULF2|HEYL|SULF1|AGT|WT1|OSR2|COL4A4|FSTL3|BMP4|PROM1|FAT4|GREM1|NID1|PGF|HOXD11|COL4A3|ACTA2|KIF26B|ENPEP|SMO|JAG1|PTPRO|TEK|RARB|KC…
GO_COGNITION	0.000410509	0.0107601	0.542593	1.87717	0	293	NEUROG1|NTSR1|NPAS4|RELN|ADCY8|GRIA1|INS|CHRNB2|VIP|SNAP25|CNTN2|CRHBP|GRM5|RTL4|ATP1A2|NPS|GABRA5|FZD9|GIP|ARC|NEUROD2|LHX8|SHANK1|BCHE|DBH|SLC7A11|KCNK2|CNTNAP2|NRXN1|SYT4|DRD5|SLC17A7|GPR88|CUX2|FOXB1|NTRK2|STRA6|KCNK4|NETO1|NGF|OPRK1|CHRNA4|NRXN2|AFF2|OXTR|KLK8|ASIC1|SHISA7|HTR2A|PTPRZ1|MAP1A|DGKI|CHL1|CAMK4|BDNF|SERPINF1|CNR1|GRIN2A|AGT|GRPR|EN1|MAPT|FOXP2|SLC8A3|GTF2A1L|ITGA5|NPTX2|LCE1D|JP…
GO_REGULATION_OF_CELL_MORPHOGENESIS_INVOLVED_IN_DIFFERENTIATION	0.00041511	0.0107601	0.454574	1.57377	0	297	FEZF2|SLITRK1|RELN|NEFL|CHRNB2|TUBB2B|CNTN2|SPP1|MAP2|DSCAM|ARC|CHODL|CUX2|POU4F2|MCF2|DRAXIN|POU3F2|PTPRD|ISLR2|NTRK2|OLFM1|IL1RAPL1|NGF|NTRK3|CDH2|CXCL12|MAP1B|DNM3|SLIT2|ROBO2|MAG|FN1|POSTN|ITPKA|EPHA7|BDNF|SEMA5B|RND2|LRP8|SEMA6D|SHOX2|HECW1|SEMA3A|SEMA3D|MYADM|MAPT|THY1|NRCAM|LRP1|CDK5R1|DPYSL2|PLXNA4|BRSK2|EPHB3|TNR|PTPRO|S100A10|SHTN1|NSMF|FLNA|KNDC1|PDPN|WNT3A|LINGO1|NLGN1|WNT7A|RAC3|BRSK…
GO_ENDOPLASMIC_RETICULUM_LUMEN	0.000417537	0.0107601	0.48094	1.66872	0	303	AMBN|NOTUM|GCG|COL2A1|AFP|APOA2|INS|CES1|TF|FGF23|SCG3|VGF|SPP1|GIP|BCHE|COL11A1|SCG2|ADAMTSL1|F7|COL14A1|CHRDL1|PENK|COL3A1|COL1A1|HRC|COL1A2|COL10A1|COL9A3|P4HA3|PCSK9|COL5A2|FBN1|COL8A1|COL6A3|COL6A1|SPON1|COL5A1|CDH2|CASQ2|COL5A3|COLGALT2|FN1|COL8A2|COL6A2|COL25A1|F10|ADAMTSL4|RCN3|COL12A1|FKBP10|ARSJ|TNC|VCAN|WNT6|ARSI|BPIFB2|IL6|PDGFC|ARSF|CERCAM|LTBP1|CHGB|COL16A1|COL21A1|APOA4|EVA1A|LGALS…
GO_NEGATIVE_REGULATION_OF_NERVOUS_SYSTEM_DEVELOPMENT	0.000417885	0.0107601	0.521147	1.80769	0	302	FEZF2|LIN28A|PHOX2B|NKX2-2|DIO3|TNN|OSTN|SOX11|CNTN2|ASCL1|ISL1|NOG|SOX3|STMN2|SPP1|MAP2|ZNF536|NEUROD2|DLX2|CRMP1|SOX2|DLL3|SYT4|DLX1|POU4F2|MCF2|DRAXIN|LBX1|RFX4|LHX2|COL3A1|RTN4RL2|CEND1|PITX3|RGMA|NTRK3|KLK8|DNM3|SLIT2|ROBO2|MAG|SPOCK1|KIAA0319|EPHA7|SLIT1|STX1B|VIM|NEXMIF|SEMA5B|IL6|NRG1|SEMA6D|LGALS1|DISP3|SEMA3A|SEMA3D|TLX3|DPYSL3|THY1|LRP1|CDK5R1|DIXDC1|CNTN4|TNR|ZNF365|JAG1|RIT2|PTPRO|DA…
GO_CAMERA_TYPE_EYE_DEVELOPMENT	0.000420698	0.0107601	0.465027	1.61302	0	304	PRSS56|NEUROD1|DCX|NEUROD4|PAX2|HCN1|DIO3|SOX11|MYF5|CRYGD|DSCAM|KERA|FGF10|PROX1|DLX2|TENM3|SLC7A11|FBN2|USH1C|SLC17A7|DLX1|GPM6A|POU4F2|EPHB1|CRYBA2|LHX2|NTRK2|CYP1B1|CELF4|STRA6|PITX3|RD3|EFEMP1|NTRK3|ALDH1A2|RORB|RP1|RPE65|NES|FBN1|COL8A1|TWIST1|TGFB2|PRPH2|COL8A2|PDGFRA|FOXL2|ACHE|WNT6|VIM|PDGFRB|BMPR1B|CRYBA4|SERPINF1|HPCA|MYH10|TUB|CRYAB|WT1|THY1|OSR2|INHBA|FOXP2|BMP4|PROM1|TMOD1|CDON|CLIC…
GO_AGING	0.000421585	0.0107601	0.472631	1.6415	0	307	MIR188|KRTAP4-9|SLC32A1|KRT25|KRTAP4-3|PAX2|KRTAP4-5|KRTAP4-8|ALDH3A1|GRM5|ADRA1A|KRT33B|COMP|NPY2R|SLC1A2|PENK|PITX3|KL|GNAO1|GJB2|KRT14|DCN|EPO|TWIST1|HTR2A|KRT16|LEP|DDC|TACR3|POU1F1|NR5A1|PDGFRB|GJB6|TIMP2|LOXL2|TGFB3|SLC30A10|SERPINF1|CNR1|PRELP|HELT|AKT3|AGT|SLC6A3|CRYAB|PTH1R|ARG1|LRP1|CDK6|IL10|P2RY1|GCLM|IGFBP5|NAMPT|NPY5R|HMGA2|NUAK1|COL4A2|RNF165|SERPINE1|ATP8A2|PRNP|KCNMB1|CDKN1C|MIR5…
GO_EPITHELIAL_TUBE_MORPHOGENESIS	0.00042517	0.0107601	0.436072	1.51552	0	312	FGF8|ZIC3|TRIM71|PAX2|SOX11|EYA1|SOSTDC1|NOG|IRX1|FGF10|PROX1|GLI2|LBX1|ADAMTS16|LHX2|WNT11|ADAMTS12|SFRP2|FOLR1|ALX1|CITED1|SLIT2|GBX2|TWIST1|TGFB2|CTHRC1|SALL1|LRP2|GDF2|TNC|HAND1|COBL|EPHA7|WNT6|HAND2|DCHS1|SFRP1|EDNRA|FGF1|LEF1|AGT|PGR|NKX2-5|WT1|BMP4|FAT4|GREM1|PGF|HOXD11|RYR2|CASR|CLIC4|LAMA1|KIF26B|EGF|SMO|WNT3A|NRARP|WNT2|PRICKLE1|LHX1|FOXF1|TBXT|CELSR1|COL4A1|HIF1A|STARD13|RSPO2|MMP14|WN…
GO_HORMONE_TRANSPORT	0.000427899	0.0107601	0.475205	1.65475	0	317	TRH|NEUROD1|CPLX3|GCG|EDN3|TTR|ADCY8|CACNA1E|INS|VIP|FGF23|CHGA|EPHA5|SOX11|SNAP25|KCNC2|ISL1|CRHBP|SLC22A9|CARTPT|VGF|SPP1|GIP|MC4R|STXBP5L|HTR1A|PTPRN|SLC2A2|INHA|GHRH|ADIPOQ|FFAR4|OPRK1|KCNB1|FOXA2|SLC22A1|RFX6|LEP|SCT|SLC9B2|FGFR1|KISS1|FOXL2|RASL10B|C1QTNF3|NNAT|IL6|SFRP1|ANXA1|CNR1|POMC|AGT|INHBB|GPR68|IL11|INHBA|KCNA5|SLC16A1|LRP1|CYP19A1|P2RY1|CASR|CPE|BRSK2|VSNL1|ADORA1|HNF4A|TACR2|C1QTN…
GO_POSTSYNAPTIC_MEMBRANE	0.000427899	0.0107601	0.592383	2.06799	0	321	CHRND|CACNG7|KCNA1|SLITRK1|CDH9|KCNC1|GABRA1|ADCY8|CACNG2|GRIA1|CHRNB2|GSG1L|KCTD8|GLRA2|CNTN2|GRID2|KCNC2|CHRNA2|GRM5|PCDH8|CNTN1|GABRA5|CACNG8|GABRA2|CDH10|CACNG5|CHRNA9|ARC|ADRA1A|GABRG1|GABRB1|SHANK1|GRIA4|CLSTN2|SHC4|KCNJ4|GABRB2|ACTN2|TENM2|FAIM2|GRIA2|GRM7|LRFN5|CHRM4|IL1RAPL1|GRIK2|CHRNA1|ATP2B2|SYNDIG1|NETO1|OPRK1|KCNB1|CHRNA4|NTRK3|GABRQ|NEURL1|CNIH2|GRIK5|CDH2|ADGRB1|LRRTM3|DNM3|GRIN2C…
GO_CATION_CHANNEL_ACTIVITY	0.000428816	0.0107601	0.550777	1.91969	0	319	OTOP1|KCNH6|CHRND|CACNG7|KCNA1|KCNA4|KCNC1|HCN1|CACNA1E|CACNG2|GRIA1|LRRC38|CHRNB2|CACNA1S|KCNJ16|LRRC52|SNAP25|CACNG6|OTOP3|KCNK12|KCNC2|TRPM3|CHRNA2|CNGA2|HTR3E|CACNG8|CACNG5|CHRNA9|KCNT1|SCN1A|KCNQ2|KCNQ5|SCN2B|GRIA4|KCNK2|TRPA1|CACNA1G|CACNA1B|KCNJ4|SCN3B|ASIC5|GPM6A|CACNA2D1|KCNS2|KCNV1|KCNMB2|GRIA2|KCNA2|KCNE1B|KCNIP1|IL1RAPL1|KCNK13|KCNJ12|GRIK2|KCNK4|CHRNA1|KCNB1|CHRNA4|PKD1L3|OTOP2|GRIK5…
GO_CANONICAL_WNT_SIGNALING_PATHWAY	0.000429923	0.0107601	0.499896	1.74551	0	322	MIR1-1|FGF8|AMER3|NOTUM|SOST|NKD1|FGF9|TNN|ISL1|SOSTDC1|NOG|FZD9|FGF10|SOX2|SFRP5|DRAXIN|AXIN2|WNT11|SFRP2|FOLR1|SFRP4|COL1A1|SCEL|CDH2|CTHRC1|DACT1|DLX5|RSPO1|ROR2|SFRP1|SULF2|DKK4|HECW1|LEF1|RBMS3|NKX2-5|DKK2|GLI1|GPRC5B|GREM1|DACT3|ADGRA2|IGFBP6|RYR2|DIXDC1|APC2|EGF|CAV1|WNT8B|PTPRO|FZD8|SNAI2|DAAM2|DKK3|WNT3A|NRARP|RECK|WNT2|PRICKLE1|BICC1|TBXT|WNT10B|DAB2|ASPM|WLS|TCF7L1|SHISA6|RSPO2|EGFR|WN…
GO_REGULATION_OF_CATION_TRANSMEMBRANE_TRANSPORT	0.00043535	0.0107601	0.50007	1.74826	0	327	MIR1-1|CACNG7|KCNA1|NTSR1|NPSR1|RELN|EDN3|KCNC1|DHRS7C|NEFL|CACNG2|GRIA1|LRRC38|SLN|GSG1L|MMP9|LRRC52|KCNC2|CRHBP|ATP1A2|CACNG8|CACNG5|ARC|SHANK1|SCN2B|GRIA4|SCN3B|ACTN2|CACNA2D1|KCNS2|GRIA2|KCNE1B|KCNIP1|CEMIP|HRC|NETO1|OPRK1|PCSK9|NOS1|CNIH2|STAC2|KCNE4|EPO|SHISA7|TWIST1|CASQ2|CALCR|ANK2|GRIA3|FXYD6|HPCA|REM1|GRIN2A|AKAP6|KCNH2|HECW1|AHNAK|AGT|FHL1|THY1|MIR153-2|RGS4|BDKRB1|SCN4B|LRRC55|FGF14|D…
GO_REGULATION_OF_NEUROTRANSMITTER_LEVELS	0.000437254	0.0107601	0.479732	1.67858	0	330	TRH|SLC18A3|CPLX2|NTSR1|CPLX3|SLC32A1|GAD2|CHRNB2|CADPS|SLC6A5|SNAP25|CHAT|UNC13C|ATP1A2|GABRA2|ADRA1A|BCHE|STXBP5L|DBH|PTX3|HTR1A|SYN2|SLC7A11|PPFIA2|NRXN1|SYT4|CACNA1B|SLC17A7|RIMS1|MIR199A2|RIMS4|CYP1B1|SLC1A2|UNC13A|CHRNA4|SYP|MAOB|NOS1|NRXN2|GRIK5|ASIC1|HTR2A|MMP8|DDC|PTGIS|SV2A|DGKI|ACHE|STX1B|PAH|MOXD1|SYN1|CNR1|GRIN2A|CAMK2A|SYT1|ACP5|SNCAIP|NAALAD2|AGT|GPM6B|SLC6A3|DOC2A|SYT5|GRIN3A|STXB…
GO_UROGENITAL_SYSTEM_DEVELOPMENT	0.000438789	0.0107601	0.47205	1.65157	0	331	LIN28A|FGF8|PAX2|CYP26A1|MMP9|SOX11|EYA1|CYP26B1|NOG|IRX1|FGF10|PROX1|SERPINB7|GLI2|ADAMTS16|BMPER|FOXB1|SIM1|WNT11|STRA6|ADIPOQ|PCSK9|ALDH1A2|FBN1|PKD1L3|ANGPT1|CITED1|SLIT2|DCN|TGFB2|ROBO2|SALL1|GCNT3|CRLF1|PDGFRA|FGFR1|TNC|EPHA7|WNT6|DCHS1|PDGFRB|DACT2|SFRP1|SERPINF1|FGF1|ANXA1|SULF2|HEYL|SULF1|AGT|WT1|OSR2|COL4A4|FSTL3|BMP4|PROM1|GLI1|FAT4|GREM1|NID1|HOXD13|PGF|HOXD11|COL4A3|CYP19A1|ACTA2|EPH…
GO_NEGATIVE_REGULATION_OF_CELL_DEVELOPMENT	0.000439367	0.0107601	0.513712	1.79633	0	329	FEZF2|LIN28A|PHOX2B|NKX2-2|DIO3|TNN|OSTN|SOX11|CNTN2|ASCL1|ISL1|NOG|SOX3|STMN2|SPP1|MAP2|ZNF536|DLX2|CRMP1|SOX2|DLL3|IGF1|SYT4|PAEP|DLX1|POU4F2|MIR199A2|MCF2|DRAXIN|LBX1|WEE2|LHX2|COL3A1|RTN4RL2|PITX3|RGMA|NTRK3|FBN1|KLK8|PTHLH|DNM3|SLIT2|RFLNA|MAG|POSTN|SPOCK1|KIAA0319|EPHA7|STX1B|VIM|NEXMIF|SEMA5B|IL6|NRG1|SEMA6D|LGALS1|DISP3|SEMA3A|SEMA3D|TLX3|DPYSL3|THY1|RGS4|LRP1|CDK5R1|DIXDC1|CNTN4|TNR|ZNF3…
GO_TRANSPORTER_COMPLEX	0.000440141	0.0107601	0.572199	2.00371	0	335	CHRND|CACNG7|KCNA1|CLDN17|KCNA4|KCNC1|HCN1|GABRA1|CACNA1E|CACNG2|GRIA1|LRRC38|CHRNB2|CACNA1S|BEST3|KCNJ16|GLRA2|LRRC52|SNAP25|CACNG6|CNTN2|GRID2|KCNC2|ATP12A|CHRNA2|ATP1A2|GABRA5|CACNG8|GABRA2|CACNG5|CHRNA9|SCN1A|KCNQ2|GABRG1|OLFM3|KCNQ5|GABRB1|SHANK1|SCN2B|GRIA4|KCNK2|CNTNAP2|CACNA1G|CACNA1B|KCNJ4|GABRB2|SCN3B|CACNA2D1|KCNS2|KCNV1|KCNMB2|GRIA2|KCNA2|CLCNKB|KCNE1B|KCNIP1|GRIK2|KCNK4|CHRNA1|KCNB1|…
GO_REGIONALIZATION	0.000443262	0.0107601	0.475264	1.66613	0	342	FEZF2|LHX3|NEUROG1|FGF8|NEUROD1|ZIC3|RELN|PAX2|OTX2|NKD1|PAX1|NKX2-2|GSX2|ASCL1|ISL1|SOSTDC1|MYF5|PCDH8|CYP26B1|NOG|MSGN1|ARC|IRX1|HES6|FGF10|DLX2|HES3|MSX1|GLI2|CFC1|DLL3|DBX1|DLX1|HOXC5|AXIN2|RFX4|LHX2|FOXB1|SFRP2|TDGF1P3|ALX1|FOXA2|ALDH1A2|SP8|ALX4|GBX2|ROBO2|FEZF1|LRP2|FGFR1|COBL|CDX1|ROR2|BMPR1B|SFRP1|FGF1|HOXC8|CHRD|LEF1|SEMA3A|NRP2|EN1|NKX2-5|WT1|TDGF1|BMP4|GLI1|GREM1|HOXD13|CDON|HOXD11|GA…
GO_NEURON_TO_NEURON_SYNAPSE	0.000443262	0.0107601	0.535222	1.87606	0	340	CACNG7|NTSR1|SLITRK1|ADCY8|CACNG2|GRIA1|GSG1L|GRID2|GRM5|SLC30A3|CACNG8|MAP2|CACNG5|ARC|SHANK1|CLSTN2|SYN2|ACTN2|ADD2|GRIA2|GRM7|NTRK2|PENK|LRFN5|GRIK2|ATP2B2|SYNDIG1|NETO1|NEURL1|NOS1|SH3GL3|GAP43|CNIH2|GRIK5|CDH2|ADGRB1|DCLK1|LRRTM3|MAP1B|DNM3|GRIN2C|SHISA7|SLITRK3|LRRC4B|ANKS1B|P2RX3|DGKI|SPOCK1|PLPPR4|EPHA7|LRRTM2|SYN1|GRIN2A|CAMK2A|SYT1|LRP8|CRYAB|CPEB1|GRIN3A|SAMD14|NRCAM|DNAJC6|CHRM3|CDK5R…
GO_TRANSMEMBRANE_RECEPTOR_PROTEIN_SERINE_THREONINE_KINASE_SIGNALING_PATHWAY	0.000443853	0.0107601	0.44495	1.55941	0	341	FGF8|SOST|AFP|SKOR2|FGF9|MIR140|SOX11|SOSTDC1|DSG4|NOG|FGF10|MSX1|CFC1|SFRP5|FBN2|DLX1|INHA|MIR15B|SKOR1|BMPER|COMP|CD109|HTRA4|MIR183|CHRDL1|ASPN|PEG10|SFRP2|COL3A1|FOLR1|SFRP4|TDGF1P3|INHBE|COL1A2|RGMA|TMEM100|FBN1|CITED1|LOX|TGFB2|MIR30B|LRP2|DLX5|GDF2|LEFTY2|GDF10|VIM|DACT2|ROR2|EMILIN1|TGFB3|BMPR1B|SFRP1|WFIKKN2|LTBP1|SLC39A5|RUNX2|CHRD|SULF1|LEF1|HTRA3|INHBB|NKX2-5|LRRC32|TDGF1|AKAP4|INHBA|…
GO_GATED_CHANNEL_ACTIVITY	0.000443853	0.0107601	0.542812	1.90238	0	341	KCNH6|CHRND|CACNG7|KCNA1|KCNA4|KCNC1|HCN1|GABRA1|CACNA1E|CACNG2|GRIA1|LRRC38|CHRNB2|CACNA1S|KCNJ16|GLRA2|LRRC52|SNAP25|CACNG6|GRID2|KCNK12|KCNC2|TRPM3|CHRNA2|CNGA2|GABRA5|HTR3E|CACNG8|GABRA2|CACNG5|CHRNA9|KCNT1|SCN1A|KCNQ2|GABRG1|KCNQ5|GABRB1|SCN2B|GRIA4|KCNK2|TRPA1|CACNA1G|CACNA1B|KCNJ4|GABRB2|SCN3B|ASIC5|SLC17A7|CACNA2D1|KCNS2|KCNV1|KCNMB2|GRIA2|KCNA2|CLCNKB|KCNE1B|KCNIP1|IL1RAPL1|KCNK13|KCNJ12…
GO_NEURON_DEATH	0.000445633	0.0107601	0.455303	1.59595	0	344	POU4F3|FGF8|BARHL1|FGF20|NEFL|MIR124-2|CHGA|DIO3|SNCB|ASCL1|GRID2|ISL1|MIR125B1|GABRA5|FZD9|SLC7A11|TFAP2D|GABRB2|DLX1|FAIM2|DRAXIN|MIR15B|EPHB1|FOXB1|NTRK2|GRIK2|PITX3|NGF|KCNB1|VSTM2L|PCSK9|NES|ANGPT1|POU4F1|GRIK5|CITED1|EPO|TGFB2|MAG|CRLF1|CHL1|EPHA7|BDNF|TGFB3|SLC30A10|SERPINF1|EN1|MAPT|CSF3|STXBP1|CNTFR|LRP1|CDK5R1|IL10|MT1X|ADORA1|GCLM|NAMPT|NSMF|ITGA1|G6PD|WNT3A|BACE1|CCL5|PRNP|HIF1A|GDNF|…
GO_REGULATION_OF_WNT_SIGNALING_PATHWAY	0.000448029	0.0107601	0.510172	1.78963	0	347	MIR1-1|WIF1|AMER3|NOTUM|SOST|NKD1|FGF9|TNN|ISL1|SOSTDC1|NOG|FZD9|FGF10|SOX2|SFRP5|DRAXIN|AXIN2|WNT11|SFRP2|FOLR1|SFRP4|COL1A1|SCEL|CDH2|CITED1|CTHRC1|DACT1|SALL1|DLX5|RSPO1|DACT2|ROR2|SFRP1|SULF2|DKK4|SULF1|HECW1|LEF1|RBMS3|NKX2-5|DKK2|GLI1|GPRC5B|GREM1|DACT3|LRP1|ATP6V1C2|ADGRA2|IGFBP6|DIXDC1|APC2|EGF|CAV1|PTPRO|SNAI2|DAAM2|DKK3|FOXL1|WNT3A|NRARP|RECK|PRICKLE1|BICC1|HIC1|WNT10B|DAB2|ASPM|DISC1|W…
GO_EPIDERMAL_CELL_DIFFERENTIATION	0.000453104	0.0107601	0.717609	2.51803	0	350	KRTAP8-1|KRTAP19-3|KRTAP13-1|KRTAP13-4|KRTAP20-1|KRTAP19-7|KRTAP3-3|KRTAP6-1|GRXCR1|KRTAP11-1|KRTAP2-4|KRTAP13-2|KRTAP19-5|KRTAP1-3|KRTAP20-2|KRTAP3-1|KRTAP19-1|ATOH1|KRTAP19-6|KRTAP26-1|KRTAP19-4|KRTAP3-2|KRT85|POU4F3|KRTAP4-9|KRTAP17-1|KRTAP21-2|KRT28|KRTAP4-4|USH2A|KRT1|KRTAP9-3|KRT25|LCE3C|KRTAP24-1|KRTAP4-3|CLRN1|KRTAP4-6|TGM3|KRT84|DSG1|KRT72|DSC1|KRTAP9-4|LCE2B|SPRR2B|KRT2|KRTAP1-5|LCE3E|K…
GO_GLUTAMATERGIC_SYNAPSE	0.000453104	0.0107601	0.55405	1.94412	0	350	CACNG7|KCNA1|CPLX2|SLITRK1|ATP2B3|ADCY8|CACNG2|GRIA1|GSG1L|SNAP25|GRID2|PCDH8|SLC30A3|SYT6|CAMKV|FZD9|CDH10|CACNG5|ARC|ADRA1A|SHANK1|CLSTN2|ADAM23|SYN2|PPFIA2|NRXN1|SYT4|ACTN2|NTNG1|GPM6A|EPHB1|PTPRD|SLITRK2|NPTX1|SLC1A2|LRFN5|UNC13A|IL1RAPL1|SLC6A17|GRIK2|ATP2B2|NETO1|NTRK3|ADGRL3|SH3GL3|CNIH2|GRIK5|LRRTM3|DNM3|GRIN2C|CDH11|GPC6|SHISA7|HTR2A|LRRC4B|SPARC|SV2A|DGKI|PLPPR4|CAMK4|EPHA7|LRRTM2|FXYD6…
GO_MUSCLE_CONTRACTION	0.000455789	0.0107601	0.518706	1.82	0	353	MIR1-1|MYBPH|CHRND|NEUROG1|KCNA1|EDN3|CHRNB2|CACNA1S|CHGA|MYL2|ATP1A2|SCN1A|ADRA1A|PROK2|SCN2B|ADRA1B|MYL1|CACNA1G|MYH13|SCN3B|ACTN2|DSC2|CACNA2D1|MYH1|COMP|KCNE1B|NPY2R|MYLPF|MYH8|HRC|KCNJ12|SGCD|CHRNA1|ACE2|MYL3|NOS1|CTNNA3|ACTA1|OXTR|GNAO1|PTGER3|KCNE4|HTR2A|CASQ2|DSP|PRKG1|TACR3|ANK2|MYH4|P2RX3|NMUR1|GJA5|VIM|PDE5A|DES|HSPB6|EDNRA|CKMT2|SULF2|HTR2B|TBXA2R|KCNH2|ACTC1|ACTG2|SULF1|TPM2|SYNM|AGT…
GO_MUSCLE_CELL_DIFFERENTIATION	0.000461894	0.0107601	0.448143	1.57833	0	361	MIR1-1|MIR133B|MIR125B2|MYOD1|MIR124-2|FGF9|MIR140|MYPN|MYL2|FBXO40|MEGF10|MYF5|MIR204|MIR125B1|CYP26B1|RBM24|MYOG|ADRA1A|UCHL1|FGF10|PROX1|MSX1|MYMK|NRAP|IGF1|EREG|ACTN2|SGCZ|MIR199A2|MIR15B|LDB3|COMP|MIR100|SGCD|CDH15|NOS1|BOC|PLPP7|ACTA1|CDH2|ADGRB1|LOX|BARX2|CASQ2|ANK2|MYOZ1|PDGFRA|FLNC|ADAM12|PDGFRB|BDNF|DNER|WFIKKN2|NRG1|AKAP6|ACTC1|SHOX2|MYH10|AGT|SOX6|NKX2-5|WT1|BMP4|MYH3|RGS4|CEACAM5|GRE…
GO_SENSORY_SYSTEM_DEVELOPMENT	0.000461894	0.0107601	0.484014	1.70467	0	361	PRSS56|NEUROD1|DCX|NEUROD4|PAX2|PHOX2B|NKD1|HCN1|FGF9|DIO3|SOX11|ISL1|MYF5|ADAMTS18|CRYGD|DSCAM|KERA|OLFM3|FGF10|PROX1|DLX2|TENM3|SOX2|SLC7A11|FBN2|USH1C|SLC17A7|DLX1|GPM6A|POU4F2|EPHB1|CRYBA2|LHX2|NTRK2|CYP1B1|CHRDL1|CELF4|STRA6|ABCB5|PITX3|RD3|EFEMP1|NTRK3|ALDH1A2|RORB|RP1|COL5A2|RPE65|NES|FBN1|COL8A1|POU4F1|COL5A1|TWIST1|TGFB2|PRPH2|COL8A2|PDGFRA|FOXL2|ACHE|WNT6|VIM|PDGFRB|BMPR1B|CRYBA4|SERPIN…
GO_POSITIVE_REGULATION_OF_NEURON_DIFFERENTIATION	0.000464037	0.0107601	0.536799	1.89165	0	363	FEZF2|MIR133B|ATOH1|LIN28A|NEUROG1|CACNG7|NEUROD1|SLITRK1|RELN|FGF20|PHOX2B|NEFL|MIR124-2|NKX2-2|TUBB2B|REG1A|SOX11|ASCL1|BRINP3|CNTN1|STMN2|MMD2|DSCAM|NEUROD2|SHANK1|PROX1|DLX2|HGF|TENM3|GLI2|CHODL|SYT4|DLX1|CUX2|MIR511|RIMS1|POU4F2|PTPRD|ISLR2|NTRK2|SERPINI1|PLPPR5|UNC13A|IL1RAPL1|SYT3|PCP4|NGF|NTRK3|NEURL1|SH3GL3|CXCL12|NEGR1|EPHA3|MAP1B|SLIT2|EPO|ROBO2|FEZF1|FN1|FGFR1|COBL|ITPKA|TCF4|TIMP2|BD…
GO_RESPONSE_TO_METAL_ION	0.000464037	0.0107601	0.426268	1.50313	0	364	KCNA1|KCNC1|MT4|ADCY8|CACNG2|TF|FGF23|MMP9|SNCB|GLRA2|ASCL1|KCNC2|CRHBP|SLC30A3|SYT6|SYT13|MYOG|NEUROD2|PTH|ACER1|CACNA1G|SYT4|KCNMB2|PENK|SYT3|MT1B|FIBIN|MT1HL1|GUCA1A|MAOB|ACTA1|DPEP1|GGH|KRT14|CASQ2|CYP1A2|SPARC|MT1A|LOXL2|SLC30A10|SERPINF1|HPCA|SUCNR1|SYT1|SLC6A3|MAPT|SYT5|FSTL3|PAM|TSHB|ARG1|ADCY7|PLN|CPNE8|ATP7B|RYR2|LCE1D|MT1X|CASR|CLIC4|THBS1|CYBRD1|CAV1|S100A8|SOD3|SYT11|TNNT2|SLC30A4|G6…
GO_OSSIFICATION	0.000470146	0.0107601	0.46173	1.63176	0	374	COL2A1|SOST|IBSP|FGF9|FGF23|MMP9|TNN|OSTN|ENPP1|SOX11|MYF5|NOG|SPP1|FZD9|MYOG|MIR9-1|MIR138-2|HGF|NELL1|SOX2|CLEC3A|GLI2|PTH|FGF18|IGF1|COL11A1|FBN2|MMP16|MMP13|ITGA11|AXIN2|OMD|COMP|WNT11|CHRDL1|PENK|ASPN|IFITM5|SFRP2|COL1A1|TWIST2|COL1A2|CLEC11A|RORB|CTSK|KL|COL5A2|MN1|ECM1|COL6A1|CITED1|LOX|PTHLH|CDH11|RFLNA|TWIST1|TGFB2|CTHRC1|IGSF10|MGP|LEP|DLX5|SPARC|GDF2|TNC|ACHE|VCAN|HAND2|GDF10|DCHS1|ROR…
GO_POSITIVE_REGULATION_OF_CELL_PROJECTION_ORGANIZATION	0.000471032	0.0107601	0.490845	1.73356	0	372	MIR133B|CACNG7|SLITRK1|CLRN1|RELN|NEFL|INS|TUBB2B|REG1A|CNTN1|STMN2|DSCAM|SHANK1|HGF|TENM3|CHODL|SYT4|TENM2|GPM6A|CUX2|RIMS1|POU4F2|PTPRD|ISLR2|NTRK2|SERPINI1|PLPPR5|UNC13A|IL1RAPL1|SYT3|VIL1|NGF|NTRK3|NAV3|NEURL1|RP1|CXCL12|NEGR1|EPHA3|MAP1B|DNM3|SLIT2|EPO|ROBO2|FN1|FGFR1|COBL|ITPKA|BDNF|TGFB3|SERPINF1|CNR1|ZNF804A|SYT1|RND2|LRP8|SHOX2|AGT|DPYSL3|MAPT|GPRC5B|FRMD7|LRP1|PLXNA4|HAP1|RGS2|RIT2|SHTN…
GO_AXON_PART	0.000471921	0.0107601	0.559249	1.97547	0	373	SLC18A3|KCNA1|CPLX2|NTSR1|CPLX3|USH2A|SLC32A1|OTX2|KCNC1|NTS|NEFL|PDYN|NRSN1|GRIA1|REG1A|TNN|SNAP25|CNTN2|KCNC2|CRHBP|UNC13C|STMN2|MAP2|DSCAM|SCN1A|KCNQ2|UCHL1|CDK5R2|PTPRN|KCNK2|CNTNAP2|TENM2|GPM6A|GHRH|PCDH9|SPTBN4|KCNA2|NTRK2|OLFM1|SLC1A2|PENK|UNC5C|UNC13A|GRIK2|OPRK1|SYP|TUBB4A|NOS1|BOC|IGF2BP1|GAP43|LAMP5|GRIK5|ROBO2|MAG|PRSS12|ANK2|MAP1A|KIF1A|P2RX3|DGKI|SPOCK1|COBL|TIMP2|SERPINF1|CNR1|ZNF8…
GO_MONOVALENT_INORGANIC_CATION_TRANSMEMBRANE_TRANSPORTER_ACTIVITY	0.000474383	0.0107601	0.412934	1.45929	0	377	OTOP1|KCNH6|KCNA1|SLC32A1|KCNA4|SLC12A3|KCNC1|HCN1|LRRC38|KCNJ16|SLC6A5|SLC13A5|LRRC52|SNAP25|OTOP3|KCNK12|KCNC2|ATP12A|ATP1A2|KCNT1|SCN1A|KCNQ2|KCNQ5|SCN2B|SLC6A15|SLC6A20|KCNK2|ATP6V0D2|KCNJ4|SCN3B|ASIC5|SLC17A7|KCNS2|KCNV1|KCNMB2|KCNA2|KCNE1B|KCNIP1|SLC1A2|SLC34A2|KCNK13|SLC6A17|KCNJ12|GRIK2|KCNK4|KCNB1|SLC22A1|OTOP2|GRIK5|ASIC1|KCNE4|KCNH5|ABCC9|SCN11A|SLC9B2|KCNN1|SLC10A2|SLC4A8|KCNJ13|KCNA1…
GO_FOREBRAIN_DEVELOPMENT	0.000475285	0.0107601	0.534752	1.8884	0	376	NEUROD6|UNCX|FEZF2|LHX3|ATOH1|KCNA1|FGF8|NEUROD1|SLC32A1|RELN|OTX2|KCNC1|NEFL|CHRNB2|EPHA5|GSX2|CNTN2|ASCL1|KCNC2|ISL1|NOG|SOX3|NR0B1|CHD5|LHX8|FGF10|PROX1|DLX2|MSX1|CDK5R2|SOX2|GLI2|SLC7A11|CNTNAP2|HTR6|SSTR4|OTP|DLX1|GHRH|DRAXIN|RFX4|POU3F2|LHX2|FOXB1|NTRK2|SLC1A2|SSTR1|COL3A1|RTN4RL2|NPY|HSD3B1|ALDH1A2|IGF2BP1|OXTR|GNAO1|POU4F1|CDH2|CXCL12|DCLK1|SLIT2|GBX2|ROBO2|PRKG1|SALL1|SLITRK5|FEZF1|POU1F…
GO_REGULATION_OF_METAL_ION_TRANSPORT	0.000475285	0.0107601	0.454442	1.60479	0	376	MIR1-1|KCNA1|NTSR1|GCG|NPSR1|EDN3|KCNC1|DHRS7C|MRLN|LRRC38|SLN|VIP|TF|LRRC52|KCNC2|CNTN1|ATP1A2|SCN2B|CACNA1B|SCN3B|ACTN2|CACNA2D1|ADCYAP1R1|KCNS2|SPTBN4|KCNE1B|KCNIP1|CEMIP|HRC|NETO1|OPRK1|PCSK9|NOS1|GNAO1|STAC2|CXCL12|MCHR1|KCNE4|EPO|HTR2A|CASQ2|CALCR|ANK2|GRAMD2A|P2RX3|SERPINE2|PDGFRB|FXYD6|SLC30A10|RCVRN|HPCA|REM1|AKAP6|CAMK2A|KCNH2|HECW1|AHNAK|AGT|NKAIN4|FHL1|NKX2-5|NKAIN1|THY1|STC1|KCNA5|MI…
GO_REGULATION_OF_VASCULATURE_DEVELOPMENT	0.000476417	0.0107601	0.424337	1.50207	0	383	MIR377|MIR495|MIR1-1|MIR188|MIR410|KRT1|PRL|MIR125B2|CNMD|MIR124-2|FGF9|MIR140|ISL1|ASB4|MIR125B1|MIR16-2|MIR138-2|MIR7-2|SERPINB7|PROK2|HGF|THBS4|ANGPT4|FOXC2|FGF18|TNMD|PROK1|MIR15B|CHI3L1|BMPER|CYP1B1|FGFBP1|SFRP2|MIR100|NPPB|TMEM100|MIR2355|HYAL1|ANGPTL3|CCL24|ECM1|ADGRB1|DCN|CCR3|TWIST1|TGFB2|LEP|MIR30B|MIR494|ISM1|PTGIS|SPARC|GDF2|AMOT|ADAM12|EMILIN1|SMOC2|HSPB6|IL6|NPR1|MIR31|SFRP1|SERPINF…
GO_TRANSPORT_VESICLE	0.000477783	0.0107601	0.472588	1.67228	0	382	SLC18A3|CPLX3|SLC32A1|CLRN1|NTS|NRSN1|SVOP|GRIA1|INS|GAD2|SLC17A6|CHGA|PCSK2|SCG3|SNAP25|UNC13C|SLC30A3|VGF|SYNPR|SYT6|PCSK1|GABRA2|SYT13|DBH|SYN2|PTPRN|RASSF9|IGF1|SYT4|SLC17A7|RPH3A|NPTX1|PENK|FOLR1|UNC13A|SLC6A17|SYT3|NGF|OPRK1|LGI3|SYP|CNIH2|LAMP5|DDC|KIF1A|SV2A|SLC9B2|DGKI|BGN|RAB3C|GALNT15|STX1B|BDNF|SYN1|ATP6V1B1|GRIN2A|COPZ2|SYT1|SNCAIP|DOC2A|DPYSL3|SYT5|SPX|CRISPLD2|RAB26|TRIM9|AMPH|CPA3…
GO_REGULATION_OF_PRESYNAPSE_ORGANIZATION	0.000479962	0.0107601	0.743659	1.84779	1	32	SLITRK1|MDGA1|NRXN1|PTPRD|SLITRK2|LRFN5|IL1RAPL1|NTRK3|SLITRK3|LRRC4B|LRRTM1|WNT3A|NTNG2|CBLN1|NLGN1|IL1RAP|WNT7A|FZD1|DKK1|APP|NLGN3
GO_CELL_LEADING_EDGE	0.000488759	0.0107601	0.417978	1.48303	0	394	USH2A|CLRN1|KCNC1|GABRA1|GRIA1|REG1A|KCNC2|GABRA5|STMN2|GABRA2|GABRG1|CNTNAP2|KCNA2|SLC1A2|UNC5A|VIL1|KCNB1|DDN|IGF2BP1|CTNNA3|ACTA1|ANGPTL3|LAMP5|CDH2|FAP|SHISA7|ROBO2|TACR3|MEFV|AMOT|COBL|VIM|CSPG4|HPCA|ARHGEF4|ACTC1|ACTG2|MYH10|MYADM|DPYSL3|MAPT|THY1|KITLG|WASF1|GABRA3|PALLD|ITGA5|CDK6|SORBS2|AMPH|FERMT2|ANTXR1|SLC39A14|JCAD|AIF1L|ACTA2|SGCE|ADORA1|APC2|PTPRO|TPM1|PSD|SHTN1|MYLK|PDPN|CYTH3|PAR…
GO_MUSCLE_TISSUE_DEVELOPMENT	0.000490436	0.0107601	0.423593	1.5029	0	397	MIR1-1|CHRND|FGF8|FGF20|PHOX2B|MYOD1|FGF9|MYL2|MEGF10|SOX11|EYA1|ISL1|MYF5|MIR204|CYP26B1|NOG|RBM24|MYOG|ADRA1A|PROX1|KCNK2|NRAP|IGF1|COL11A1|ACTN2|SGCZ|MIR199A2|EPHB1|MYLPF|COL3A1|STRA6|SGCD|CHRNA1|SGCG|MYL3|NEURL1|ALDH1A2|ACTA1|POU4F1|LOX|VGLL2|DCN|TWIST1|TGFB2|DSP|ELN|LRP2|MIR873|MYOZ1|ZFPM2|PDGFRA|FGFR1|HAND1|FOXL2|GJA5|PDGFRB|DNER|NRG1|AKAP6|HEYL|ACTC1|SHOX2|LEF1|MYH10|AGT|SOX6|NKX2-5|WT1|FO…
GO_RECEPTOR_COMPLEX	0.000490436	0.0107601	0.422828	1.50054	0	398	CHRND|CACNG7|GABRA1|CACNG2|GRIA1|CHRNB2|TF|EPHA5|KCTD8|PEX5L|GRID2|CHRNA2|GABRA5|CACNG8|GABRA2|CACNG5|CHRNA9|GABRG1|OLFM3|GABRB1|SHANK1|GRIA4|GABRB2|GPR37|IL31RA|ADCYAP1R1|ITGA11|EPHB1|GRIA2|INSRR|GRM7|NTRK2|EPHA8|GRIK2|CHRNA1|CHRNA4|NTRK3|GABRQ|ITGBL1|CNIH2|GFRA3|PKD1L3|GRIK5|EPHA3|GRIN2C|SHISA7|CALCR|GABRP|SLITRK5|TRIL|LRP2|OLR1|CRLF1|P2RX3|PDGFRA|FGFR1|EPHA7|GRIA3|EPHA6|PDGFRB|ROR2|EMILIN1|IL6…
GO_COLLAGEN_CONTAINING_EXTRACELLULAR_MATRIX	0.000492611	0.0107601	0.486809	1.7308	0	403	USH2A|KRT1|COL2A1|SOST|FGF9|MMP9|FBN3|SERPINB12|GPC5|FREM3|FGF10|OGN|THBS4|APLP1|COL11A1|FBN2|MFAP5|HMCN1|LRRC15|OMD|CLC|F7|SRPX|COL14A1|COMP|CCDC80|S100A7|FLG|ADAMTS12|ASPN|SFRP2|COL3A1|PCOLCE|ADIPOQ|COL1A1|INHBE|COL1A2|TGFBI|COL10A1|EFEMP1|PXDN|NCAM1|COL9A3|COL5A2|FBN1|F13A1|COL8A1|COL6A3|LAMA2|ECM1|COL6A1|NID2|SPON1|COL5A1|CDH2|CXCL12|SSC5D|DCN|GPC6|TGFB2|CTHRC1|PTPRZ1|MGP|MMP8|COL5A3|ELN|LUM|…
GO_MUSCLE_ORGAN_DEVELOPMENT	0.000493583	0.0107601	0.439479	1.56111	0	401	MIR1-1|CHRND|NEUROG1|FGF8|FGF20|PHOX2B|TCF23|MYOD1|FGF9|MYL2|MEGF10|SOX11|ISL1|MYF5|MIR204|CYP26B1|NOG|RBM24|MYOG|PROX1|MSX1|MYMK|KCNK2|CHODL|IGF1|COL11A1|MIR199A2|ITGA11|LBX1|EPHB1|MYLPF|COL3A1|STRA6|SGCD|CHRNA1|SGCG|MYL3|MKX|NEURL1|ACTA1|COL6A3|LAMA2|POU4F1|ADGRB1|LOX|VGLL2|ALX4|DCN|TWIST1|TGFB2|DSP|ELN|LRP2|MIR873|MYOZ1|ZFPM2|FGFR1|HAND1|FOXL2|ACHE|ETV1|DNER|NRG1|AKAP6|HEYL|ACTC1|SHOX2|LEF1|CR…
GO_EPITHELIAL_CELL_PROLIFERATION	0.000495295	0.0107601	0.404928	1.43912	0	404	MIR495|MIR133B|MIR410|PRL|PAX2|KRT2|CNMD|VIP|FGF9|REG1A|SOX11|SLURP1|EYA1|ISL1|NOG|MIR16-2|REG3G|REG3A|FGF10|PROX1|HGF|SOX2|PTPRN|THBS4|IGF1|TNMD|SCG2|EREG|MIR15B|KRT4|BMPER|CD109|FGFBP1|SFRP2|TGM1|MIR2355|HYAL1|ALDH1A2|KLK8|SDR16C5|COL8A1|CCL24|ECM1|CXCL12|FAP|CCR3|TWIST1|TGFB2|CCL26|LEP|MIR30B|COL8A2|MIR494|DLX5|SPARC|GDF2|FGF7|FGFR1|LOXL2|SFRP1|SERPINF1|FGF1|SULF2|HTR2B|IL26|SULF1|AKT3|NRP2|PG…
GO_SYNAPSE_ORGANIZATION	0.000497512	0.0107601	0.539441	1.91693	0	405	NPAS4|SLITRK1|SEZ6|RELN|CDH9|NEFL|GABRA1|CACNG2|INS|CHRNB2|SNCB|CNTN2|GRID2|UNC13C|GRM5|PCDH8|CAMKV|GABRA2|FZD9|DSCAM|ARC|NEUROD2|CNTN5|SHANK1|LRTM2|LINGO2|CLSTN2|SLC7A11|PCDHGC5|PPFIA2|MDGA1|NRXN1|FLRT2|GABRB2|NTNG1|GPM6A|CUX2|ADD2|EPHB1|PTPRD|SLITRK2|NTRK2|LRFN5|UNC13A|IL1RAPL1|CHRNA1|SYNDIG1|NTRK3|ADGRL3|NEURL1|NRXN2|OXTR|GAP43|KLK8|POU4F1|CDH2|ADGRB1|LRRTM3|DNM3|SHISA7|ROBO2|SLITRK5|LRRN3|MIR…
GO_CELL_SUBSTRATE_JUNCTION	0.000497512	0.0107601	0.409062	1.45362	0	405	NRAP|FLRT2|ACTN2|ITGA11|S100A7|ITGBL1|CDH2|SCARF2|ADGRB1|FAP|FLNC|TNC|FBLN7|VIM|PDGFRB|CSPG4|ANXA1|DDR2|ACTC1|AHNAK|FHL1|THY1|WASF1|LRP1|PALLD|ITGA5|DMD|SORBS2|CNN1|FERMT2|DIXDC1|TGFB1I1|AIF1L|NFASC|ANXA6|HSPG2|CAV1|SORBS1|SVIL|TEK|ARHGAP24|TNS1|AKAP12|FLNA|ITGA1|PARVB|ITGB8|PLAU|XIRP2|SYNPO2|ITGB5|DAB2|ANXA5|NEXN|CD44|EGFR|MMP14|GJA1|CAV2|FZD1|ACTN1|SORBS3|ITGB1|GNA12|MAP4K4|SPRY4|RDX|ITGA2|NOX4…
GO_DNA_BINDING_TRANSCRIPTION_ACTIVATOR_ACTIVITY	0.000505306	0.0107601	0.435885	1.54953	0	413	NEUROD6|FEZF2|LHX3|AIRE|ATOH1|POU4F3|NEUROD1|BARHL1|SHOX|NPAS4|ZIC3|NHLH1|CTCFL|OTX2|PHOX2B|MYOD1|PAX1|SOX11|ISL1|MYF5|MSGN1|MYOG|NEUROD2|DLX2|MSX1|SOX2|ONECUT3|GLI2|FOXC2|POU4F2|RFX4|POU3F2|DLX3|MYT1L|LHX2|GLIS1|ALX1|PITX3|KLF14|GCM1|RORB|POU4F1|ALX4|RFX6|GBX2|BARX2|ESRRG|POU1F1|ARID3A|DLX5|FOXL2|GSX1|TCF4|CDX1|HAND2|ETV1|EBF3|EBF2|RUNX2|HEYL|LEF1|PGR|NKX2-5|WT1|TOX2|HLF|HOXD13|PLAGL1|SATB2|TBX5…
GO_SKIN_DEVELOPMENT	0.000505817	0.0107601	0.689033	2.44822	0	412	KRTAP8-1|KRTAP19-3|KRTAP13-1|KRTAP13-4|KRTAP20-1|KRTAP19-7|KRTAP3-3|KRTAP6-1|KRTAP11-1|KRTAP2-4|KRTAP13-2|KRTAP19-5|KRTAP1-3|KRTAP20-2|KRTAP3-1|KRTAP19-1|KRTAP19-6|KRTAP26-1|KRTAP19-4|KRTAP3-2|KRT85|KRTAP4-9|KRTAP17-1|KRTAP21-2|KRT28|KRTAP4-4|KRT1|KRTAP9-3|KRT25|LCE3C|KRTAP24-1|KRTAP4-3|KRTAP4-6|TGM3|KRT84|DSG1|KRT72|DSC1|KRTAP9-4|LCE2B|SPRR2B|KRT2|KRTAP1-5|LCE3E|KRTAP27-1|KRT39|KRTAP6-2|LCE2D|KR…
GO_EXTRACELLULAR_STRUCTURE_ORGANIZATION	0.000507099	0.0107601	0.499956	1.77772	0	417	COL2A1|TTR|APOA2|IBSP|MMP9|NCAN|MYF5|CTRB1|CTRB2|SPP1|SCUBE3|PTX3|COL11A1|FBN2|MFAP5|FLRT2|MMP16|MMP13|ITGA11|COL14A1|MMP3|COMP|CCDC80|KLK7|CYP1B1|SFRP2|COL3A1|HAPLN2|COL1A1|COL1A2|TGFBI|COL10A1|PXDN|COL9A3|HYAL1|CTSK|COL5A2|FBN1|COL8A1|COL6A3|LAMA2|COL6A1|NID2|COL5A1|LOX|DCN|FAP|JAM3|TGFB2|MMP8|COL5A3|GPIHBP1|ELN|LUM|FN1|COL8A2|ICAM5|COL6A2|COL25A1|DPT|SPARC|TNXB|POSTN|ADAMTS3|ADAMTSL4|PDGFRA|CO…
GO_ACTIN_BINDING	0.000507357	0.0107601	0.418663	1.48953	0	418	KLHL1|GC|ADCY8|FMN2|TAGLN3|MYPN|MYL2|MYO15A|MYH7B|CDK5R2|MYOZ3|KLHL4|NRAP|MOBP|MYH13|SNTG2|USH1C|ACTN2|MYH1|ADD2|SPTBN4|MYH8|VIL1|MYL3|CTNNA3|MAP1B|MYOZ1|MYH4|MAP1A|FLNC|MEFV|COBL|TMSB15A|SYN1|HPCA|TPM2|MYH10|MAPT|MYH3|TAGLN|SAMD14|WASF1|TMOD1|MYH11|PALLD|LMOD1|CDK5R1|DMD|CNN1|FERMT2|CALD1|ITPRID2|ANTXR1|DIXDC1|AIF1L|ANXA6|HOMER2|SORBS1|SVIL|TPM1|ABLIM2|SHTN1|MYLK|TNS1|FLNA|TNNT2|DAAM2|PARVB|NOD2…
GO_PROTEIN_HETERODIMERIZATION_ACTIVITY	0.000508388	0.0107601	0.444904	1.58612	0	425	SOX14|NEUROD1|NTSR1|NPAS4|KRT1|KRT25|TTR|NEFL|APOA2|MYOD1|ADCY8|GAD2|CHRNB2|TUBB2B|TFDP3|MYF5|BHLHA9|KHDRBS2|FZD9|MYOG|ADRA1A|NEUROD2|HGF|GPHA2|TENM3|ADRA1B|SYT4|PGLYRP3|PGLYRP4|TENM2|INHA|ADD2|SIM1|ALX1|KCNB1|NPAS3|ALX4|KCNH5|JAM3|TWIST1|PRMT8|TGFB2|KRT10|MAPK4|CRLF1|HAND1|TCF4|KCNN1|HAND2|TGFB3|HEYL|SYT1|TAL1|TPM2|SOX6|NKX2-5|TPD52L1|SYT5|INHBA|FOXP2|PGF|CABYR|CEACAM6|P2RY1|MTTP|SCGB2A1|ADCY2|A…
GO_RESPONSE_TO_PEPTIDE_HORMONE	0.000508388	0.0107601	0.43298	1.54143	0	421	OTOP1|GCG|PRL|NEFL|ADCY8|INS|REG1A|ENPP1|MIR379|SERPINA12|CRHBP|CSH1|MIR103A1|VGF|REG3G|REG3A|GIP|MC4R|CDO1|PTPRN|FOXC2|ATP6V0D2|EREG|ACTN2|TRARG1|POU4F2|F7|INSRR|ADIPOQ|COL1A1|OPRK1|PCSK9|REG1B|KL|OXTR|RPE65|FBN1|GJB2|GGH|CXCL12|CITED1|CYP11A1|LEP|NR5A1|SPARC|GCGR|PID1|SLC30A10|GHR|ATP6V1B1|ANXA1|CAMK2A|AGT|INHBB|CPEB1|GLP2R|ARG1|ADCY7|ATP6V1C2|PLN|IL10|PDK4|ATP6V1G2|ADCY2|MGARP|GRB14|CAV1|IGFBP…
GO_EMBRYONIC_ORGAN_DEVELOPMENT	0.000510725	0.0107601	0.468007	1.66576	0	422	OTOP1|ATOH1|NEUROG1|POU4F3|FGF8|NEUROD1|ZIC3|COL2A1|CLRN1|PAX2|FGF9|SOX11|EYA1|MYF5|MYO15A|NOG|TPO|CHRNA9|ALX3|FGF10|PROX1|DLX2|MSX1|GLI2|COL11A1|FBN2|MMP16|HMX3|USH1C|LBX1|WNT11|STRA6|FOLR1|ALX1|EFEMP1|HYAL1|GCM1|ALDH1A2|COL5A2|NES|FBN1|CITED1|ALX4|GBX2|TWIST1|TGFB2|CTHRC1|SALL1|SCT|ZFPM2|DLX5|PDGFRA|FGFR1|HAND1|FOXL2|COBL|HAND2|GJA5|GJB6|ROR2|PDGFC|TGFB3|ATP6V1B1|RUNX2|SHOX2|TAL1|LEF1|EN1|MFAP2…
GO_REGULATION_OF_MEMBRANE_POTENTIAL	0.000513611	0.0107601	0.521831	1.85979	0	428	MIR1-1|KCNH6|CHRND|KCNA1|NTSR1|NPAS4|SEZ6|RELN|KCNC1|HCN1|GABRA1|CACNA1E|CACNG2|GRIA1|CHRNB2|GJD2|GLRA2|GRID2|KCNK12|KCNC2|CHRNA2|GRM5|ATP1A2|NPS|GABRA5|HTR3E|GABRA2|FZD9|CHRNA9|KCNT1|SCN1A|ADRA1A|GABRG1|GABRB1|SHANK1|SCN2B|KCNK2|CACNA1G|NRXN1|CACNA1B|GABRB2|SCN3B|SLC17A7|ACTN2|GPR88|DSC2|CUX2|RIMS1|CACNA2D1|KCNMB2|KCNA2|RIMS4|KCNE1B|NPY2R|NTRK2|CELF4|KCNK13|ABCB5|GRIK2|KCNK4|CHRNA1|NETO1|KCNB1|C…
GO_SYNAPTIC_MEMBRANE	0.000513611	0.0107601	0.590629	2.10498	0	428	CHRND|CACNG7|KCNA1|CPLX3|SLITRK1|CDH9|KCNC1|GABRA1|ADCY8|CACNG2|GRIA1|GAD2|CHRNB2|GSG1L|KCTD8|SLC6A5|GLRA2|SNAP25|CNTN2|GRID2|KCNC2|UNC13C|CHRNA2|GRM5|PCDH8|CNTN1|GABRA5|SYT6|CACNG8|GABRA2|CDH10|CACNG5|CHRNA9|ARC|ADRA1A|GABRG1|GABRB1|CNTN5|SHANK1|GRIA4|CLSTN2|ADAM23|SHC4|NRXN1|KCNJ4|GABRB2|ACTN2|NTNG1|TENM2|FAIM2|GPM6A|RIMS1|GRM8|IL31RA|GRIA2|KCNA2|RIMS4|GRM7|SLC1A2|LRFN5|CHRM4|UNC13A|IL1RAPL1|GR…
GO_REPRODUCTIVE_SYSTEM_DEVELOPMENT	0.00051573	0.0107601	0.422608	1.50653	0	430	LHX3|NEUROG1|FGF8|TSPY10|AFP|TSPY1|TSPY4|TCF23|FGF9|NOG|TSPY3|VGF|MIR16-2|SPP1|NR0B1|LHX8|FGF10|PTX3|PTPRN|GLI2|EREG|ZFP42|TSPY2|INHA|DLX3|PCYT1B|SFRP2|STRA6|ANKRD7|COL9A3|GCM1|GJB2|CITED1|SLIT2|DCN|TGFB2|ROBO2|LEP|SALL1|LRP2|NR5A1|ZFPM2|PTGIS|PDGFRA|TNC|HAND1|FOXL2|SERPINE2|ADAM19|PDGFRB|ROR2|BMPR1B|SFRP1|SERPINF1|ANXA1|SULF1|LEF1|SEMA3A|PGR|INHBB|APELA|WT1|STC1|KITLG|INHBA|FSTL3|BMP4|HTRA1|GLI1…
GO_REGULATION_OF_TRANS_SYNAPTIC_SIGNALING	0.000520021	0.0107601	0.557997	1.9904	0	433	CACNG7|CPLX2|NTSR1|CPLX3|NPAS4|RELN|ADCY8|CACNG2|GRIA1|INS|CHRNB2|TUBB2B|SNAP25|CNTN2|GRID2|UNC13C|GRM5|ATP1A2|NPS|CACNG8|CACNG5|GIP|ARC|ADRA1A|NEUROD2|SHANK1|BCHE|STXBP5L|CLSTN2|SLC7A11|PPFIA2|PHF24|NRXN1|SYT4|CACNA1B|DRD5|NTNG1|CUX2|RIMS1|GRM8|EPHB1|RIMS4|GRM7|NPTX1|NPY2R|NTRK2|CELF4|UNC13A|ADIPOQ|GRIK2|NETO1|NGF|KCNB1|CHRNA4|SYP|NEURL1|OXTR|CNIH2|LAMA2|GRIK5|CDH2|ADGRB1|ASIC1|GRIN2C|CDH11|SHIS…
GO_PATTERN_SPECIFICATION_PROCESS	0.000521921	0.0107601	0.471097	1.68101	0	435	UNCX|FEZF2|LHX3|NEUROG1|FGF8|NEUROD1|ZIC3|RELN|PAX2|OTX2|NKD1|PAX1|NKX2-2|GSX2|ASCL1|EYA1|ISL1|SOSTDC1|MYF5|PCDH8|CYP26B1|NOG|MSGN1|ALX3|ARC|IRX1|HES6|FGF10|DLX2|HES3|MSX1|GLI2|CFC1|DLL3|DBX1|DLX1|HOXC5|LBX1|AXIN2|RFX4|LHX2|FOXB1|SFRP2|FOLR1|TDGF1P3|ALX1|FOXA2|ALDH1A2|SP8|CITED1|ALX4|GBX2|ROBO2|HOXD12|FEZF1|LRP2|FGFR1|HAND1|COBL|WNT6|CDX1|HAND2|DCHS1|ARMC4|ROR2|BMPR1B|SFRP1|FGF1|HOXC8|CHRD|LEF1|S…
GO_GLAND_DEVELOPMENT	0.000523286	0.0107601	0.41681	1.48788	0	436	LHX3|AIRE|FGF8|ZIC3|PRL|INSM1|PAX1|CCKBR|REG1A|ASCL1|ISL1|SOSTDC1|NOG|SOX3|NR0B1|FGF10|PROX1|HGF|CDO1|MSX1|SOX2|GLI2|ACER1|BSX|OTP|GHRH|POU3F2|FOXB1|WNT11|STRA6|CSN2|NEURL1|PCSK9|ALDH1A2|OXTR|TGFB2|SALL1|POU1F1|NR5A1|FGF7|PDGFRA|FGFR1|TNC|COBL|GSX1|SERPINE2|HAND2|TGFB3|SFRP1|SERPINF1|ANXA1|NRG1|SULF2|SULF1|LEF1|SLC6A3|SEMA3A|PGR|NKX2-5|WT1|TDGF1|FSTL3|BMP4|GLI1|PAM|ARG1|HOXD13|ATP7B|CYP19A1|SERPI…
GO_SECOND_MESSENGER_MEDIATED_SIGNALING	0.000528262	0.0107601	0.422146	1.50657	0	438	MIR1-1|NEUROD1|GCG|EDN3|ADCY8|INS|VIP|MIR124-2|CHGA|EPHA5|PEX5L|CALCB|KCNC2|C10orf71|GRM5|ATP1A2|GIP|ADRA1A|NEUROD2|MC4R|ADGRG2|GPHA2|ADRA1B|CXCR1|PTH|PDE11A|MC3R|GPR26|APLP1|IGF1|SSTR4|DRD5|ADCYAP1R1|GHRH|ADGRD2|NPY2R|ADRA1D|HRC|NPPB|SGCD|CCL20|ADGRL3|TMEM100|GUCA1A|NOS1|PTGER3|OR56A1|MC5R|ADGRB1|PTHLH|GRIN2C|OR13F1|CCR3|CASQ2|CALCR|PRKG1|ADGRL2|SCT|NR5A1|ANK2|RASD2|MYOZ1|CALML3|P2RX3|NMUR1|GCGR…
GO_METAL_ION_TRANSMEMBRANE_TRANSPORTER_ACTIVITY	0.000528262	0.0107601	0.467138	1.66871	0	440	KCNH6|CACNG7|KCNA1|ATP2B3|KCNA4|SLC12A3|KCNC1|HCN1|CACNA1E|CACNG2|LRRC38|TF|CACNA1S|KCNJ16|SLC6A5|SLC13A5|LRRC52|SNAP25|CACNG6|KCNK12|KCNC2|TRPM3|ATP12A|ATP1A2|SLC30A3|CACNG8|CACNG5|CHRNA9|KCNT1|SCN1A|KCNQ2|KCNQ5|SCN2B|SLC6A15|SLC6A20|KCNK2|TRPA1|CACNA1G|CACNA1B|KCNJ4|SCN3B|ASIC5|SLC17A7|GPM6A|CACNA2D1|KCNS2|KCNV1|KCNMB2|KCNA2|KCNE1B|KCNIP1|SLC1A2|SLC34A2|IL1RAPL1|KCNK13|SLC6A17|KCNJ12|GRIK2|KCNK…
GO_SIGNAL_RELEASE	0.000529942	0.0107601	0.500217	1.79081	0	457	TRH|SLC18A3|CPLX2|NEUROD1|CPLX3|GCG|SLC32A1|EDN3|ADCY8|CACNA1E|INS|GAD2|CHRNB2|VIP|FGF23|CHGA|EPHA5|CADPS|SOX11|SNAP25|CHAT|KCNC2|ISL1|CRHBP|CARTPT|UNC13C|VGF|SYT6|SPP1|GIP|ADRA1A|MC4R|STXBP5L|HTR1A|SYN2|PTPRN|PPFIA2|NRXN1|SYT4|CACNA1B|SLC2A2|INHA|RIMS1|GHRH|RIMS4|UNC13A|ADIPOQ|FFAR4|OPRK1|KCNB1|CHRNA4|SYP|FOXA2|NRXN2|GRIK5|ASIC1|RFX6|HTR2A|LEP|SCT|SV2A|SLC9B2|DGKI|FGFR1|KISS1|FOXL2|RASL10B|STX1B…
GO_EPIDERMIS_DEVELOPMENT	0.000529942	0.0107601	0.678818	2.43021	0	457	KRTAP8-1|KRTAP19-3|KRTAP13-1|KRTAP13-4|KRTAP20-1|KRTAP19-7|KRTAP3-3|KRTAP6-1|GRXCR1|KRTAP11-1|KRTAP2-4|KRTAP13-2|KRTAP19-5|KRTAP1-3|KRTAP20-2|KRTAP3-1|KRTAP19-1|ATOH1|KRTAP19-6|KRTAP26-1|KRTAP19-4|KRTAP3-2|KRT85|POU4F3|KRTAP4-9|KRTAP17-1|KRTAP21-2|KRT28|KRTAP4-4|USH2A|KRT1|KRTAP9-3|KRT25|LCE3C|KRTAP24-1|KRTAP4-3|CLRN1|KRTAP4-6|TGM3|KRT84|DSG1|KRT72|DSC1|KRTAP9-4|LCE2B|SPRR2B|KRT2|KRTAP1-5|LCE3E|K…
GO_MECHANORECEPTOR_DIFFERENTIATION	0.00053135	0.0107601	0.641627	1.79087	1	59	GRXCR1|ATOH1|POU4F3|USH2A|CLRN1|FGF20|GABRA5|GABRB2|USH1C|NTRK2|NTRK3|CTHRC1|FGFR1|BMP4|FAT4
GO_MUSCLE_SYSTEM_PROCESS	0.000531915	0.0107601	0.478895	1.71401	0	455	MIR1-1|MYBPH|CHRND|NEUROG1|KCNA1|EDN3|MYOD1|SLN|CHRNB2|CACNA1S|CHGA|MYL2|ATP1A2|MYOG|SCN1A|ADRA1A|PROK2|SCN2B|MYMK|ADRA1B|MYL1|IGF1|CACNA1G|MYH13|SCN3B|ACTN2|DSC2|CACNA2D1|MIR199A2|MIR15B|MYH1|COMP|KCNE1B|NPY2R|MYLPF|MYH8|HRC|KCNJ12|SGCD|CHRNA1|ACE2|MYL3|NOS1|CTNNA3|ACTA1|OXTR|GNAO1|PTGER3|KCNE4|HTR2A|CASQ2|DSP|PRKG1|LEP|TACR3|ANK2|MYOZ1|MYH4|P2RX3|NMUR1|HAND2|GJA5|VIM|PDE5A|DES|HSPB6|EDNRA|CKMT2…
GO_CELL_CELL_JUNCTION	0.000533333	0.0107601	0.413378	1.47676	0	447	CLDN17|CLDN6|DSG1|CDH9|DSC1|CLDN25|GJD2|KIAA1210|CDH22|CLDN10|ATP1A2|DSG4|CDH10|SCN1A|KIRREL2|NRAP|CNTNAP2|DSG3|HMCN1|FLRT2|DSC2|SLC2A2|CDH18|CDSN|ADCYAP1R1|MYH1|PCDH9|SPTBN4|CLDN3|KCNA2|CDH7|DSC3|MLC1|STXBP6|PKP1|CLDN8|CDH15|ADGRL3|CTNNA3|OXTR|GJB2|CDH2|ADGRB1|CDH11|JAM3|DSP|ANK2|SV2A|IGSF21|AMOT|GJA5|GJB6|PCDHGA12|DES|FAT2|ANXA1|AKAP6|AHNAK|KIRREL1|CALB2|MYADM|MXRA8|MPP4|KCNA5|PANX3|CDH19|SCN4B…
GO_CELL_GROWTH	0.000533618	0.0107601	0.41734	1.49533	0	463	CACNG7|POU4F3|INS|REG1A|MYL2|OSTN|ENPP1|IL9|SPP1|MAP2|DSCAM|ADRA1A|MEG3|MSX1|DCSTAMP|KIF26A|IGF1|SYT4|RIMS1|POU4F2|MIR199A2|DRAXIN|LHX2|ISLR2|WNT11|OLFM1|SFRP2|IGFBPL1|UNC13A|SYT3|NPPB|NGF|OSGIN1|NTRK3|HYAL1|GNG4|CXCL12|DCLK1|MAP1B|SLIT2|TGFB2|MAG|FN1|POSTN|GDF2|SPOCK1|FOXL2|COBL|EPHA7|SERPINE2|SLIT1|BDNF|SEMA5B|NPR1|SFRP1|AKAP6|SYT1|RND2|SEMA6D|LEF1|AGT|SEMA3A|CRYAB|NRP2|SEMA3D|FHL1|MAPT|WT1|INH…
GO_CELL_ADHESION_MOLECULE_BINDING	0.000533903	0.0107601	0.408076	1.46384	0	465	CDH9|IBSP|TNN|CDH22|CDH10|TENM3|ADAM23|THBS4|IGF1|HMCN1|NRXN1|ACTN2|NTNG1|CDH18|TENM2|PTPRD|COMP|CDH7|SFRP2|COL3A1|TGFBI|STXBP6|PKP1|CDH15|NRXN2|CTNNA3|ANGPTL3|ITGBL1|FBN1|COL5A1|CDH2|CXCL12|CDH11|FAP|JAM3|DSP|FN1|ICAM5|TNXB|POSTN|IGSF21|TIMP2|EMILIN1|FGF1|ANXA1|NRG1|COL16A1|AHNAK|THY1|PROM1|CDH19|ECM2|ITGA5|CDK5R1|ADAMTS5|CALD1|COL4A3|EDIL3|CASR|CPE|THBS1|SHTN1|MFGE8|FLNA|ITGB8|FBLN5|NECTIN3|NDR…
GO_PASSIVE_TRANSMEMBRANE_TRANSPORTER_ACTIVITY	0.000534188	0.0107601	0.493219	1.76361	0	454	OTOP1|KCNH6|CHRND|CACNG7|KCNA1|CLDN17|KCNA4|KCNC1|HCN1|GABRA1|CACNA1E|CACNG2|GRIA1|LRRC38|CHRNB2|CACNA1S|BEST3|KCNJ16|AQP4|GLRA2|LRRC52|SNAP25|CACNG6|OTOP3|GRID2|KCNK12|KCNC2|TRPM3|CHRNA2|CNGA2|GABRA5|HTR3E|CACNG8|GABRA2|CACNG5|CHRNA9|KCNT1|SCN1A|KCNQ2|GABRG1|KCNQ5|GABRB1|SCN2B|GRIA4|KCNK2|TRPA1|CACNA1G|CACNA1B|KCNJ4|GABRB2|SCN3B|ASIC5|SLC17A7|GPM6A|CACNA2D1|KCNS2|KCNV1|KCNMB2|GRIA2|KCNA2|CLCNKB|…
GO_DIVALENT_INORGANIC_CATION_TRANSPORT	0.000535045	0.0107601	0.427107	1.53329	0	467	MIR1-1|CACNG7|NTSR1|GCG|NPSR1|ATP2B3|DHRS7C|CACNA1E|CACNG2|MRLN|SLN|CHRNB2|CACNA1S|CACNG6|TRPM3|ATP1A2|SLC30A3|CACNG8|CACNG5|CHRNA9|ADRA1A|PTH|TRPA1|CACNA1G|CACNA1B|GPM6A|CACNA2D1|ADCYAP1R1|CEMIP|IL1RAPL1|NPY|HRC|ATP2B2|CHRNA4|CSN2|NOS1|GNAO1|SLC39A2|PKD1L3|STAC2|CXCL12|MCHR1|ASIC1|GRIN2C|EPO|HTR2A|CASQ2|CALCR|ANK2|CACNA2D3|GRAMD2A|P2RX3|NMUR1|PDGFRB|FAM155A|SLC30A10|RCVRN|HPCA|REM1|HTR2B|GRIN2A|…
GO_REGULATION_OF_ION_TRANSMEMBRANE_TRANSPORT	0.000535045	0.0107601	0.481265	1.72771	0	467	MIR1-1|KCNH6|CACNG7|KCNA1|NTSR1|NPSR1|KCNA4|RELN|EDN3|KCNC1|DHRS7C|NEFL|HCN1|CACNA1E|CACNG2|GRIA1|LRRC38|SLN|GSG1L|CACNA1S|MMP9|KCNJ16|LRRC52|CACNG6|KCNK12|KCNC2|CRHBP|GRM5|ATP1A2|CACNG8|CACNG5|SCN1A|ARC|KCNQ2|KCNQ5|SHANK1|SCN2B|GRIA4|CACNA1G|CACNA1B|KCNJ4|SCN3B|ACTN2|CACNA2D1|KCNS2|KCNV1|GRIA2|KCNA2|CLCNKB|KCNE1B|KCNIP1|CEMIP|KCNK13|HRC|KCNJ12|KCNK4|NETO1|OPRK1|KCNB1|PCSK9|NOS1|CNIH2|STAC2|KCNE4…
GO_REGULATION_OF_POTASSIUM_ION_TRANSMEMBRANE_TRANSPORTER_ACTIVITY	0.000536481	0.0107601	0.654528	1.84106	1	62	MIR1-1|KCNA1|KCNC1|LRRC38|LRRC52|KCNC2|ACTN2|KCNS2|KCNE1B|NETO1|KCNE4|CASQ2|ANK2|AKAP6|FHL1|MIR153-2|LRRC55|CAV1|KCNG1
GO_REGULATION_OF_CARTILAGE_DEVELOPMENT	0.000543774	0.0108273	0.633783	1.79957	1	65	NOG|GLI2|PTH|FGF18|AXIN2|WNT11|ADAMTS12|TRPS1|EFEMP1|CTSK|PTHLH|RFLNA|LEP|GDF2|LOXL2|BMPR1B|RUNX2|SHOX2|SOX5|SOX6|PKDCC|BMP4|GREM1|RFLNB|RARB|SNAI2|MAF|TGFBR1|BMP1|ANXA2P2|ANXA2|SOX9|WNT5A|BMP6|SMAD1|TGFB1|WNT9A|GLG1|CTNNB1|ACVRL1|SIX2
GO_REGULATION_OF_BEHAVIOR	0.000543922	0.0108273	0.643153	1.83678	1	67	TRH|RELN|INS|CHRNB2|HCRTR2|NPS|MC4R|HTR1A|MC3R|NRXN1|GHRH|KCNA2|NPY2R|PENK|STRA6|OPRK1|TACR3|CNR1|HTR2B|CNTNAP4
GO_REGULATION_OF_CELL_MORPHOGENESIS	0.000549451	0.0108964	0.416494	1.49453	0	474	FEZF2|CACNG7|SLITRK1|RELN|NEFL|CHRNB2|TUBB2B|REG1A|OSTN|CNTN2|SPP1|MAP2|DSCAM|ARC|CHODL|SYT4|CUX2|RIMS1|POU4F2|MCF2|DRAXIN|POU3F2|PTPRD|ISLR2|NTRK2|OLFM1|UNC13A|IL1RAPL1|SYT3|VIL1|NGF|NTRK3|CCL24|CDH2|CXCL12|MAP1B|DNM3|SLIT2|ROBO2|MAG|FN1|SPARC|POSTN|ITPKA|EPHA7|BDNF|SEMA5B|ANXA1|SYT1|RND2|LRP8|SEMA6D|SHOX2|HECW1|MYH10|SEMA3A|SEMA3D|MYADM|MAPT|THY1|NRCAM|LRP1|CDK5R1|FERMT2|DPYSL2|P2RY1|ITGA7|PLXN…
GO_TRANSMISSION_OF_NERVE_IMPULSE	0.000556019	0.010965	0.625055	1.80694	1	72	CACNG7|KCNA1|CACNG2|CARTPT|CACNG8|CACNG5|SCN1A|CNTNAP2|CACNA1G|DRD5|GPR88|SPTBN4|KCNMB2|KCNA2|NTRK2|GRIK2|CHRNA1|NTRK3|JAM3|MAG|SCN11A|P2RX3|CHRM5|AGT|NRCAM|AVPR1A|NFASC|TNR|KCND2|SCN4A|SCN1B|P2RX1|S1PR1|AVP|ITGA2
GO_PRESYNAPSE	0.000558971	0.010965	0.551017	1.9773	0	478	SLC18A3|KCNA1|CPLX2|NTSR1|CPLX3|USH2A|SLC32A1|ATP2B3|CDH9|KCNC1|NTS|NEFL|PDYN|ADCY8|SVOP|GRIA1|GAD2|CHRNB2|SLC17A6|CADPS|KCTD8|SNCB|TNN|SLC6A5|SNAP25|CHAT|KCNC2|CRHBP|UNC13C|PCDH8|CNTN1|GABRA5|SLC30A3|SYNPR|SYT6|GABRA2|CDH10|ADRA1A|CNTN5|ADAM23|SYN2|PTPRN|KCNK2|PPFIA2|NRXN1|SYT4|CACNA1B|SLC17A7|NTNG1|GPM6A|RIMS1|GRM8|IL31RA|GHRH|RPH3A|KCNA2|RIMS4|GRM7|NTRK2|SLC1A2|PENK|UNC13A|SLC6A17|GRIK2|ATP2B2…
GO_NEGATIVE_REGULATION_OF_TRANSPORT	0.000561798	0.010965	0.415371	1.49483	0	489	TRH|MIR758|MIR1-1|NEUROG1|NTSR1|APOA2|INS|MRLN|SLN|VIP|FGF23|BEST3|MMP9|CHGA|OSTN|ENPP1|CRHBP|CARTPT|ATP1A2|MIR103A1|FZD9|STXBP5L|NECAB2|NLRP12|SYT4|ACTN2|INHA|MIR199A2|GRM7|KCNE1B|NPY2R|IL1RAPL1|SFRP4|ADIPOQ|FFAR4|CARD18|STXBP6|OPRK1|KCNB1|CSN2|MAOB|PCSK9|NOS1|SH3GL3|OXTR|GNAO1|PTGER3|CNIH2|ANGPT1|ASIC1|KCNE4|EPHA3|MAP1B|SSC5D|EPO|TWIST1|HTR2A|CASQ2|LEP|FN1|SCT|SERPINE2|LRRTM2|STX1B|IL36RN|C1QTN…
GO_ACTIN_CYTOSKELETON	0.000563063	0.010965	0.400793	1.43893	0	482	MYBPH|ADCY8|FMN2|MYL2|MYO15A|MYH7B|ARC|MYOZ3|MYL1|MOBP|MYH13|ACTN2|MYH1|ADD2|SPTBN4|MYLPF|MYH8|VIL1|MYL3|ACTA1|HSPB7|CDH2|CLIC5|RFLNA|MYOZ1|MYH4|CAVIN2|AMOT|COBL|MYH16|CORIN|ANXA1|DDR2|C10orf90|ACTC1|ACTG2|AHNAK|TPM2|MYH10|CALB2|CRYAB|MYADM|DPYSL3|PDLIM3|MPP4|MYH3|ROR1|SAMD14|WASF1|ACKR2|TMOD1|MYH11|MYLK3|PALLD|LMOD1|SORBS2|AMPH|FERMT2|CALD1|AIF1L|ACTA2|MYL9|FILIP1|HAP1|CLIC4|APC2|RFLNB|SORBS1|SV…
GO_REGULATION_OF_NEURON_PROJECTION_DEVELOPMENT	0.000564334	0.010965	0.504585	1.81432	0	487	FEZF2|MIR133B|CACNG7|SLITRK1|SEZ6|RELN|NEFL|CHRNB2|TUBB2B|REG1A|OSTN|SNAP25|CNTN2|GRID2|CNTN1|STMN2|SPP1|MAP2|DSCAM|ARC|SHANK1|HGF|TENM3|CRMP1|CSMD3|CHODL|SYT4|CUX2|RIMS1|POU4F2|MCF2|DRAXIN|POU3F2|PTPRD|ISLR2|NTRK2|OLFM1|SERPINI1|PLPPR5|SFRP2|UNC13A|RTN4RL2|IL1RAPL1|SYT3|NGF|RGMA|NTRK3|NEURL1|KLK8|CDH2|CXCL12|NEGR1|EPHA3|MAP1B|DNM3|SLIT2|EPO|ROBO2|MAG|FN1|FGFR1|SPOCK1|COBL|KIAA0319|ITPKA|EPHA7|ST…
GO_RESPONSE_TO_PEPTIDE	0.000565611	0.010965	0.405434	1.46021	0	499	OTOP1|GCG|PRL|NEFL|ADCY8|INS|MIR140|REG1A|ENPP1|MIR379|SERPINA12|CRHBP|CSH1|GRM5|MIR103A1|VGF|REG3G|REG3A|GIP|MC4R|CDO1|PTPRN|FOXC2|ATP6V0D2|IGF1|CACNA1B|EREG|ACTN2|TRARG1|CACNA2D1|POU4F2|F7|INSRR|ADIPOQ|COL1A1|OPRK1|PCSK9|REG1B|KL|OXTR|RPE65|FBN1|GJB2|GGH|CXCL12|CITED1|CYP11A1|CALCR|LEP|NR5A1|SPARC|GCGR|VIM|PID1|SLC30A10|GHR|ATP6V1B1|ANXA1|CAMK2A|AGT|INHBB|CPEB1|ATP1A3|GLP2R|ARG1|ADCY7|LRP1|ATP6…
GO_REGULATION_OF_ANATOMICAL_STRUCTURE_SIZE	0.000568505	0.010965	0.417581	1.50181	0	495	EDN3|PAX2|SLC12A3|NTS|NEFL|INS|VIP|CHGA|CNTN2|MAGEL2|ATP1A2|SPP1|MAP2|DSCAM|ADRA1A|KANK4|DBH|HTR1A|ADRA1B|USH1C|DRD5|ACTN2|POU4F2|DRAXIN|ADD2|SPTBN4|KCNMB2|COMP|ISLR2|OLFM1|UTS2R|VIL1|NPPB|NGF|ACE2|NTRK3|NOS1|OXTR|CCL24|CXCL12|MAP1B|SLIT2|HTR2A|CCL26|PRKG1|MAG|LEP|ELN|FN1|PRR16|TMSB15A|EPHA7|GJA5|BDNF|SEMA5B|NPR1|EDNRA|HTR2B|RND2|TBXA2R|SEMA6D|KIRREL1|AKT3|AGT|SEMA3A|SEMA3D|MYADM|MAPT|CSF3|KCNA5|…
GO_NEGATIVE_REGULATION_OF_BLOOD_VESSEL_DIAMETER	0.000569476	0.010965	0.611326	1.78418	1	78	EDN3|INS|CHGA|ATP1A2|ADRA1A|DBH|HTR1A|ADRA1B|DRD5|KCNMB2|COMP|ACE2|OXTR|HTR2A|LEP|GJA5|EDNRA|HTR2B|TBXA2R|AGT|KCNA5|CHRM3|CASR|AVPR1A|ACTA2|ADORA1|HTR7|CAV1|ADRA2A|BDKRB2|EGFR|ADRA2C|P2RX1|AVP|F2R|CRP|EDNRB|ADM|AGTR1|ADRA2B|SLC8A1
GO_REGULATION_OF_NEURAL_PRECURSOR_CELL_PROLIFERATION	0.000578704	0.0110815	0.583714	1.72825	1	85	TRIM71|INSM1|ASCL1|FZD9|PROX1|GLI2|OTP|LHX2|CEND1|PITX3|NES|CDH2|PTPRZ1|LRP2|DISP3|GLI1|CDON|EGF|SMO|FLNA|WNT3A|LHX1|DRD2|ASPM|DISC1|HIF1A|DCT|WNT5A|LIMS2
GO_MOLTING_CYCLE_PROCESS	0.00057971	0.0110815	0.570768	1.70354	1	89	KRT25|TGM3|KRT84|KRT71|SOSTDC1|DSG4|KRT27|FGF10|LHX2|CD109|ALX4|TGFB2|FGF7|DKK4|INHBA|TNFRSF19|LRIG1|SMO|IGFBP5|EDAR|MYO5A|SPINK5|LDB2|WNT10B|CELSR1|EGFR|SNAI1|PDGFA|SOX9|WNT5A|DKK1|FOXE1
GO_REGULATION_OF_POSTSYNAPSE_ORGANIZATION	0.000602047	0.011467	0.555621	1.67947	1	99	RELN|INS|GRID2|FZD9|ARC|SLC7A11|NRXN1|CUX2|PTPRD|IL1RAPL1|NTRK3|GAP43|CDH2|DNM3|SHISA7|MIR30B|LRRC4B|ITPKA|EPHA7|LRRTM2|ZNF804A|LRP8|NRP2|NRCAM|DGKB|CDK5R1|LRRTM1|PRNP|CBLN1|SHISA6|NLGN1|IL1RAP|WNT7A|DBN1|GRIN2B|WNT5A|FYN|NLGN3|ARHGAP22
GO_COLUMNAR_CUBOIDAL_EPITHELIAL_CELL_DIFFERENTIATION	0.000612557	0.0116254	0.561673	1.72042	1	108	ATOH1|POU4F3|FGF8|NEUROD1|CLRN1|INSM1|NKX2-2|SOX11|ASCL1|PROX1|USH1C|IL31RA|DLX3|WNT11|CDH2|RFX6|FGFR1|LEF1|BMP4|FAM20C|CDK6|GATA5|HNF4A|SMO|JAG1|RARB|SERPINE1|HIF1A
GO_RESPONSE_TO_ETHANOL	0.000631512	0.0119424	0.524599	1.64049	1	125	TRH|CHRNB2|GLRA2|KCNC2|CRHBP|ADH7|CDO1|DBH|PTH|ADCYAP1R1|CLDN3|PENK|ADIPOQ|OPRK1|NTRK3|MAOB|GGH|LEP|SPARC|TNC|CNR1|GRIN2A|TBXA2R|ACTC1|SLC6A3|UNC79|GRIN3A|CSF3|RGS4|ADCY7|RGS2|S100A8|SLC2A4|G6PD|APOBEC1|CLDN18|DRD2|KCNMB1|GRIN2B|AVP|OXCT1|OPRM1|GSN
GO_PERIKARYON	0.000636537	0.0119945	0.529459	1.65815	1	127	NEUROG1|KCNA1|NTSR1|VIP|PCSK2|KCNC2|CRHBP|PTPRN|ASTN1|CNTNAP2|GHRH|KCNA2|OLFM1|PENK|SERPINI1|RTN4RL2|GRIK2|OPRK1|KCNB1|DDN|TMEM100|NEURL1|GRIK5|SLC2A3|HPCA|CRYAB|HTR5A|PAM|SLC8A3|DRP2|SHTN1|KCND2|NSMF|KNDC1|ITGA1|DRD2|CACNA1C|RBFOX3|NDN|TTLL7
GO_AMINO_ACID_TRANSPORT	0.000639591	0.0120093	0.4952	1.57437	1	140	TRH|NTSR1|SLC32A1|SLC17A6|SLC6A5|SLC7A3|SNAP25|SLC38A8|ATP1A2|SLC6A15|SLC6A20|SLC7A11|OCA2|PPFIA2|SYT4|SLC17A7|RIMS1|SLC7A14|GRM7|NTRK2|SLC1A2|SLC6A17|ACE2|LEP|SLC38A11|SV2A|SYT1|AGT|STXBP1|RGS4|ARG1|SLC1A6|AVPR1A|ADORA1|RGS2|PDPN|SLC6A7|NPY5R|SLC7A5P1|SLC16A10|SLC16A12|SLC7A2|SLC36A4|TRPC4|SLC6A9
GO_VASCULAR_PROCESS_IN_CIRCULATORY_SYSTEM	0.000671366	0.0125509	0.499016	1.62016	1	164	EDN3|NTS|INS|VIP|CHGA|ATP1A2|ADRA1A|DBH|HTR1A|ADRA1B|DRD5|KCNMB2|COMP|UTS2R|NPPB|ACE2|NOS1|OXTR|ANGPT1|SLIT2|HTR2A|PRKG1|LEP|GJA5|PDE3A|NPR1|EDNRA|HTR2B|TBXA2R|AGT|KCNA5|MIR153-2|SERPINF2|MYLK3|CHRM3|PDE2A|P2RY1|CASR|AVPR1A|ACTA2|ADORA1|HTR7|TACR2|RGS2|CAV1|GCLM|TEK|ADRB3|ADRA2A|ITGA1|BDKRB2|GUCY1A1|KCNMB1|KCNMA1|EGFR|ADRA2C|CPS1|P2RX1|HBB|AVP|F2R|CRP|NOS3|EDNRB|ADM|GPER1|AGTR1|ADRA2B|TGFB1|SLC8A1
GO_SITE_OF_POLARIZED_GROWTH	0.000673174	0.0125509	0.504986	1.64114	1	166	OTX2|NEFL|NRSN1|REG1A|SNAP25|STMN2|MAP2|DSCAM|CDK5R2|TENM2|GPM6A|PCDH9|OLFM1|UNC5C|BOC|IGF2BP1|GAP43|LAMP5|COBL|TIMP2|CNR1|ZNF804A|MYH10|TSHZ3|ADCY10|DPYSL3|MAPT|THY1|FRMD7|LRP1|PALLD|CDK5R1|NPTX2|STMN3|LRRTM1|GPRIN1|TRPM1|PTPRO|SHTN1|PCDHGB1|RASGRF1|MYO5A|APBB1|MAPK8IP1|RAC3|DBN1|FSCN1|TRPV2|NRP1|GDPD5|APP|ITGA4|FGF13|PTCH1|CBARP
GO_SKELETAL_MUSCLE_ORGAN_DEVELOPMENT	0.000677966	0.0125732	0.487719	1.59145	1	170	MIR1-1|CHRND|PHOX2B|MYOD1|MEGF10|SOX11|MYF5|CYP26B1|RBM24|MYOG|EPHB1|MYLPF|STRA6|CHRNA1|MYL3|NEURL1|ACTA1|VGLL2|DCN|TWIST1|ELN|MYOZ1|FOXL2|DNER|HEYL|SHOX2|WT1|FOXP2|HLF|CNTFR|CDON|MSC|SMO|CAV1|SVIL|P2RX2|WNT3A|POPDC3|MYOM1|WNT10B|ANKRD33|MYOCD|KLHL41|CAV2|CFL2|FGFRL1|DKK1|PITX1|GPC1|TCF21|EGR2|SIX1|SRPK3|NLN|HDAC4|HLX|ASS1|ANKRD1|SMYD1|MEOX2|EGR1|TGFB1|HDAC9|POPDC2|NR2F2|MYOZ2|BCL9L|ACTN3|CTNNB1|…
GO_STRIATED_MUSCLE_CONTRACTION	0.000679117	0.0125732	0.507774	1.65834	1	171	MIR1-1|MYBPH|CHRND|CHGA|MYL2|ATP1A2|SCN1A|ADRA1A|SCN2B|ADRA1B|MYL1|CACNA1G|SCN3B|DSC2|CACNA2D1|KCNE1B|MYH8|HRC|SGCD|CHRNA1|ACE2|MYL3|NOS1|CTNNA3|KCNE4|CASQ2|DSP|ANK2|GJA5|PDE5A|KCNH2|ACTC1|SYNM|NKX2-5|STC1|MYH3|KCNA5|KCNJ3|SLC8A3|SCN4B|DMD|PLN|RYR2|DTNA|ADORA1|RGS2|CAV1|TPM1|TNNT1|FLNA|KCNJ8|TNNT2|SCN4A|CACNA1C|SCN1B|ATP8A2|GJA1|KLHL41
GO_REGULATION_OF_BLOOD_PRESSURE	0.000691802	0.0127367	0.487757	1.59627	1	177	NTSR1|EDN3|CES1|CHGA|CARTPT|ATP1A2|ADRA1A|ADRA1B|MC3R|CACNA1B|DRD5|MIR199A2|ADAMTS16|UTS2R|ADIPOQ|NPY|COL1A2|NPPB|ACE2|NOS1|OXTR|LEP|TACR3|POSTN|GCGR|RASL10B|GJA5|CORIN|NPR1|EDNRA|CNR1|SUCNR1|KLK1|TBXA2R|POMC|AGT|SPX|NPR3|BDKRB1|SERPINF2|CPA3|AVPR1A|ACTA2|ADORA1|GAS6|ENPEP|PTPRO|TPM1|ADRB3|NAMPT|PTGS1|P2RX2|DRD2|OR51E2|PCSK5|CYP11B1|GUCY1A1|NCALD|P2RX1|HBB|AVP|F2R|NOS3|EDNRB|FFAR3|ADM|SGK1|AGTR1|…
GO_GASTRULATION	0.000692761	0.0127367	0.483651	1.58747	1	181	MIR1-1|FGF8|PAX2|OTX2|MMP9|EYA1|NOG|MSGN1|SOX2|CFC1|COL11A1|WNT11|SFRP2|ADIPOQ|FOXA2|COL5A2|COL8A1|COL6A1|COL5A1|MMP8|FN1|COL12A1|FGFR1|HAND1|AMOT|TXNRD1|SFRP1|MMP2|CHRD|TAL1|LEF1|LAMA3|MYADM|APELA|INHBA|BMP4|ITGA5|IL10|ITGA7|HNF4A|WNT8B|HMGA2|WNT3A|COL4A2|LHX1|FOXF1|TBXT|ITGB5|WLS|APLNR|MMP14|SNAI1|GATA6|SOX7|ITGB1|ITGA2|WNT5A|GDF3|DKK1|ITGAV|ITGA4|FZD7|SMAD1|LAMB1|ACVR1|TGFBR2|CDC73|KLF4|TBX20|…
GO_POSITIVE_REGULATION_OF_TRANSMEMBRANE_TRANSPORT	0.000697593	0.0127772	0.477718	1.58693	1	196	MIR1-1|KCNA1|NTSR1|FGF19|NPSR1|RELN|EDN3|KCNC1|CACNG2|INS|LRRC38|LRRC52|KCNC2|GIP|ARC|PTH|IGF1|ACTN2|CACNA2D1|POU4F2|CEMIP|SLC1A2|ADIPOQ|OPRK1|CLIP3|NOS1|STAC2|CALCR|ANK2|AKAP6|KCNH2|AGT|THY1|BDKRB1|LRRC55|FGF14|DMD|RYR2|HSPA2|HAP1|SORBS1|FLNA|CFTR|G6PD|CA2|KCNMB1|ATP1B2|APLNR|C1QTNF12|FXYD1|KCNJ2|RGN|F2R|C1QTNF2|P2RY6|SLC9A3R1|TRPC1|CACNG3|NLGN3|GPER1|TRDN|CACNB2|JPH2|CACNG4|F2
GO_POSITIVE_REGULATION_OF_POTASSIUM_ION_TRANSMEMBRANE_TRANSPORTER_ACTIVITY	0.00069979	0.0127772	0.777683	1.84413	2	25	MIR1-1|KCNA1|KCNC1|LRRC38|LRRC52|KCNC2|ACTN2|ANK2|AKAP6|LRRC55
GO_SPLICEOSOMAL_TRI_SNRNP_COMPLEX_ASSEMBLY	0.00070922	0.0128607	0.779097	1.85717	2	26	RNU5B-1|RNU5A-1|RNU4-2|RNU4-1|RNU5E-1|SRSF12|RNU6ATAC
GO_METHYL_CPG_BINDING	0.00070922	0.0128607	0.785845	1.87326	2	26	MBD3L2B|MBD3L2|MBD3L5|MBD3L3|CDX1
GO_POSITIVE_REGULATION_OF_AMINE_TRANSPORT	0.000726568	0.0131303	0.731811	1.8549	2	35	TRH|NTSR1|CHRNB2|VIP|CARTPT|SYT4|NPY2R|OPRK1|KCNB1|ACE2|OXTR|CXCL12|AGT|STXBP1|AVPR1A|TACR2|DRD2|GDNF|AVP|RAB3B
GO_DEVELOPMENTAL_CELL_GROWTH	0.000736648	0.0132222	0.456493	1.53331	1	222	CACNG7|POU4F3|REG1A|OSTN|SPP1|MAP2|DSCAM|ADRA1A|IGF1|SYT4|RIMS1|POU4F2|MIR199A2|DRAXIN|LHX2|ISLR2|OLFM1|UNC13A|SYT3|NGF|NTRK3|CXCL12|DCLK1|MAP1B|SLIT2|MAG|FN1|POSTN|FOXL2|COBL|EPHA7|SLIT1|BDNF|SEMA5B|AKAP6|SYT1|RND2|SEMA6D|AGT|SEMA3A|NRP2|SEMA3D|MAPT|RGS4|WASF1|NRCAM|LRP1|CDK5R1|SORBS2|DPYSL2|PLXNA4|TNR|RGS2|SHTN1|G6PD|WNT3A|LAMB2|NDN|MT3|ITGB1|SOX9|WNT5A|TRPV2|TMEM108|NRP1|ZEB2|MACF1|SEMA6B|RIMS…
GO_DEVELOPMENT_OF_PRIMARY_SEXUAL_CHARACTERISTICS	0.000736648	0.0132222	0.446374	1.49932	1	222	FGF8|TSPY10|AFP|TSPY1|TSPY4|FGF9|TSPY3|VGF|NR0B1|LHX8|PTX3|PTPRN|DACH1|EREG|ZFP42|TSPY2|INHA|ADCYAP1R1|PCYT1B|SFRP2|ANKRD7|COL9A3|SLIT2|TGFB2|ROBO2|LEP|SALL1|LRP2|NR5A1|ZFPM2|PDGFRA|FOXL2|PDGFRB|BMPR1B|SFRP1|SEMA3A|PGR|INHBB|WT1|KITLG|INHBA|FSTL3|CYP19A1|DMC1|MAMLD1|RAD21L1|FLNA|ASPM|TGFBR1|MMP14|WNT2B|RDH10|CBX2|GATA6|NTRK1|AKR1C3|SOX9|WNT5A|TCF21|NOS3|MSH4|MMP19
GO_REGULATION_OF_NEURON_MIGRATION	0.000744048	0.0132651	0.722615	1.88012	2	40	SCRT2|SOX14|RELN|SCRT1|TNN|UNC5D|FLRT2|COL3A1|IGSF10|NEXMIF|NRG1|CAMK2A|SEMA3A|SHTN1|NSMF|FLNA
GO_DENDRITE_MEMBRANE	0.000744048	0.0132651	0.693565	1.80453	2	40	KCNC1|GABRA1|GRIA1|REG1A|KCNC2|GABRA5|GABRA2|GABRG1|KCNB1|DDN|LAMP5|SHISA7|TACR3|HPCA|THY1|GABRA3|SGCE|GABRG2|SHISA9|OPRD1|WLS|SHISA6|KCNC4
GO_REGULATION_OF_TRANSMEMBRANE_RECEPTOR_PROTEIN_SERINE_THREONINE_KINASE_SIGNALING_PATHWAY	0.000751315	0.013294	0.441015	1.48676	1	232	SOST|SKOR2|FGF9|MIR140|SOX11|SOSTDC1|NOG|FGF10|MSX1|SFRP5|FBN2|DLX1|INHA|MIR15B|SKOR1|BMPER|CD109|HTRA4|CHRDL1|ASPN|PEG10|SFRP2|FOLR1|SFRP4|INHBE|FBN1|CITED1|LOX|TGFB2|MIR30B|LRP2|GDF2|LEFTY2|GDF10|DACT2|EMILIN1|TGFB3|SFRP1|WFIKKN2|LTBP1|CHRD|SULF1|HTRA3|INHBB|INHBA|FSTL3|BMP4|HTRA1|GREM1|CIDEA|NREP|TGFB1I1|THBS1|ZEB1|CAV1|PMEPA1|CILP|RBPMS2|VEPH1|DKK3|CHST11|RNF165|GREM2|DAB2|VASN|TGFBR1|WWTR1|M…
GO_CARBOHYDRATE_HOMEOSTASIS	0.000752729	0.013294	0.435816	1.47615	1	239	LIN28A|NEUROD1|GCG|PAX2|ADCY8|INS|EPHA5|CARTPT|MIR103A1|VGF|MIR16-2|STXBP5L|DBH|ADRA1B|PTPRN|HKDC1|ADIPOQ|OPRK1|KCNB1|FOXA2|GRIK5|RFX6|LEP|SLC9B2|GCGR|GJB6|SERPINF1|CNR1|SUCNR1|CSMD1|LGALS1|POMC|GPR68|GPRC5B|SLC16A1|LRP1|CASR|PDK4|BRSK2|VSNL1|HNF4A|GAS6|GCLM|IGFBP5|SLC2A4|ANO1|ADRA2A|CFTR|ASPSCR1|CYP11B1|HIF1A|PRKAA2|C1QTNF12|FGFR4|GPR21|MAP4K4|OXCT1|NOX4
GO_PITUITARY_GLAND_DEVELOPMENT	0.000753201	0.013294	0.705227	1.86463	2	43	LHX3|FGF8|ISL1|NOG|SOX3|NR0B1|FGF10|MSX1|SOX2|GLI2|OTP|GHRH|POU3F2|ALDH1A2|SALL1|POU1F1|GSX1|SLC6A3|BMP4|GLI1
GO_REGULATION_OF_MUSCLE_SYSTEM_PROCESS	0.000760456	0.0133775	0.459969	1.55954	1	245	MIR1-1|MYBPH|NEUROG1|KCNA1|SLN|CHGA|MYL2|ATP1A2|MYOG|ADRA1A|PROK2|MYMK|ADRA1B|IGF1|DSC2|MIR199A2|NPY2R|HRC|ACE2|MYL3|NOS1|CTNNA3|OXTR|CASQ2|DSP|PRKG1|TACR3|ANK2|HAND2|GJA5|PDE5A|HSPB6|AKAP6|TBXA2R|AGT|NKX2-5|STC1|MLIP|SPX|MIR153-2|RGS4|SLC8A3|TACR1|CHRM3|DMD|CNN1|PLN|RYR2|GATA5|MYL9|SGCA|ADORA1|ANXA6|TACR2|RGS2|CAV1|IGFBP5|TPM1|CHRM2|TNNT1|ADRA2A|FLNA|TNNT2|G6PD|LMCD1|SCN4A|CACNA1C|SPHK1|ATP2B4|G…
GO_NEUROMUSCULAR_PROCESS_CONTROLLING_BALANCE	0.000769823	0.0134667	0.662297	1.79491	2	49	NEUROG1|POU4F3|CLRN1|NEFL|PCDH15|SHANK1|NRXN1|HMX3|USH1C|GPR88|POU4F2|POU4F1|GRIN2C|IGDCC3|MYH10|JPH4|TNR|JPH3|USH1G|RAC3|NKX6-2|APP|CNTNAP1|FOXS1|NLGN2|ALDH1A3
GO_RNA_STABILIZATION	0.000770614	0.0134667	0.649253	1.76761	2	50	DAZ3|VIP|DAZ2|DAZ1|RBM24|DAZ4|AXIN2|IGF2BP1
GO_B_CELL_ACTIVATION	0.000790931	0.0137762	-0.494525	-1.53208	5	296	IFNA16|IFNK|MS4A1|AICDA|IFNA7|IFNA2|IFNA4|IFNA10|FCRL1|IFNA14|IGHM|CD22|CR2|IL21|CD79B|IFNW1|CD19|CD79A|IGHV3-73|IGHV1-45|CXCR5|IGHV6-1|FCRL3|IGHV4-4|TNFRSF13B|IGHV3-33|IGHV3-74|IGHV3-64|IGLL1|IGHV1-69D|IFNA17|IGHV3-23|IGHV2-70|IGLC3|IGHV1-24|CDH17|IFNA8|TBX21|TNFRSF13C|MZB1|IGKC|IGHV3-49|IGHE|IGHV3-11|CD27|TBC1D10C|TRBC1|IFNB1|IGLC6|IGHG1|IGHV3-66|TRDC|IGHV3-53|IGHV3-43|SLA2|IGHV5-51|IGHV3-21|IK…
GO_STRIATED_MUSCLE_CELL_DIFFERENTIATION	0.000812348	0.014095	0.440657	1.50943	1	275	MIR1-1|MIR133B|MYOD1|MYPN|MYL2|MYF5|MIR204|CYP26B1|RBM24|MYOG|ADRA1A|UCHL1|PROX1|MSX1|MYMK|NRAP|IGF1|ACTN2|MIR199A2|LDB3|COMP|SGCD|NOS1|PLPP7|ACTA1|CDH2|ADGRB1|LOX|BARX2|CASQ2|MYOZ1|PDGFRA|FLNC|ADAM12|PDGFRB|BDNF|DNER|WFIKKN2|NRG1|AKAP6|ACTC1|SHOX2|MYH10|AGT|SOX6|NKX2-5|WT1|BMP4|MYH3|RGS4|CEACAM5|GREM1|TMOD1|MYH11|MYLK3|CDON|LMOD1|DMD|SORBS2|AVPR1A|TBX5|SMO|RGS2|IGFBP5|TPM1|TNNT1|RARB|TNNT2|G6PD|…
GO_POSITIVE_REGULATION_OF_CATION_CHANNEL_ACTIVITY	0.000814553	0.014095	0.627304	1.78643	2	66	MIR1-1|KCNA1|NTSR1|RELN|KCNC1|CACNG2|LRRC38|LRRC52|KCNC2|ARC|ACTN2|CACNA2D1|STAC2|ANK2|AKAP6|LRRC55|FGF14|HAP1
GO_VESICLE_LOCALIZATION	0.000835771	0.014415	0.43716	1.51637	1	302	CPLX2|CPLX3|GRIA1|CHRNB2|CADPS|SNAP25|UNC13C|MAP2|ADRA1A|STXBP5L|SYN2|PPFIA2|SYT4|RIMS1|RIMS4|FOLR1|UNC13A|SYNDIG1|CHRNA4|SYP|CNIH2|GRIK5|CDH2|DNM3|HTR2A|KIF1A|SV2A|DGKI|STX1B|SYN1|CNR1|CAMK2A|SYT1|DOC2A|SYT5|GRIN3A|STXBP1|TRIM9|CHRNB3|P2RY1|AP3B2|HAP1|BRSK2|CHRM2|SLC2A4|SYT11|PCLO|LIN7A|PRRT2|BACE1|DRD2|MYO5A|NLGN1|WNT7A|BRSK1|RIMS3|STX2|P2RX1|SEC23A|DNM1|STX19|KIF1B|RIMS2|ITGA4|NLGN3|PCDH17|CAC…
GO_NEUROMUSCULAR_JUNCTION	0.000842933	0.0144777	0.603063	1.75563	2	76	CHRND|NEFL|UNC13C|STXBP5L|UNC13A|CHRNA1|CDH15|SYP|LAMA2|SYNC|POSTN|SV2A|SPOCK1|TUBA1A|ACHE|EPHA7|SERPINE2|STX1B|DES|NRG1|MYH10|PDZRN3|SLC8A3|CDK5R1|MUSK|KCNC4|LAMB2|SYNGR4|ITGB1|F2R|DLG2|HDAC4|APP
GO_RESPONSE_TO_ANTIBIOTIC	0.000845309	0.0144777	0.422866	1.47211	1	314	TRH|PAX2|NEFL|ADCY8|CHRNB2|GLRA2|KCNC2|CRHBP|ADH7|MIR103A1|HGF|CDO1|DBH|PTH|TRPA1|GPR37|ADCYAP1R1|CLDN3|CYP1B1|PENK|ADIPOQ|COL1A1|OPRK1|NTRK3|MAOB|HYAL1|GNAO1|GJB2|GGH|LEP|SPARC|TNC|FABP1|PDGFRB|IL6|ANXA1|CNR1|GRIN2A|TBXA2R|ACTC1|SLC6A3|CRYAB|UNC79|GRIN3A|CSF3|KCNA5|RGS4|ARG1|ADCY7|IL10|ADCY2|PYCR1|RGS2|S100A8|SLC2A4|SCGB1A1|CFTR|G6PD|APOBEC1|CLDN18|DRD2|PDGFD|SPHK1|KCNMB1|HBB|GRIN2B|BNIP3|AVP|OX…
GO_CALCIUM_ION_TRANSMEMBRANE_TRANSPORT	0.000848896	0.0144777	0.432844	1.50366	1	310	MIR1-1|CACNG7|NTSR1|NPSR1|ATP2B3|DHRS7C|CACNA1E|CACNG2|SLN|CACNA1S|CACNG6|TRPM3|ATP1A2|CACNG8|CACNG5|CHRNA9|TRPA1|CACNA1G|CACNA1B|GPM6A|CACNA2D1|CEMIP|IL1RAPL1|HRC|ATP2B2|NOS1|PKD1L3|STAC2|ASIC1|GRIN2C|HTR2A|CASQ2|CALCR|ANK2|CACNA2D3|FAM155A|HPCA|REM1|HTR2B|GRIN2A|AKAP6|AHNAK|THY1|SLC24A3|GRIN3A|BDKRB1|SLC8A3|FGF14|DMD|PLN|PDE2A|CACNA2D4|RYR2|HSPA2|JPH4|GRIN3B|HAP1|GAS6|GEM|ANXA6|TRPM1|ADRA2A|CAC…
GO_CELLULAR_RESPONSE_TO_PEPTIDE_HORMONE_STIMULUS	0.00085034	0.0144777	0.426164	1.48109	1	312	OTOP1|GCG|PRL|ADCY8|INS|REG1A|ENPP1|SERPINA12|CRHBP|CSH1|MIR103A1|FOXC2|ATP6V0D2|ACTN2|TRARG1|POU4F2|INSRR|ADIPOQ|PCSK9|KL|RPE65|FBN1|GJB2|CYP11A1|LEP|GCGR|PID1|SLC30A10|GHR|ATP6V1B1|CAMK2A|AGT|INHBB|CPEB1|GLP2R|ARG1|ADCY7|ATP6V1C2|PDK4|ATP6V1G2|ADCY2|MGARP|GRB14|CAV1|SORBS1|SLC2A4|APOBEC1|MYO5A|RARRES2|CA2|ANXA5|CYP11B1|RAB31|CPS1|CAV2|C1QTNF12|PRLR|VWA2|ADCY9|GPR21|CSH2|GH2|PRKDC|IGFBP1|SESN3|P…
GO_HIPPOCAMPUS_DEVELOPMENT	0.000857878	0.0145592	0.602222	1.76766	2	81	NEUROD6|FEZF2|KCNA1|NEUROD1|SLC32A1|RELN|NEFL|EPHA5|PROX1|DLX2|CDK5R2|DLX1|HSD3B1|LRP8|LEF1|HTR5A|CDK5R1|CDK6|SMO|WNT3A|ATP2B4|ID4
GO_TUBE_CLOSURE	0.00087108	0.014736	0.562481	1.68221	2	90	TRIM71|PAX2|NOG|FGF10|LHX2|SFRP2|FOLR1|ALX1|TWIST1|TGFB2|CTHRC1|LRP2|COBL|SFRP1|BMP4|PRICKLE1|TBXT|CELSR1|FZD1|PTK7|WNT5A|ZEB2|ADM|DLC1|PTCH1|MTHFD1L|TGFB1
GO_REGULATION_OF_DEVELOPMENTAL_GROWTH	0.000885347	0.0149297	0.424015	1.48507	1	338	MIR1-1|CACNG7|FGF8|PRL|FGF20|NKD1|RAG2|MYOD1|FGF9|DIO3|REG1A|OSTN|MIR204|NOG|SPP1|MAP2|DSCAM|PROX1|KCNK2|IGF1|SYT4|RIMS1|POU4F2|MIR199A2|GHRH|DRAXIN|POU3F2|SPTBN4|ISLR2|OLFM1|SFRP2|UNC13A|SYT3|VIL1|NGF|NTRK3|CXCL12|MAP1B|MAG|LEP|FN1|POU1F1|MIR873|MYOZ1|ZFPM2|FGFR1|EPHA7|BDNF|SEMA5B|SFRP1|GHR|AKAP6|SYT1|RND2|SEMA6D|SLC6A3|SEMA3A|SEMA3D|NKX2-5|MAPT|WT1|BMP4|RGS4|GLI1|NRCAM|LRP1|CDK5R1|DPYSL2|PLXNA4…
GO_PHOSPHOLIPASE_C_ACTIVATING_G_PROTEIN_COUPLED_RECEPTOR_SIGNALING_PATHWAY	0.00090307	0.0151778	0.548677	1.65847	2	99	GPR32|VIP|CHGA|CCKBR|HCRTR2|GRM5|GPR32P1|F2RL2|ADRA1A|ADRA1B|MC3R|DRD5|ACTN2|LPAR4|OPRK1|PTGER3|GNG13|HTR2A|NMUR1|KISS1|AGT|GRPR|PTH1R|NPR3|TACR1|NMBR|P2RY1|CASR|CHRM2|ANO1|ADRA2A|DRD2|OPRD1|GRM1|S1PR1|OPRM1|F2R|GPR20|FPR1|P2RY6|EDNRB|SLC9A3R1|GPR17|LTB4R|AGTR1|GPR4|NMUR2|F2
GO_REGULATION_OF_CYTOSOLIC_CALCIUM_ION_CONCENTRATION	0.000905797	0.0151778	0.412316	1.4472	1	351	MIR1-1|GPR32|NTSR1|NPSR1|ATP2B3|DHRS7C|ADCY8|GRIA1|GPR6|CCKBR|CALCB|HCRTR2|GRM5|ATP1A2|GPR32P1|FZD9|CHRNA9|F2RL2|ADRA1A|PROK2|ADRA1B|CXCR1|TRPA1|CACNA2D1|MIR199A2|ADCYAP1R1|CEMIP|NPY2R|LPAR4|HRC|ATP2B2|NOS1|OXTR|PTGER3|MCHR1|GRIN2C|EPO|CCR3|HTR2A|CASQ2|CALCR|ANK2|P2RX3|PDGFRA|KISS1|XCR1|FAM155A|EDNRA|CNR1|HTR2B|GRIN2A|AKAP6|TBXA2R|CALB2|AGT|THY1|PTH1R|KCNA5|ACKR3|ACKR2|BDKRB1|SLC8A3|TACR1|LRP1|DM…
GO_CARDIAC_SEPTUM_DEVELOPMENT	0.000915751	0.0152962	0.547359	1.67659	2	107	MIR1-1|FGF8|SOX11|ISL1|NOG|PROX1|WNT11|STRA6|SLIT2|TGFB2|ROBO2|SALL1|LRP2|ANK2|ZFPM2|HAND1|GJA5|LTBP1|HEYL|MYH10|NRP2|NKX2-5|BMP4|ADAMTS6|TBX5|SMO|JAG1|RARB|XIRP2|PCSK5|TGFBR1|FZD1|GATA6|FGFRL1|HEY1|PTK7|WNT5A|DNAH11|HEG1|NOS3|NRP1|ROBO1|PLXND1|NOTCH2|PRDM1|BMP5|ACVR1|TGFBR2
GO_ACTIN_MEDIATED_CELL_CONTRACTION	0.00092707	0.0154366	0.539	1.67268	2	117	MIR1-1|MYL2|ATP1A2|SCN1A|SCN2B|MYL1|CACNA1G|SCN3B|ACTN2|DSC2|CACNA2D1|KCNE1B|MYH8|VIL1|SGCD|MYL3|CTNNA3|ACTA1|KCNE4|DSP|ANK2|MYH4|GJA5|VIM|DES|KCNH2|ACTC1|TPM2|STC1|MYH3|KCNA5|KCNJ3|TMOD1|SCN4B|DMD|PLN|RYR2|ADORA1|CAV1|TPM1|SHTN1|TNNT1|FLNA|PDPN|KCNJ8|TNNT2|CACNA1C|SCN1B
GO_RESPONSE_TO_STEROID_HORMONE	0.00094697	0.0156874	0.400792	1.42019	1	384	TRH|NPAS4|DSG1|GPR83|NEFL|APOA2|MYOD1|SRARP|SCGB2A2|NKX2-2|ISL1|ALDH3A1|ATP1A2|SPP1|NR0B1|GABRB1|BCHE|CDO1|SSTR4|POU4F2|ADIPOQ|COL1A1|FIBIN|NTRK3|MAOB|HSD3B1|RORB|ACTA1|OXTR|GJB2|LOX|SLIT2|EPO|TGFB2|PAPPA|ESRRG|CALCR|NR5A1|SPARC|IL6|TGFB3|SFRP1|SERPINF1|ANXA1|HEYL|LEF1|PGR|ABCA3|STC1|ATP1A3|BMP4|PAM|ARG1|IL10|TGFB1I1|NR3C2|AVPR1A|SCGB2A1|HNF4A|THBS1|MGARP|KLF9|CAV1|PMEPA1|SCGB1A1|RARB|EPHX1|OR51E…
GO_SYNAPTIC_MEMBRANE_ADHESION	0.000950119	0.0156874	0.751795	1.80606	3	27	SLITRK1|CDH9|PCDH8|MDGA1|NRXN1|NTNG1|PTPRD|SLITRK2|LRFN5|SLITRK3|LRRC4B|SPARCL1|LRRC4|NTNG2|NLGN1|IL1RAP|IGSF9B
GO_MIRNA_BINDING	0.000951022	0.0156874	0.73921	1.805	3	29	LIN28A|TRIM71|SOX2
GO_HINDBRAIN_DEVELOPMENT	0.000984252	0.0160872	0.496516	1.59221	2	150	NEUROD1|SEZ6|KLHL1|PHOX2B|KCNC1|PHOX2A|GSX2|ASCL1|GRID2|CNTN1|NOG|NEUROD2|PROX1|HES3|CDK5R2|GLI2|FAIM2|SSTR1|CEND1|ALDH1A2|POU4F1|GBX2|SERPINE2|LEF1|MYH10|EN1|FOXP2|GLI1|NANOS1|CDK5R1|HAP1|ZNF365|EGF|CKB|SMO|FLNA|KNDC1|LHX1|PTF1A|CBLN1|WLS|WNT7A|SPTBN2|ITGB1|EGR2|CTNNA2|RORA|DLC1|GBX1|SMAD1|KIF14|PPARGC1A|BMP5
GO_NEGATIVE_REGULATION_OF_NEURON_APOPTOTIC_PROCESS	0.000984252	0.0160872	0.49674	1.59293	2	150	FGF8|BARHL1|FGF20|NEFL|MIR124-2|SNCB|ISL1|GABRA5|FZD9|TFAP2D|GABRB2|DLX1|FAIM2|DRAXIN|MIR15B|FOXB1|NTRK2|GRIK2|NGF|VSTM2L|NES|ANGPT1|POU4F1|CITED1|MAG|CRLF1|CHL1|BDNF|TGFB3|SLC30A10|EN1|STXBP1|CNTFR|LRP1|MT1X|GCLM|HIF1A|GDNF|NTRK1|MT3|MIR181C|NDNF|F2R|AXL|HIPK2|SIX1|NRP1|NFATC4|RASA1|TFAP2B|FYN|KIF14|PPARGC1A|GRIN1|NAIP|ILK
GO_BIOMINERAL_TISSUE_DEVELOPMENT	0.000986193	0.0160872	0.489151	1.57831	2	156	OTOP1|AMBN|OC90|HTN1|HTN3|IBSP|FGF23|ENPP1|SPP1|FZD9|NELL1|PTH|IGF1|FBN2|MMP13|ODAPH|AXIN2|OMD|COMP|WNT11|ASPN|IFITM5|COL1A1|COL1A2|KL|ECM1|LOX|PTHLH|RFLNA|TWIST1|MGP|LEP|WNT6|ROR2|KLK4|TGFB3|BMPR1B|DDR2|GPM6B|PTH1R|OSR2|PKDCC|BMP4|FAM20C|GREM1|MATN1|ANKH|STATH|GAS6|ANXA6|RFLNB|TMEM119|WNT10B|HIF1A|RSPO2|CLEC3B|FAM20A|S1PR1|ANXA2P2|ANXA2|SOX9
GO_HAIR_CELL_DIFFERENTIATION	0.000987411	0.0160872	0.688831	1.7806	3	39	GRXCR1|ATOH1|POU4F3|USH2A|CLRN1|USH1C
GO_MICRO_RIBONUCLEOPROTEIN_COMPLEX	0.00101061	0.0164147	0.399112	1.4188	1	413	MIR377|MIR369|MIR527|MIR337|MIR500B|MIR1283-1|MIR485|MIR517B|MIR654|MIR3179-2|MIR300|MIR520B|MIR487A|MIR548H2|MIR139|MIR495|MIR218-1|MIR891B|MIR1-1|MIR1275|MIR188|MIR592|MIR1185-2|MIR449A|MIR133B|MIR105-2|MIR410|MIR190B|MIR519E|MIR125B2|MIR124-2|MIR770|MIR548H3|MIR515-2|MIR140|MIR520G|MIR578|MIR541|MIR605|MIR518F|MIR526A2|MIR575|MIR204|MIR125B1|MIR103A1|MIR16-2|MIR370|MIR802|MIR1237|MEG3|MIR9-1|M…
GO_LEADING_EDGE_MEMBRANE	0.00101868	0.0164951	0.481004	1.56559	2	168	USH2A|KCNC1|GABRA1|GRIA1|REG1A|KCNC2|GABRA5|GABRA2|GABRG1|CNTNAP2|KCNA2|SLC1A2|UNC5A|KCNB1|DDN|LAMP5|FAP|SHISA7|ROBO2|TACR3|CSPG4|HPCA|ARHGEF4|MAPT|THY1|GABRA3|ITGA5|AMPH|FERMT2|ANTXR1|JCAD|AIF1L|SGCE|ADORA1|APC2|TPM1|PSD|PDPN|GABRG2|SHISA9|OPRD1|WLS|SHISA6|CD44|KCNC4|ITGB1|SPRY4|CUBN|OPRM1|PLXND1|ADGRE2|CORO1C|MACF1|FAM107A|ITGAV|ADAM17|KCNH1|DLC1|GPER1|KSR1|SYNE2|MYO1D|DPP4|ANK1
GO_RESPONSE_TO_OXIDATIVE_STRESS	0.00102722	0.0165827	0.394327	1.40543	1	427	FGF8|KRT1|PAX2|INS|GPX6|MMP9|KCNC2|GPX5|MIR103A1|TPO|CRYGD|HGF|GPX3|PTPRN|SLC7A11|TRPA1|GPR37|MMP3|S100A7|CYP1B1|PENK|ADIPOQ|COL1A1|CHRNA4|PXDN|HYAL1|GNAO1|DPEP1|GJB2|PDGFRA|SRXN1|FABP1|MSRB3|TXNRD1|PDGFRB|IL6|ANXA1|MMP2|APOA4|CRYAB|MAPT|KCNA5|ARG1|GPX8|IL10|PXDNL|PYCR1|GCLM|ACOX2|TPM1|SCGB1A1|ANGPTL7|SOD3|STC2|PTGS1|G6PD|FBLN5|PDGFD|PRNP|SPHK1|HIF1A|GPX7|EGFR|MMP14|PRKAA2|GUCY1B1|FZD1|AKR1C3|MT3…
GO_REGENERATION	0.00105116	0.0169175	0.475815	1.5724	2	191	NEFL|APOA2|MYOD1|REG1A|ISL1|SPP1|FZD9|MYOG|FGF10|HGF|SOX2|MYMK|IGF1|MIR199A2|F7|FOLR1|RTN4RL2|RGMA|NTRK3|GAP43|KLK8|CXCL12|JAM3|MAG|MYOZ1|POSTN|TNC|ANXA1|SULF2|THY1|GLI1|EYS|PGF|LRP1|NREP|IL10|PRRX1|GJD4|SGCA|NNMT|GAS6|TNR|APOA5|KLK6|SPAAR|WNT10B|EGFR|LAMB2|WNT7A|YAP1|MAP4K4|RGN|GSN|AXL|DUSP10|IGFBP1|IGF2R|ADM|DYSF|PTCH1|FZD7|TGFBR2|PRMT5|TGFB1|LGR6|KLF4
GO_CELLULAR_RESPONSE_TO_ACID_CHEMICAL	0.00106345	0.0170636	0.466157	1.55336	2	203	PAX2|GLRA2|BRINP3|CYP26B1|MYOG|AKR1C1|NTRK2|WNT11|COL3A1|FOLR1|COL1A1|COL1A2|KCNK4|NTRK3|NEURL1|ALDH1A2|RORB|COL5A2|COL6A1|EPHA3|LEP|PDGFRA|TNC|WNT6|PID1|PDGFC|SFRP1|SERPINF1|MMP2|COL16A1|CPEB1|PDK4|AVPR1A|ZEB1|GCLM|WNT8B|NSMF|RARB|WNT3A|WNT2|FOLR2|TBXT|OR51E2|PTGFR|PTGER2|GNG2|PDGFD|SPAAR|WNT10B|COL4A1|LDLR|KCNMB1|EGFR|CPS1|PRKAA2|TNFSF4|YAP1|AKR1C3|SOX9|PTK7|CAPN2|WNT5A|RRAGD|SIX1|AKR1C2|SESN3|…
GO_INSULIN_SECRETION	0.001068	0.0170847	0.46024	1.5335	2	204	TRH|NEUROD1|CPLX3|GCG|ADCY8|CACNA1E|CHGA|EPHA5|SNAP25|KCNC2|ISL1|CARTPT|VGF|GIP|MC4R|STXBP5L|PTPRN|SLC2A2|KCNB1|FOXA2|RFX6|LEP|SLC9B2|NNAT|SFRP1|ANXA1|CNR1|INHBB|GPR68|KCNA5|SLC16A1|LRP1|CASR|BRSK2|VSNL1|HNF4A|ANO1|ADRA2A|CFTR|PCLO|CACNA1A|DRD2|CCL5|CACNA1C|MYO5A|HIF1A|ADRA2C|C1QTNF12|SLC2A1|MAFA|MAP4K4|OXCT1
GO_NEGATIVE_REGULATION_OF_NEURON_DEATH	0.0010803	0.0171778	0.462032	1.53855	2	206	FGF8|BARHL1|FGF20|NEFL|MIR124-2|CHGA|SNCB|ISL1|GABRA5|FZD9|SLC7A11|TFAP2D|GABRB2|DLX1|FAIM2|DRAXIN|MIR15B|FOXB1|NTRK2|GRIK2|NGF|VSTM2L|NES|ANGPT1|POU4F1|CITED1|EPO|MAG|CRLF1|CHL1|BDNF|TGFB3|SLC30A10|SERPINF1|EN1|CSF3|STXBP1|CNTFR|LRP1|IL10|MT1X|GCLM|WNT3A|HIF1A|GDNF|FZD1|NTRK1|MT3|MIR181C|NDNF|F2R|AXL|HIPK2|SIX1|NRP1|NFATC4|RASA1|TFAP2B|FYN|KIF14|PPARGC1A|GRIN1|NAIP|CD34|ILK
GO_RESPONSE_TO_MECHANICAL_STIMULUS	0.0010803	0.0171778	0.458173	1.5257	2	206	NEUROG1|KCNA1|SOST|KCNC1|ATP1A2|CHRNA9|SCN1A|KCNK2|CNTNAP2|TRPA1|COL11A1|PHF24|NRXN1|CHI3L1|WNT11|COL3A1|STRA6|COL1A1|KCNK4|SCEL|NRXN2|ACTA1|PKD1L3|CXCL12|DCN|HTR2A|MAG|PIEZO2|POSTN|P2RX3|TNC|SERPINE2|ETV1|AGT|FOXP2|KCNA5|BDKRB1|DMD|PDE2A|RYR2|P2RY1|THBS1|BACE1|DRD2|ATP8A2|TMEM150C|PKD1L2|EGFR|MMP14|SLC2A1|NTRK1|BNIP3|SOX9|ITGA2|KCNJ2|BMP6|TMC2|HDAC4|FYN|PSPH|PTCH1|MPO|ANKRD1|HABP4|MEIS2|FOSL1|AT…
GO_CELLULAR_RESPONSE_TO_INORGANIC_SUBSTANCE	0.00109529	0.0173197	0.458834	1.53371	2	214	KCNA1|MT4|ADCY8|TF|MMP9|GLRA2|KCNC2|CRHBP|SYT6|SYT13|MYOG|NEUROD2|ACER1|SYT4|MMP3|SYT3|MT1B|MT1HL1|GUCA1A|DPEP1|CYP1A2|MT1A|SLC30A10|SERPINF1|HPCA|SYT1|ADCY10|SYT5|FSTL3|ADCY7|CPNE8|LCE1D|MT1X|CLIC4|SYT11|BACE1|PRNP|ANXA5|CYP11B1|EGFR|MT1G|NLGN1|PRKAA2|GUCY1B1|AKR1C3|MT3|KCNK3|BNIP3|WNT5A|GSN|BMP6|DLG2|NFATC4|MT1M|CPNE4|APP|MT1E|KCNH1|MT2A|SLC40A1|PPARGC1A|AQP1|TFAP2A|IQGAP1|CPNE2|CAMK2D|MT1F|PKD…
GO_REGULATION_OF_SYNAPTIC_TRANSMISSION_GLUTAMATERGIC	0.00109951	0.0173197	0.624434	1.79273	3	69	CACNG7|RELN|CACNG2|GRM5|ATP1A2|NPS|CACNG8|CACNG5|SHANK1|NRXN1|GRM8|GRM7|NPY2R|UNC13A|GRIK2|OXTR|CDH2|HTR2A|DGKI|SERPINE2|ROR2|CNR1|SYT1|TSHZ3|STXBP1|ADORA1|TNR|DRD2|EGFR|NLGN1|GRM1|NTRK1|CUBN|DKK1|CACNG3|NLGN3|MAPK8IP2
GO_REGULATION_OF_NEUROTRANSMITTER_RECEPTOR_ACTIVITY	0.00109951	0.0173197	0.623916	1.79125	3	69	CACNG7|RELN|NEFL|CACNG2|GRIA1|GSG1L|CRHBP|CACNG8|CACNG5|ARC|SHANK1|GRIA4|ACTN2|GRIA2|NPTX1|PATE4|NETO1|CNIH2|SHISA7|LYNX1|GRIA3|GRIN2A|NPTX2|SHISA9|RASGRF1|SHISA6|NLGN1|GRIN2B|OPRM1|DLG2|APP|CACNG3|NLGN3|MAPK8IP2|PPARGC1A|GRIN1|CACNG4|CNIH3|NLGN2
GO_NEGATIVE_REGULATION_OF_SECRETION	0.00110497	0.0173197	0.442133	1.48656	2	223	TRH|NEUROG1|APOA2|INS|FGF23|CHGA|CRHBP|CARTPT|STXBP5L|NLRP12|SYT4|INHA|GRM7|NPY2R|IL1RAPL1|ADIPOQ|FFAR4|CARD18|STXBP6|OPRK1|KCNB1|CSN2|MAOB|OXTR|PTGER3|ANGPT1|ASIC1|SSC5D|LEP|FN1|SCT|IL36RN|C1QTNF3|SFRP1|ANXA1|CNR1|NRG1|INHBB|LRRC32|IL11|INHBA|SPX|CIDEA|TRIM9|IL10|DEFB114|P2RY1|VSNL1|ADORA1|GAS6|EGF|TACR2|SYT11|ADRA2A|NPY5R|DRD2|FOXF1|ANXA5|ADRA2C|CYP51A1
GO_BASAL_TRANSCRIPTION_MACHINERY_BINDING	0.00110558	0.0173197	0.617534	1.77777	3	70	MIR139|MIR1-1|MIR140|MIR16-2|TCF4
GO_CENTRAL_NERVOUS_SYSTEM_NEURON_DEVELOPMENT	0.00114286	0.0178508	0.595449	1.74478	3	80	FEZF2|FGF8|PHOX2B|CHRNB2|CNTN2|ASCL1|MAP2|GABRB1|LHX8|GLI2|EPHB1|SPTBN4|NTRK2|NPY|DCLK1|SLIT2|CDH11|GBX2|ROBO2|LEP|SEMA3A|NRP2|MAPT|NANOS1|PLXNA4|EPHB3|DRD2|SCN1B|RAC3|LHX6|WNT5A|DCLK2|NRP1|ROBO1|ZEB2
GO_G_PROTEIN_COUPLED_RECEPTOR_SIGNALING_PATHWAY_COUPLED_TO_CYCLIC_NUCLEOTIDE_SECOND_MESSENGER	0.00115518	0.0179902	0.436366	1.48465	2	252	MIR1-1|GCG|ADCY8|VIP|CHGA|CALCB|ADRA1A|MC4R|ADGRG2|GPHA2|HTR1A|ADRA1B|PTH|MC3R|GPR26|APLP1|HTR6|SSTR4|DRD5|GRM8|GPR37|GHRH|OR11H4|GRM7|ADGRD2|NPY2R|SSTR1|ADRA1D|CHRM4|NPY|OPRK1|ADGRL3|NOS1|GNAO1|PTGER3|OR56A1|MC5R|ADGRB1|MCHR1|PTHLH|OR13F1|CCR3|HTR2A|CALCR|ADGRL2|GCGR|XCR1|OR5T2|ADGRG3|EDNRA|ANXA1|CNR1|HTR2B|TBXA2R|CHRM5|RXFP1|GPR176|AGT|ADGRG7|PTH1R|NPR3|ADGRD1|GLP2R|HTR5A|CHRM3|ADCY7|PLN|PDE2A|…
GO_NEGATIVE_REGULATION_OF_GROWTH	0.00117233	0.0182038	0.440118	1.50091	2	260	MIR1-1|NKD1|MYL2|OSTN|ENPP1|NOG|SPP1|MAP2|MEG3|MSX1|DCSTAMP|KCNK2|MIR199A2|DRAXIN|WNT11|SFRP2|NPPB|MT1B|OSGIN1|HYAL1|GNG4|SLIT2|TGFB2|MAG|MIR873|MYOZ1|GDF2|EPHA7|SERPINE2|MT1A|SEMA5B|NPR1|SFRP1|SEMA6D|AGT|SEMA3A|CRYAB|SEMA3D|FHL1|WT1|INHBA|BMP4|RGS4|GREM1|DACT3|BDKRB1|CDK5R1|IL10|ELANE|MT1X|TBX5|HNF4A|TNR|RGS2|IGFBP5|STC2|G6PD|WNT3A|APBB1|HIF1A|CDHR2|MT1G|RERG|GJA1|MT3|WWC2|WNT5A|DUSP10|NRP1|MT1M…
GO_RESPONSE_TO_VITAMIN	0.00117612	0.0182093	0.555619	1.66375	3	92	CYP26A1|MIR125B2|FGF23|ASCL1|MIR125B1|CYP26B1|SPP1|BCHE|PTH|F7|PENK|LRAT|FOLR1|COL1A1|ALDH1A2|EPO|LEP|SPARC|POSTN|TNC|SFRP1|STC1|TSHB|ARG1|CASR|GAS6|STC2|SNAI2|FOLR2|EGFR|KYNU|ITGA2|GSN
GO_SEX_DIFFERENTIATION	0.00119142	0.0183924	0.433915	1.48404	2	268	NEUROG1|FGF8|TSPY10|AFP|TSPY1|TSPY4|FGF9|TSPY3|VGF|NR0B1|LHX8|FGF10|PTX3|PTPRN|DACH1|EREG|ZFP42|TSPY2|INHA|ADCYAP1R1|PCYT1B|SFRP2|STRA6|ANKRD7|COL9A3|SLIT2|TGFB2|ROBO2|LEP|SALL1|LRP2|NR5A1|ZFPM2|PDGFRA|FOXL2|PDGFRB|ROR2|BMPR1B|SFRP1|SEMA3A|PGR|INHBB|WT1|KITLG|INHBA|FSTL3|CNTFR|CYP17A1|HOXD13|CYP19A1|HNF4A|DMC1|MAMLD1|RAD21L1|FLNA|LHX1|ASPM|TGFBR1|MMP14|WNT2B|WNT7A|RDH10|CBX2|GATA6|NTRK1|AKR1C3|SO…
GO_CELL_JUNCTION_ORGANIZATION	0.00122249	0.0187003	0.429245	1.48029	2	287	CLDN6|DSG1|CDH9|CDH22|CDH10|CADM2|ACTN2|CDH18|KRT5|CLDN3|WNT11|CDH7|ACE2|PKP1|CDH15|GJB2|CDH2|KRT14|EPHA3|CDH11|TGFB2|DSP|FN1|ANK2|FLNC|GJA5|TGFB3|SFRP1|COL16A1|AGT|GPM6B|LAMA3|THY1|LAMC2|CDH19|GREM1|LRP1|ITGA5|FERMT2|NFASC|RASSF8|CADM1|THBS1|CAV1|CLDN9|SORBS1|PTPRO|S100A10|TEK|TNS1|FLNA|SNAI2|NECTIN3|XIRP2|TGFBR1|MMP14|LAMC1|GJA1|CLDN5|NUMBL|PERP|SNAI1|ACTN1|UGT8|FSCN1|MAP4K4|RHOD|RDX|ITGA2|LIMS…
GO_METENCEPHALON_DEVELOPMENT	0.00122511	0.0187003	0.536315	1.64275	3	108	NEUROD1|SEZ6|KLHL1|KCNC1|PHOX2A|ASCL1|GRID2|CNTN1|NEUROD2|PROX1|CDK5R2|GLI2|FAIM2|SSTR1|CEND1|GBX2|SERPINE2|MYH10|EN1|FOXP2|GLI1|NANOS1|CDK5R1|HAP1|ZNF365|CKB|SMO|KNDC1|LHX1|PTF1A|CBLN1|WNT7A|SPTBN2
GO_NUCLEOSOME_ORGANIZATION	0.00122511	0.0187003	0.53619	1.64236	3	108	TSPY10|TSPY1|TSPY4|PADI4|TSPY3|BRDT|CHD5|TSPYL6|TSPY2|NAP1L3
GO_POSITIVE_REGULATION_OF_HEART_CONTRACTION	0.00122579	0.0187003	0.701026	1.79287	4	37	MIR1-1|EDN3|CHGA|ADRA1A|SCN3B|HRC|ACE2|TGFB2|TACR3|NKX2-5|APELA|RGS4|RYR2|AVPR1A|RGS2|TPM1
GO_MEMORY	0.00123343	0.0187003	0.531955	1.64469	3	115	NPAS4|RELN|ADCY8|GRIA1|CHRNB2|GIP|ARC|SHANK1|DBH|KCNK2|SYT4|SLC17A7|CUX2|KCNK4|NETO1|NGF|OXTR|KLK8|ASIC1|SHISA7|HTR2A|MAP1A|CAMK4|BDNF|SERPINF1|CNR1|GRIN2A|MAPT|SLC8A3|ITGA5|RASGRF1|JPH3|DRD2|MUSK|PRNP|LDLR|SLC24A2|PLK2|NFATC4|SORCS3|FGF13|SGK1|ATXN1
GO_IMPORT_ACROSS_PLASMA_MEMBRANE	0.00123343	0.0187003	0.532738	1.64711	3	115	NTSR1|SLC12A3|KCNJ16|SLC6A5|SLC7A3|ATP12A|ATP1A2|SLC7A11|KCNJ4|CACNA2D1|SLC1A2|FOLR1|KCNJ12|CALCR|ABCC9|LRP2|FAM155A|KCNJ13|SLC39A5|KCNH2|AGT|ATP1A3|RGS4|KCNJ3|SLC39A12|HCN2|SLC8A3|SLC1A6|SLC39A14|KCNJ1|THBS1|RGS2|KCNJ8|KCNJ6|FOLR2|PRNP|ATP2B4|ATP1B2|SLC7A2|SLC36A4|SLC12A8|SLC39A8|KCNJ2|SLC39A10|SLC7A1|SLC12A2|FYN
GO_CHONDROCYTE_DIFFERENTIATION	0.00123609	0.0187003	0.52855	1.64025	3	117	COL2A1|FGF9|CYTL1|GLI2|PTH|FGF18|COL11A1|AXIN2|COL14A1|COMP|ADAMTS12|TRPS1|SFRP2|TGFBI|EFEMP1|COL6A3|ECM1|COL6A1|PTHLH|RFLNA|COL6A2|COL12A1|FGFR1|VIT|LOXL2|BMPR1B|SULF2|COL21A1|RUNX2|SHOX2|SULF1|SOX5|SOX6|PTH1R|OSR2|PKDCC|BMP4|GREM1|MATN1|ANXA6|ACAN|RFLNB|RARB|SNAI2|HMGA2|CHST11|MAF|WNT10B|TGFBR1|WNT2B|WNT7A|VWA2|SCARA3|ANXA2P2|MATN3|ANXA2|SOX9|BMP6
GO_LOCALIZATION_WITHIN_MEMBRANE	0.00129241	0.0194966	0.494255	1.58458	3	147	CACNG7|RELN|CACNG2|GSG1L|SNAP25|CACNG8|FZD9|CACNG5|ARC|SLC7A11|NRXN1|GRIK2|NETO1|NRXN2|CNIH2|REEP2|GRIK5|CDH2|DNM3|GPC6|SHISA7|ANKS1B|LHFPL4|STX1B|GLRB|HPCA|THY1|FLNA|MUSK|CALY|SHISA6|NLGN1|DBN1|CEP112|SEC23A|ETV5|KIF17|GSN|DNM1|DLG2|ITGA4|CACNG3|GPHN|CACNG4|EFNB2|PIGR|TGFB1|GRASP|CDH13|ITGB3|KIF5A|PTN|SEC24D|CLSTN1|CLIP1|IFT122|SHANK3|LRP4|NUP133|OPHN1|NDC1
GO_PEPTIDE_RECEPTOR_ACTIVITY	0.00130762	0.0196541	0.490497	1.57739	3	152	GPR32|NTSR1|NPSR1|PROKR2|MCHR2|GPR83|PRLHR|CCKBR|HCRTR2|GPR32P1|F2RL2|MC4R|CXCR1|MC3R|SSTR4|GPR37|ADCYAP1R1|NPY2R|UTS2R|SSTR1|QRFPR|OPRK1|OXTR|MC5R|MCHR1|CCR3|CALCR|TACR3|NMUR1|GCGR|XCR1|SORCS2|NPR1|EDNRA|RXFP1|GRPR|PTH1R|NPR3|ACKR3|GLP2R|ACKR2|BDKRB1|TACR1|VIPR2|NMBR|AVPR1A|TACR2|NPY5R|RXFP3|BDKRB2|NPY6R|OPRD1|SORCS1|KISS1R|APLNR|MLNR|NPBWR1|NPY4R|NPFFR2|CALCRL|OPRM1|F2R|GUCY2F|RAMP1|FPR1|SORCS3…
GO_SPLICEOSOMAL_SNRNP_ASSEMBLY	0.00131027	0.0196541	0.641861	1.75911	4	53	RNU5B-1|RNU5A-1|RNU4-2|RNU4-1|RNU5E-1|SRSF12|RNU6ATAC
GO_NEGATIVE_REGULATION_OF_RNA_CATABOLIC_PROCESS	0.00132837	0.0198693	0.624015	1.74172	4	59	DAZ3|VIP|DAZ2|DAZ1|RBM24|DAZ4|AXIN2|PKP1|IGF2BP1
GO_CELL_AGGREGATION	0.00136705	0.0203414	0.789195	1.77945	5	20	UNCX|COL2A1|MYF5|FGF4|COL11A1|ALX1|BARX2|MGP|ROR2|FGF6|BMPR1B|ACAN|OTOR|BMP1|WNT7A|SOX9
GO_POSITIVE_REGULATION_OF_BLOOD_CIRCULATION	0.00136761	0.0203414	0.60814	1.74133	4	68	MIR1-1|EDN3|CHGA|ADRA1A|DBH|ADRA1B|SCN3B|HRC|ACE2|OXTR|TGFB2|HTR2A|TACR3|GJA5|TBXA2R|NKX2-5|APELA|RGS4|CHRM3|RYR2|CASR|AVPR1A|RGS2|CAV1|TPM1|OR51E2|PTGER2|EGFR|ADRA2C|AVP|F2R
GO_3_UTR_MEDIATED_MRNA_STABILIZATION	0.00137583	0.0203492	0.791415	1.82627	5	22	DAZ3|DAZ2|DAZ1|RBM24|DAZ4
GO_U5_SNRNP	0.00137583	0.0203492	0.780536	1.80116	5	22	RNU5B-1|RNU5A-1|RNU5E-1|RNU5D-1
GO_CIRCADIAN_RHYTHM	0.00139227	0.0204368	0.464175	1.53838	3	194	SOX14|PROKR2|CHRNB2|SPSB4|HCRTR2|CARTPT|PASD1|MAGEL2|NPS|PROX1|PROK2|MC3R|GHRH|PROK1|F7|KCNA2|NPY2R|NTRK2|ADIPOQ|NTRK3|OPN4|RORB|RPE65|LEP|DDC|GPR176|ADORA1|HTR7|OPN3|KLF9|KCND2|NAMPT|EGR3|SERPINE1|DRD2|ID4|EGFR|NLGN1|NFIL3|PRKAA2|CAVIN3|NTRK1|NOCT|PRKDC|PAX4
GO_RNA_POLYMERASE_BINDING	0.00139626	0.0204368	0.601676	1.74615	4	74	MIR139|MIR1-1|MIR140|MIR16-2
GO_DESMOSOME	0.00139958	0.0204368	0.762286	1.80762	5	25	DSG1|DSC1|DSG4|DSG3|DSC2|CDSN|DSC3|PKP1|JAM3|DSP
GO_RECEPTOR_METABOLIC_PROCESS	0.00140007	0.0204368	0.467093	1.53727	3	186	CACNG7|CACNG2|GRIA1|GSG1L|SNAP25|CNTN2|CACNG8|CACNG5|ARC|NECAB2|CXCR1|MIR199A2|SFRP4|ADIPOQ|ACE2|PCSK9|ANGPT1|DNM3|RSPO1|ACHE|LRRTM2|HPCA|NRG1|HTR2B|APELA|ACKR3|GREM1|LRP1|IL10|EGF|LRRTM1|CAV1|WNT3A|DRD2|RAB31|CALY|HIF1A|ANXA2P2|ITGB1|ANXA2|CALCRL|ZNRF3|DKK1|RAMP1|DNM1|ADM|CXCL8|ITGAV|CACNG3
GO_RESPONSE_TO_KETONE	0.00140105	0.0204368	0.467214	1.5523	3	197	TRH|NPAS4|DSG1|NEFL|ADCY8|NKX2-2|SPP1|GABRB1|F7|UGT3A2|FIBIN|NTRK3|MAOB|HSD3B1|OXTR|GJB2|SLIT2|EPO|TGFB2|TNC|TGFB3|SFRP1|SERPINF1|HPCA|TBXA2R|FOXP2|ARG1|HOXD13|PLN|AVPR1A|ADCY2|THBS1|KLF9|CAV1|CFTR|PTGFR|PTGER2|GNG2|EGFR|HOXB13|CPS1|PRKAA2|TNFSF4|YAP1|AKR1C3|AVP|NR3C1|CATSPERD|AKR1C2|KIF1B|P2RY6|ASS1|PSPH|MSN|DSG2|DUSP1|FOSL1|AQP1|TGFB1|FECH|ADCY3|KLF4|CAD|AKR1B1|FBXO32|PTN|SRD5A1|FOXO3|NKX3-1|DE…
GO_HUMORAL_IMMUNE_RESPONSE	0.00142358	0.0207084	-0.46876	-1.46666	10	333	IFNA16|IFNK|DEFA5|DEFA6|MS4A1|BPIFB1|IFNA7|DCD|IGLV7-43|IGKV1-39|PRSS2|IFNA2|SEMG1|IFNA4|IFNA10|BPIFA2|FCER2|IFNA14|IGKV2D-28|IGHM|IGKV5-2|CR2|IGKV2-28|IFNW1|C4BPA|CD19|PAX5|HRG|IGHV3-73|CFHR2|CXCL13|CXCL11|IGHV1-45|ITLN1|IFNG|CFHR5|IGHV6-1|IGHV4-4|IGHV3-33|IGHV3-74|SPAG11B|IGHV3-64|SFTPD|IGKV1D-39|IGKV1-16|IGLL1|COL20A1|CXCL10|IGHV1-69D|IFNA17|CXCL9|IGKV1-12|IGKV3-20|IGKV4-1|IGHV3-23|IGHV2-70|PG…
GO_DRUG_TRANSMEMBRANE_TRANSPORT	0.00142857	0.0207241	0.582179	1.70589	4	80	SLC18A3|NTSR1|SLC47A2|SLC17A6|ABCG2|SLC6A5|SLC13A5|SLC7A3|ATP1A2|SLC19A3|SLC7A11|SLC17A7|SLC1A2|STRA6|FOLR1|SLC22A1|SLC47A1|LRP2|AGT|RGS4|SLC22A3|SLC1A6|RGS2|FOLR2|ABCC1|SLC16A12|SLC7A2|SLC36A4|RHAG
GO_REGULATION_OF_AMINO_ACID_TRANSPORT	0.00144196	0.0208612	0.714473	1.78717	5	33	TRH|NTSR1|ATP1A2|SYT4|GRM7|ACE2|LEP|SV2A|AGT|STXBP1|RGS4|ARG1|AVPR1A|ADORA1|RGS2|NPY5R
GO_SENSORY_PERCEPTION_OF_LIGHT_STIMULUS	0.00144928	0.0209098	0.456117	1.52083	3	210	SOX14|CABP2|POU4F3|USH2A|COL2A1|CLRN1|PAX2|PCDH15|CHRNB2|GJD2|VSX2|CRYGD|KERA|ABCA4|SFRP5|COL11A1|HMCN1|OPN1LW|USH1C|RIMS1|GRM8|CYP1B1|LRAT|COL1A1|TGFBI|RD3|EFEMP1|OPN4|GUCA1A|RORB|RP1|RPE65|EYA4|RDH8|PRPH2|LUM|ZIC2|SEMA5B|RCVRN|CRYBA4|GLRB|RGS9BP|EYS|CACNA2D4|GJA3|RDH12|TIMP3|RLBP1|COL18A1|TRPM1|OPN1MW
GO_DENDRITE_DEVELOPMENT	0.00145932	0.0209976	0.439359	1.47632	3	220	FEZF2|SEZ6|RELN|KLHL1|CHRNB2|MAP2|DSCAM|ARC|SHANK1|CSMD3|CUX2|MCF2|EPHB1|PTPRD|IL1RAPL1|NEURL1|DCLK1|MAP1B|DNM3|PRKG1|SLITRK5|MAP1A|COBL|KIAA0319|ITPKA|CAMK2A|LRP8|HECW1|SEMA3A|GRIN3A|CDK5R1|EPHB3|ZNF365|NSMF|KNDC1|CELSR2|NLGN1|WNT7A|DBN1|ITGB1|LZTS1|CTNNA2|NRP1|PLK2|NFATC4|DCDC2|SDC2|APP|FYN|NLGN3|MAPK8IP2|ADGRB3|BMP5|KLF7|GRIN1|PDLIM5|ILK|ASAP1|CDC20|IQGAP1|PREX2|EPHB2|RAP2A|LRRK2|PPP3CA|SRGAP2…
GO_REGULATION_OF_CHONDROCYTE_DIFFERENTIATION	0.00152866	0.0218177	0.663212	1.78013	5	47	GLI2|PTH|FGF18|AXIN2|ADAMTS12|TRPS1|EFEMP1|PTHLH|RFLNA|LOXL2|BMPR1B|RUNX2|SHOX2|SOX5|SOX6|PKDCC|BMP4|GREM1|RFLNB|RARB|SNAI2|MAF|TGFBR1|ANXA2P2|ANXA2|SOX9|BMP6
GO_CELL_CELL_ADHERENS_JUNCTION	0.00152952	0.0218177	0.538871	1.65723	4	110	CDH9|KIAA1210|CDH22|CDH10|NRAP|HMCN1|DSC2|CDH18|CDH7|STXBP6|PKP1|CDH15|CTNNA3|OXTR|CDH2|CDH11|DSP|IGSF21|DES|FAT2|ANXA1|MPP4|CDH19|SORBS1|CRB1|NECTIN3|NDRG1|ACTN1|ANXA2|RDX|CNN3|CDH20|CTNNA2|PGM5|CDH5|CDH12|BAIAP2|PDLIM7|CD99L2|PVR|PDLIM5|CDH6|CDHR3|VCL|CDH8|PARD3B|CDH13|ITGA6|CTNNB1|AJAP1|CDH3|ATP2A2|PARD3|TMOD3|ZYX|PKP2|DAG1|CDH4|MYH9
GO_NEGATIVE_REGULATION_OF_DEVELOPMENTAL_GROWTH	0.00152999	0.0218177	0.535978	1.64999	4	111	MIR1-1|NKD1|OSTN|NOG|SPP1|MAP2|KCNK2|MIR199A2|DRAXIN|SFRP2|MAG|MIR873|MYOZ1|EPHA7|SEMA5B|SFRP1|SEMA6D|SEMA3A|SEMA3D|BMP4|RGS4|CDK5R1|TBX5|TNR|RGS2|STC2|G6PD|WNT3A|MT3|WWC2|WNT5A|DUSP10|NRP1|SEMA6B|FGF13|WWC3|SEMA6C|PTCH1|TGFBR2|SEMA3E|NTN1|MAPK11|ULK2|SAV1|SEMA3G
GO_AMINOGLYCAN_BIOSYNTHETIC_PROCESS	0.0015328	0.0218177	0.523082	1.61182	4	112	NDST4|NCAN|NDST3|GPC5|KERA|OGN|OMD|HS3ST3A1|CEMIP|HYAL1|ANGPT1|DCN|GPC6|LUM|BGN|VCAN|PDGFRB|CSPG4|DSEL|PRELP|CHSY3|CHST15|HS3ST3B1|FMOD|ST3GAL6|EGF|ACAN|HSPG2|CHST1|CHST3|CHST11|HAS1|CSGALNACT1|CHST6|GLCE|CHST9|GALNT5|B3GNT4|GPC1|CSGALNACT2|SDC2|CHPF|B4GAT1|CHSY1|DSE|TGFB1|IL1B|PDGFB|B3GNT5|ST3GAL3|XYLT1|UGDH|B3GNT7|HS3ST2|NDST1|B4GALT5|CSPG5|CLTC|ST3GAL2|B4GALT2|SLC35D1|CHST7|EXT1|HAS2|B3GNT10|E…
GO_MRNA_BINDING	0.00156006	0.0221462	0.390322	1.39229	2	433	MIR527|MIR485|MIR654|MIR520B|MIR495|MIR218-1|MIR758|MIR1-1|MIR188|MIR449A|MIR133B|MIR514A1|MIR105-2|LIN28A|MIR410|DAZ3|MIR519E|MIR125B2|RBFOX1|MIR124-2|MIR515-2|MIR140|DAZ2|CELF3|ELAVL4|DAZ1|MIR526A2|MIR204|MIR125B1|MIR103A1|MIR16-2|RBM24|RBMY1F|ARC|MIR9-1|MIR138-2|MIR7-2|DAZ4|MIR181A1|MIR28|MIR511|MIR199A2|MIR15B|MIR520H|MIR526A1|MIR183|CELF4|MIR100|LINC01783|MIR520E|MIR2355|IGF2BP1|MIR362|MIRLE…
GO_REGULATION_OF_PEPTIDYL_SERINE_PHOSPHORYLATION_OF_STAT_PROTEIN	0.00158954	0.0224626	-0.790732	-1.71347	8	23	IFNA16|IFNK|IFNA7|IFNA2|IFNA4|IFNA10|IFNA14|IFNW1|IFNG|IFNA17|IFNA8|IFNB1
GO_I_BAND	0.00159084	0.0224626	0.492601	1.5617	4	136	CACNA1S|MYPN|C10orf71|SCN1A|ADRA1A|MYOZ3|AHNAK2|NRAP|SCN3B|ACTN2|IGFN1|LDB3|HRC|MYL3|NOS1|CASQ2|ANK2|SYNC|MYOZ1|FLNC|DES|ACTC1|CRYAB|PDLIM3|AKAP4|KCNA5|PALLD|DMD|SORBS2|FERMT2|RYR2|MYL9|FHL5|FLNA|PARVB|CACNA1C|MYOM1|XIRP2|SYNPO2|ATP2B4|NEXN|CAVIN4|KY|MYOM3|SLC2A1|CFL2|ACTN1|NEBL|FBXL22|PGM5|FHL3|HDAC4|PPP1R12B|ANKRD1|JPH2|SYNE2|ANK1|SLC8A1|MYH6|DST|MYOZ2|FBXO32|SYNPO|SLC4A1|CTNNB1|MYOM2|PPP3CA|BI…
GO_RNA_SPLICING	0.00160342	0.0225801	0.375655	1.34452	2	460	RNU2-1|RNU5B-1|RNU1-3|RNU5A-1|RNU4-2|RBFOX1|RNVU1-18|MYOD1|RNU4-1|MIR124-2|RNU5E-1|CELF3|RNVU1-17|RNF113B|KHDRBS2|RNU1-4|RBM24|BRDT|RBMY1F|AHNAK2|SRSF12|RNVU1-7|CELF4|RBMY1E|AFF2|RNU1-2|RBMY1A1|RNU6ATAC|SLC39A5|CELF5|AHNAK|WT1
GO_FOREBRAIN_GENERATION_OF_NEURONS	0.00162911	0.0227763	0.60449	1.72146	5	66	UNCX|FEZF2|FGF8|GSX2|CNTN2|ASCL1|LHX8|PROX1|DLX2|OTP|DLX1|SLIT2|GBX2|ROBO2|SALL1|DLX5|FGFR1|LEF1|SEMA3A|NRP2|INHBA|SATB2|POU3F4|WNT3A|DRD2|ASPM|DCT|RAC3|NUMBL|LHX6|WNT5A|DCLK2|NRP1|ROBO1
GO_COLLAGEN_BINDING	0.00162911	0.0227763	0.601231	1.71218	5	66	USH2A|MMP9|SPOCK3|MMP13|PCOLCE2|ITGA11|LRRC15|COL14A1|COMP|ASPN|PCOLCE|TGFBI|CTSK|NID2|DCN|COL5A3|LUM|FN1|SPARC|SPOCK1|AEBP1|ACHE|DDR2|PODN|SPARCL1|NID1|ECM2|ANTXR1|THBS1|ITGA10|C1QTNF1|ITGA1|CD44|CTSB|PDGFA|ITGB1|ITGA2|ADAM9|VWF|P3H1|COCH
GO_MORPHOGENESIS_OF_EMBRYONIC_EPITHELIUM	0.00163026	0.0227763	0.488904	1.56733	4	149	FGF8|TRIM71|PAX2|SOX11|PCDH8|NOG|IRX1|FGF10|GLI2|LHX2|SFRP2|FOLR1|ALX1|ALDH1A2|TWIST1|TGFB2|CTHRC1|LRP2|HAND1|COBL|WNT6|SFRP1|SULF1|BMP4|GREM1|TGFB1I1|WNT2|PRICKLE1|TBXT|CELSR1|HIF1A|WNT2B|GDNF|RDH10|FZD1|SOX9|PTK7|WNT5A|SIX1|ZEB2|ADM|DLC1|PTCH1|MTHFD1L|BMP5|TGFB1|MIB1|ALDH1A3|TFAP2A
GO_ERK1_AND_ERK2_CASCADE	0.00167015	0.023226	0.409928	1.42233	3	303	MIR133B|FGF8|GCG|FGF19|FGF20|FGF23|CHRNA9|ADRA1A|FGF10|NECAB2|FGF4|NLRP12|FGF18|IGF1|SSTR4|CHI3L1|EPHB1|BMPER|S100A7|DUSP26|THPO|ADIPOQ|FFAR4|CCL20|C1QL4|OXTR|CCL24|ANGPT1|EPO|HTR2A|CCL26|CALCR|FN1|PDGFRA|EPHA7|HAND2|PDGFRB|EMILIN1|PDGFC|SLC30A10|HTR2B|IL26|TNFAIP8L3|PLA2G5|AGT|APELA|BMP4|ACKR3|SERPINF2|LRP1|P2RY1|CASR|TIMP3|GAS6|EGF|TEK|NPY5R|DRD2|CCL5|NOD2|PDGFD|CD44|EGFR|CCL11|CAVIN3|NTRK1|MT3…
GO_ENDODERM_DEVELOPMENT	0.00167551	0.023226	0.597122	1.73293	5	74	FGF8|MMP9|NOG|ARC|SOX2|COL11A1|COL5A2|COL8A1|COL6A1|COL5A1|MMP8|FN1|COL12A1|MMP2|LAMA3|APELA|INHBA|BMP4|ITGA5|ITGA7|HMGA2|COL4A2|LHX1|ITGB5|MMP14|LAMC1|GATA6|SOX7|PAX9|GDF3|DKK1|ITGAV|ITGA4|LAMB1|TGFB1|CDC73|TBX20|COL7A1|PELO|CTNNB1|SOX17|NODAL
GO_NEGATIVE_REGULATION_OF_VASCULATURE_DEVELOPMENT	0.0016756	0.023226	0.477271	1.54933	4	163	MIR377|MIR495|MIR188|MIR410|PRL|MIR125B2|CNMD|FGF9|MIR125B1|MIR16-2|MIR138-2|MIR7-2|THBS4|ANGPT4|TNMD|MIR15B|MIR100|NPPB|MIR2355|ADGRB1|DCN|TGFB2|MIR30B|MIR494|ISM1|SPARC|GDF2|AMOT|EMILIN1|NPR1|SERPINF1|TBXA2R|MIR146B|SULF1|AGT|WT1|BMP4|THBS2|ADAMTS9|COL4A3|THBS1|HSPG2|TEK|COL4A2|CREB3L1|MIR196A2|SERPINE1|SPINK5|STAB1|STARD13|E2F2
GO_ASSOCIATIVE_LEARNING	0.00169396	0.023411	0.5845	1.70638	5	77	RELN|CHRNB2|SNAP25|ATP1A2|NPS|GABRA5|NEUROD2|SHANK1|DBH|SLC7A11|DRD5|FOXB1|NETO1|OPRK1|ASIC1|MAP1A|GRIN2A|AGT|NPTX2|TNR|DRD2|HIF1A|BRSK1|ITGB1|PDE1B|APP|NLGN3|MEIS2|GRIN1|ADCY3
GO_PROTEIN_LOCALIZATION_TO_CELL_PERIPHERY	0.00169779	0.023411	0.406623	1.41257	3	310	CACNG7|CACNG2|INS|SNAP25|CACNG8|ZDHHC22|CACNG5|SCN3B|ACTN2|TRARG1|LRRC15|SPTBN4|ADIPOQ|VIL1|KCNB1|ABCA12|CLIP3|STAC2|CDH2|EPHA3|GRIN2C|GPC6|EFR3B|ANK2|RAB3C|DCHS1|STX1B|PID1|GRIN2A|TUB|MYADM|PKDCC|STXBP1|FAM126A|RAB26|LRP1|P2RY1|NFASC|GAS6|CAV1|KCNIP3|SORBS1|S100A10|ANXA13|FLNA|LIN7A|WNT3A|DPP10|NECTIN3|MYO5A|PRNP|DAB2|RAB31|ANLN|SHISA6|EGFR|MMP14|EHD2|ANXA2P2|SEC23A|ITGB1|ANXA2|RDX|TSPAN5|GPSM2|…
GO_NEURAL_CREST_CELL_DIFFERENTIATION	0.00173913	0.0239187	0.559954	1.67126	5	89	FGF19|EDN3|PHOX2B|SOX11|ISL1|FOLR1|ALX1|ALDH1A2|GBX2|TWIST1|FN1|HAND2|SEMA5B|SFRP1|EDNRA|NRG1|HTR2B|SEMA6D|SEMA3A|NRP2|SEMA3D|KITLG|BMP4|ANXA6|SMO|JAG1|SNAI2|HIF1A|GDNF|RDH10|SOX9|NRP1|ZEB2|CORO1C|SEMA6B|EDNRB|SEMA6C|ACVR1|SEMA3E|NRTN
GO_GLUTAMATE_SECRETION	0.00176634	0.0242077	0.663072	1.75649	6	44	TRH|NTSR1|SNAP25|PPFIA2|SYT4|SLC17A7|RIMS1|GRM7|NTRK2|SLC1A2|SYT1|STXBP1|SLC1A6|AVPR1A|ADORA1|NPY5R
GO_ORGANIC_ACID_BINDING	0.00176929	0.0242077	0.450622	1.50098	4	202	ST8SIA3|CYP26A1|GAD2|GLRA2|NCAN|PADI4|CYP26B1|HAPLN4|HBE1|DBH|LYVE1|AKR1C1|GRM7|HBQ1|CEMIP|LRAT|HBG1|FOLR1|HAPLN2|ADIPOQ|FFAR4|ST8SIA2|P4HA3|NOS1|FTCD|HBM|MAG|DDC|FABP1|VCAN|SUSD5|HBD|GLRB|CRABP1|GRIN3A|PAM|TNFAIP6|SERPINA5|RYR2|CASR|GRIN3B|HNF4A|ACAN|ACOX2|UGT1A7|S100A8|UGT1A8|P3H3|FTCDNL1|FOLR2|STAB1|CD44|CPS1|ALAS2|S100A9|CYP4F11|HBB|GRIN2B|LAYN|ST8SIA4|NOS3|AKR1C2|SESN3|P3H1|PLOD1|IGF2R|ASS1|…
GO_REGULATION_OF_PEPTIDE_HORMONE_SECRETION	0.00177999	0.0242914	0.450152	1.49989	4	204	TRH|NEUROD1|GCG|ADCY8|CACNA1E|INS|CHGA|EPHA5|SNAP25|KCNC2|ISL1|CRHBP|CARTPT|GIP|STXBP5L|SLC2A2|GHRH|KCNB1|FOXA2|RFX6|LEP|SCT|SLC9B2|KISS1|RASL10B|NNAT|SFRP1|CNR1|INHBB|GPR68|KCNA5|SLC16A1|LRP1|CASR|BRSK2|VSNL1|HNF4A|ANO1|ADRA2A|CFTR|CACNA1A|DRD2|CCL5|CACNA1C|ANXA5|HIF1A|EGFR|ADRA2C|C1QTNF12|SLC2A1|MAP4K4|OXCT1|SLC30A8|TFAP2B|CACNA2D2|FFAR3|MYRIP|GPER1|TNFSF11
GO_MRNA_SPLICE_SITE_SELECTION	0.00179625	0.0244503	0.651978	1.75778	6	48	RNU1-3|RNVU1-18|CELF3|RNVU1-17|RNU1-4|SRSF12|RNVU1-7|CELF4|RNU1-2|RNU6ATAC|CELF5
GO_REGULATION_OF_NEUROTRANSMITTER_SECRETION	0.00182315	0.0246087	0.539655	1.64552	5	105	CPLX2|CPLX3|CHRNB2|ADRA1A|STXBP5L|PPFIA2|SYT4|RIMS1|RIMS4|UNC13A|CHRNA4|SYP|GRIK5|ASIC1|HTR2A|DGKI|STX1B|SYN1|CNR1|CAMK2A|SYT1|SNCAIP|GRIN3A|STXBP1|CHRNB3|P2RY1|TACR2|CHRM2|SYT11|BACE1|DRD2|KCNC4|NLGN1|WNT7A|RIMS3|P2RX1
GO_LIGAND_GATED_CATION_CHANNEL_ACTIVITY	0.00182315	0.0246087	0.534821	1.63078	5	105	CHRND|HCN1|GRIA1|CHRNB2|KCNJ16|CHRNA2|CNGA2|HTR3E|CHRNA9|GRIA4|TRPA1|KCNJ4|ASIC5|GRIA2|KCNJ12|GRIK2|CHRNA1|CHRNA4|GRIK5|ASIC1|GRIN2C|P2RX3|GRIA3|KCNJ13|KCNA10|GRIN2A|KCNH2|GRIN3A|HTR3C|KCNJ3|HCN2|CHRNB3|RYR2|KCNJ1|JPH4|KCNJ8|P2RX2|KCNJ6|JPH3|HTR3B|P2RX1|CHRNG|GRIN2B|KCNJ2
GO_NEURAL_TUBE_FORMATION	0.00182593	0.0246087	0.531356	1.61722	5	104	TRIM71|PAX2|SOX11|NOG|LHX2|SFRP2|FOLR1|ALX1|TWIST1|TGFB2|CTHRC1|LRP2|COBL|SFRP1|BMP4|PRICKLE1|TBXT|CELSR1|HIF1A|FZD1|PTK7|WNT5A|ZEB2|ADM|DLC1|PTCH1|MTHFD1L|BMP5|TGFB1|MIB1|CC2D2A|TULP3|NODAL|STK3|IFT122|ABL1|TCTN1|KIF20B|TEAD2|STIL|SEMA4C|MTHFD1|DVL2|FZD6
GO_TRANSCRIPTION_FACTOR_COMPLEX	0.00182648	0.0246087	0.401092	1.40978	3	355	LHX3|SOX14|NEUROD1|NPAS4|BEX1|MYOD1|TFDP3|SOX11|ASCL1|ASCL5|MYF5|SOX3|MYOG|HES6|SOX2|ONECUT3|DACH1|TFAP2D|BSX|ZFP42|POU4F2|LBX1|POU3F2|SKOR1|ALX1|GCM1|ALX4|BARX2|HOXD12|POU1F1|NR5A1|HAND1|TCF4|HAND2|RUNX2|RCOR2|TAL1|LEF1|HELT|NKX2-5|GTF2A1L|SATB2|ZEB1|FOXE3|RARB|FOXF1|PTF1A|LDB2|TCF7L1|HIF1A|TEAD4|E2F2|HOXB13|WWTR1|YAP1|GATA6|SOX7|SMAD9|TAF4B|SOX9|PRKDC|PITX1|HIPK2|SIX1
GO_FC_EPSILON_RECEPTOR_SIGNALING_PATHWAY	0.00184214	0.0247567	-0.541427	-1.5907	12	168	IGLV7-43|IGKV1-39|IGKV2D-28|IGKV5-2|IGKV2-28|IGHV3-33|IGKV1D-39|IGKV1-16|IGKV1-12|IGKV3-20|IGKV4-1|IGHV3-23|IGHV2-70|IGLV1-51|IGLC3|IGLV3-19|IGKC|IGLV1-40|IGHE|IGHV3-11|IGLC6|IGKV3D-20|IGKV2-40|IGHV3-53|IGLV3-21|ITK|IGLV1-44|IGKV1-17|IGLV2-8|LILRA4|IGHV3-48|IGLV3-1|IGHV1-69|IGLC2|IGKV1-5|IGKV1D-12|IGHV4-59|IGLV3-25|LAT|PSMB10|GRAP2|PSMB9|IGKV3D-11|PLCG2|CARD11|IGKV3-15|IGLV2-11|IGHV4-39|IGLV2-14|…
GO_PRE_MRNA_BINDING	0.00185283	0.0248373	0.619295	1.71653	6	57	RNU2-1|RNU1-3|RNVU1-18|CELF3|RNVU1-17|RNU1-4|RBM24|RNVU1-7|CELF4|RNU1-2|RNU6ATAC|CELF5
GO_RNA_SPLICING_VIA_TRANSESTERIFICATION_REACTIONS	0.00188768	0.0252406	0.400962	1.41634	3	373	RNU2-1|RNU5B-1|RNU1-3|RNU5A-1|RNU4-2|RBFOX1|RNVU1-18|MYOD1|RNU4-1|MIR124-2|RNU5E-1|CELF3|RNVU1-17|KHDRBS2|RNU1-4|RBM24|RBMY1F|SRSF12|RNVU1-7|CELF4|RBMY1E|RNU1-2|RBMY1A1|RNU6ATAC|SLC39A5|CELF5
GO_CARDIAC_MUSCLE_CONTRACTION	0.00189934	0.0253324	0.490378	1.5529	5	135	MIR1-1|CHGA|MYL2|ATP1A2|SCN1A|ADRA1A|SCN2B|ADRA1B|MYL1|CACNA1G|SCN3B|DSC2|CACNA2D1|KCNE1B|HRC|SGCD|ACE2|MYL3|NOS1|CTNNA3|KCNE4|CASQ2|DSP|ANK2|GJA5|PDE5A|KCNH2|ACTC1|NKX2-5|STC1|KCNA5|KCNJ3|SCN4B|DMD|PLN|RYR2|ADORA1|RGS2|CAV1|TPM1|TNNT1|FLNA|KCNJ8|TNNT2|CACNA1C|SCN1B
GO_CARDIAC_VENTRICLE_MORPHOGENESIS	0.00194607	0.0258905	0.598616	1.73051	6	72	MYL2|SOX11|ISL1|NOG|PROX1|COL11A1|NPY2R|SFRP2|MYL3|POU4F1|TGFB2|DSP|LRP2|ZFPM2|HAND1|HAND2|NRG1|HEYL|NKX2-5|RYR2|CPE|TBX5|JAG1|TPM1|NPY5R|TNNT2|FOXF1|HIF1A|TGFBR1|HEY1|HEG1|TGFBR2|TGFB1|MYH6|TBX20
GO_POSITIVE_REGULATION_OF_PROTEIN_KINASE_B_SIGNALING	0.00205832	0.0273153	0.46386	1.51553	5	173	LIN28A|FGF8|FGF19|FGF20|INS|FGF9|FGF23|FGF16|MIR138-2|FGF10|HGF|FGF4|FGF18|EREG|MIR199A2|CHI3L1|F7|THPO|KL|ANGPT1|CALCR|LEP|RASD2|F10|FGF7|PDGFRA|FGFR1|PDGFRB|FGF6|FGF1|NRG1|IL26|TNFAIP8L3|KITLG|CSF3|GAS6|THBS1|EGF|IGFBP5|TEK|C1QTNF1|FGF3|EPGN|EGFR|TGFBR1|C1QTNF12|AKR1C3|PDGFA|FGFR4|ITGB1|NOX4|AXL|AKR1C2|FGF2|MFHAS1|FYN|TNFSF11
GO_REGULATION_OF_CELLULAR_AMIDE_METABOLIC_PROCESS	0.00210526	0.0278684	0.382878	1.36867	3	442	MIR520B|MIR218-1|MIR1-1|MIR133B|AIRE|LIN28A|DAZ3|TRIM71|MIR125B2|MIR124-2|DAZ2|DAZ1|GRM5|MIR204|MIR125B1|MIR103A1|MIR16-2|RBM24|MIR9-1|MIR138-2|PIWIL3|SLC7A11|IGF1|DAZ4|MIR181A1|MIR28|MIR15B|CELF4|MIR100|MIR520E|NEURL1|IGF2BP1|C8orf88|SPON1|LRRTM3|PRR16|VIM|IL6|MIR31|RBMS3|CPEB1|EIF4E1B|MIR365A|NANOS1|IGF2BP3|PDK4|HAP1|THBS1|DIO2|EIF5A2|RGS2|IGFBP5
GO_FC_RECEPTOR_MEDIATED_STIMULATORY_SIGNALING_PATHWAY	0.00218055	0.028793	-0.557057	-1.60498	14	143	IGLV7-43|IGKV1-39|IGKV2D-28|IGKV5-2|IGKV2-28|IGHV3-33|IGKV1D-39|IGKV1-16|IGKV1-12|IGKV3-20|IGKV4-1|IGHV3-23|IGHV2-70|IGLV1-51|IGLC3|IGLV3-19|IGKC|IGLV1-40|IGHV3-11|IGLC6|IGKV3D-20|IGKV2-40|IGHG1|IGHV3-53|CD3G|IGLV3-21|IGLV1-44|IGKV1-17|IGLV2-8|IGHV3-48|CD247|IGLV3-1|IGHG4|IGHV1-69|PLA2G6|IGLC2|IGKV1-5|IGKV1D-12|IGHV4-59|PTPRC|IGLV3-25|FGR|IGKV3D-11|PLCG2|SRC|IGKV3-15|IGLV2-11|IGHV4-39|IGHG2|IGLV2…
GO_RESPONSE_TO_ACID_CHEMICAL	0.0021978	0.0289487	0.400951	1.40361	4	333	PAX2|CYP26A1|REG1A|GLRA2|ASCL1|BRINP3|CYP26B1|GIP|MYOG|BCHE|CDO1|F7|AKR1C1|NTRK2|WNT11|SLC1A2|LRAT|COL3A1|FOLR1|ADIPOQ|COL1A1|COL1A2|KCNK4|NTRK3|NEURL1|ALDH1A2|RORB|COL5A2|GJB2|COL6A1|EPHA3|LEP|SPARC|PDGFRA|TNC|WNT6|PDGFRB|PID1|PDGFC|SFRP1|SERPINF1|GLRB|HPCA|MMP2|COL16A1|CPEB1|ARG1|PDK4|AVPR1A|COL18A1|ZEB1|GCLM|WNT8B|NSMF|SCGB1A1|RARB|WNT3A|WNT2|FOLR2|TBXT|OR51E2|PTGFR|PTGER2|GNG2|PDGFD|SPAAR|WNT…
GO_COMPLEX_OF_COLLAGEN_TRIMERS	0.00225581	0.029639	0.789981	1.76554	9	19	COL2A1|COL11A1|COL3A1|COL1A1|COL1A2|COL5A2|COL8A1|COL5A1|COL5A3|LUM|COL4A4|COL11A2|COL4A3|COL4A2|COL4A1
GO_PROTEIN_LOCALIZATION_TO_SYNAPSE	0.00228571	0.0298836	0.571559	1.67478	7	80	CACNG7|RELN|CACNG2|SNAP25|CACNG8|CACNG5|SHANK1|NRXN1|NETO1|NRXN2|CNIH2|GRIN2C|GPC6|ANKS1B|MAP1A|STX1B|GRIN2A|MAPT|MPP4|LRRTM1|PCLO|BSN|SHISA6|NLGN1|WNT7A|DBN1|CEP112|KIF17|WNT5A|DLG2|CACNG3|GPHN|GRIN1|CACNG4|GRASP|NLGN2
GO_EXOCYTIC_PROCESS	0.00228571	0.0298836	0.569494	1.66872	7	80	CPLX2|CPLX3|SNAP25|UNC13C|TRARG1|UNC13A|KCNB1|GRIK5|SV2A|RAB3C|STX1B|CAMK2A|SYT1|STXBP1|CFTR|PRRT2|NLGN1|STX2|P2RX1|STX19|RAB3B
GO_ENDODERM_FORMATION	0.00231184	0.0300938	0.642371	1.74888	8	50	MMP9|NOG|SOX2|COL11A1|COL5A2|COL8A1|COL6A1|COL5A1|MMP8|FN1|COL12A1|MMP2|LAMA3|INHBA|ITGA5|ITGA7|HMGA2|COL4A2|LHX1|ITGB5|MMP14|GATA6|SOX7|DKK1|ITGAV|ITGA4|LAMB1|CDC73|TBX20|COL7A1|CTNNB1|SOX17|NODAL
GO_CHROMATIN_DNA_BINDING	0.00231348	0.0300938	0.548645	1.63011	7	87	FEZF2|ATOH1|INSM1|MYOD1|MYOG|PRDM13|FOXC2
GO_MONOAMINE_TRANSPORT	0.00231884	0.0300938	0.55124	1.64526	7	89	FGF20|CHRNB2|VIP|CHGA|CARTPT|SYT6|SYT13|HTR1A|SYT4|KCNA2|NPY2R|SYT3|OPRK1|KCNB1|CHRNA4|MAOB|NOS1|SLC22A1|OXTR|OR56A1|CXCL12|OR13F1|HTR2A|CNR1|SYT1|CHRM5|AGT|GPM6B|SLC6A3|SYT5|SLC22A3|SLC18A2|P2RY1|SYT11|ADRA2A|DRD2|ADRA2C|GDNF|P2RX1
GO_SMALL_NUCLEOLAR_RIBONUCLEOPROTEIN_COMPLEX	0.00237361	0.0307292	0.726883	1.76183	9	28	RMRP|SNORA74A|TERC
GO_MUSCLE_CELL_DEVELOPMENT	0.00241047	0.0311189	0.459414	1.50339	6	176	MIR1-1|MYOD1|MYPN|MYL2|MEGF10|MYF5|MYOG|ADRA1A|UCHL1|PROX1|NRAP|IGF1|ACTN2|SGCZ|MIR199A2|LDB3|COMP|SGCD|ACTA1|LOX|CASQ2|ANK2|MYOZ1|PDGFRA|FLNC|PDGFRB|DNER|WFIKKN2|AKAP6|ACTC1|SHOX2|MYH10|AGT|NKX2-5|BMP4|MYH3|RGS4|TMOD1|MYH11|MYLK3|LMOD1|DMD|SORBS2|SMO|RGS2|TPM1|TNNT1|TNNT2|G6PD|P2RX2|MYOM1|WNT10B|SGCB|KLHL41|CAV2|MYOM3|CFL2|ITGB1|NEBL|TMOD4|SIX1|PGM5|NFATC4|HDAC4|CACNA2D2|ADM|DYSF|ANKRD1
GO_NEURON_FATE_SPECIFICATION	0.00241546	0.0311189	0.698798	1.75846	9	34	LHX3|ATOH1|NKX2-2|GSX2|ASCL1|EYA1|ISL1|GLI2|DBX1|LBX1|POU3F2|MYT1L|NTRK3|POU4F1
GO_ANIMAL_ORGAN_FORMATION	0.00242522	0.0311688	0.6029	1.71077	8	64	FGF8|PAX2|EYA1|ISL1|NOG|FGF10|GLI2|AXIN2|FOLR1|ROBO2|LRP2|FGFR1|HAND2|FGF1|SULF1|WT1|BMP4|GATA5|TBX5|WNT3A|WNT2|WNT2B|GDNF|RDH10|GATA6|SPRY1|WNT5A|DKK1|SIX1|ROBO1
GO_STRUCTURAL_CONSTITUENT_OF_EPIDERMIS	0.00243794	0.0312564	0.821276	1.77627	10	16	KRTAP1-3|KRT1|KRT84|KRT2|KRT36|PI3|LOR|FLG2|SPRR2E|FLG|PKP1|KRT10|KRT82|SPRR1A
GO_FC_RECEPTOR_SIGNALING_PATHWAY	0.00244698	0.0312965	-0.488133	-1.48401	17	240	IGLV7-43|IGKV1-39|IGKV2D-28|IGKV5-2|IGKV2-28|IGHV3-33|IGKV1D-39|IGKV1-16|IGKV1-12|IGKV3-20|IGKV4-1|IGHV3-23|IGHV2-70|IGLV1-51|IGLC3|IGLV3-19|IGKC|IGLV1-40|IGHE|IGHV3-11|IGLC6|IGKV3D-20|IGKV2-40|IGHG1|IGHV3-53|CD3G|IGLV3-21|ITK|IGLV1-44|IGKV1-17|IGLV2-8|LILRA4|IGHV3-48|CD247|IGLV3-1|IGHG4|IGHV1-69|PLA2G6|IGLC2|IGKV1-5|IGKV1D-12|IGHV4-59|PTPRC|IGLV3-25|LAT|PSMB10|GRAP2|PSMB9|FGR|IGKV3D-11|PLCG2|CAR…
GO_AXON_EXTENSION	0.00247219	0.0314669	0.518189	1.60809	7	117	POU4F3|MAP2|DSCAM|POU4F2|DRAXIN|LHX2|ISLR2|OLFM1|NTRK3|CXCL12|DCLK1|MAP1B|SLIT2|MAG|FN1|SLIT1|SEMA5B|SEMA6D|SEMA3A|NRP2|SEMA3D|MAPT|NRCAM|LRP1|CDK5R1|DPYSL2|PLXNA4|TNR|SHTN1|WNT3A|LAMB2|NDN|MT3|ITGB1|WNT5A|TRPV2|NRP1|MACF1|SEMA6B|NLGN3|SEMA6C|ILK|SEMA3E|VCL|NTN1|ULK2|SEMA3G
GO_ION_CHANNEL_REGULATOR_ACTIVITY	0.00247219	0.0314669	0.516569	1.60307	7	117	CABP2|CACNG7|LRRC38|LRRC52|CACNG6|CACNG8|NRXN1|SCN3B|KCNV1|KCNMB2|GRM7|KCNE1B|KCNIP1|NPY2R|NPY|PCSK9|NRXN2|KCNE4|PRKG1|ABCC9|LYNX1|HPCAL4|FXYD6|REM1|LRRC55|PLN|GEM|CAV1|KCNIP3|FLNA|CFTR|CACNG1|DPP10|SCN1B|KCNMB1
GO_ENDOCARDIAL_CUSHION_DEVELOPMENT	0.00251067	0.0318777	0.658895	1.74213	9	43	FGF8|ISL1|NOG|RBM24|MSX1|TMEM100|TWIST1|TGFB2|ROBO2|DCHS1|HEYL|BMP4|GATA5|TBX5|JAG1|SNAI2|FOXF1|TGFBR1|SNAI1|SOX9|HEY1|NOS3|ROBO1|BMP5|ACVR1|TGFBR2|TBX20
GO_RESPONSE_TO_CORTICOSTERONE	0.00252236	0.0318777	0.761205	1.75656	10	22	TRH|NPAS4|NEFL|NTRK3|MAOB|HSD3B1
GO_CAJAL_BODY	0.0025288	0.0318777	0.57588	1.67649	8	76	SCARNA10|SCARNA5|SCARNA3|SCARNA13|SCARNA1|SCARNA11|HSPB7|ANKS1B|SNORA38|SCARNA23|SNORA38B|SCARNA21|SCARNA21B
GO_POSITIVE_REGULATION_OF_SECRETION	0.00253421	0.0318777	0.378823	1.34533	4	411	TRH|NTSR1|GCG|EDN3|PRL|ADCY8|INS|CHRNB2|VIP|SOX11|ISL1|CARTPT|SPP1|PYDC1|ALOX12B|GIP|CD244|CDK5R2|NLRP12|IGF1|CACNA1G|SYT4|SSTR4|PAEP|INHA|GHRH|NPY2R|UNC13A|NPPB|OPRK1|KCNB1|OXTR|CXCL12|RFX6|TWIST1|TGFB2|LEP|MMP8|SCT|POSTN|FGFR1|KISS1|FOXL2|ACHE|RASL10B|STX1B|C1QTNF3|NNAT|IL6|TGFB3|NPR1|CNR1|HTR2B|IL26|SYT1|MYH10|AGT|INHBB|GPR68|INHBA|STXBP1|PANX3|NLRP10|LRP1|CYP19A1|IL10|P2RY1|CASR|AVPR1A|VSNL1|…
GO_METHYLATION_DEPENDENT_CHROMATIN_SILENCING	0.00253456	0.0318777	0.752175	1.75321	10	23	MBD3L2B|MBD3L2|MBD3L5|MBD3L3|TET1|APOBEC1
GO_REGULATION_OF_EPITHELIAL_CELL_DIFFERENTIATION	0.00258148	0.0323908	0.483824	1.54718	7	145	MIR495|MIR1-1|ATOH1|KRT84|PAX2|MMP9|ASCL1|KRT36|REG3G|REG3A|CDSN|CD109|SFRP4|ADIPOQ|TMEM100|CTSK|CITED1|GDF2|BMP4|PROM1|FAT4|ZEB1|SMO|JAG1|CAV1|FOXE3|SULT2B1|LHX1|SERPINE1|APOLD1|WNT10B|GDNF|WWTR1|CLDN5|YAP1|CDKN1C|SOX9|MIR181B1|GDF3|BMP6|ZEB2|SERPINB13|CDH5|PTCH1|MAFG
GO_SERINE_PHOSPHORYLATION_OF_STAT_PROTEIN	0.00258978	0.0324182	-0.758693	-1.69407	14	27	IFNA16|IFNK|IFNA7|IFNA2|IFNA4|IFNA10|IFNA14|IFNW1|IFNG|IFNA17|IFNA8|IFNB1
GO_LONG_TERM_SYNAPTIC_POTENTIATION	0.00260266	0.0324438	0.545738	1.62148	8	87	RELN|ADCY8|INS|SNAP25|GIP|ARC|SHANK1|NTRK2|GRIN2C|SHISA7|MIR30B|SERPINE2|LRRTM2|GRIN2A|CALB2|TSHZ3|SLC8A3|CYP46A1|ADORA1|TNR|LRRTM1|DRD2|PRNP|NLGN1|SLC24A2|GRIN2B|PLK2|NFATC4|SCGN|FAM107A|APP|NLGN3
GO_ROOF_OF_MOUTH_DEVELOPMENT	0.0026087	0.0324438	0.536302	1.60067	8	89	COL2A1|SOX11|MSX1|WNT11|ALX1|ALX4|TWIST1|TGFB2|BNC2|DLX5|PDGFRA|HAND2|TGFB3|WFIKKN2|LEF1|LRRC32|OSR2|INHBA|PKDCC|COL11A2|DLX6|SATB2|PRRX1|MSC|EPHB3|LOXL3|SNAI2|WNT3A|TGFBR1|CLDN5|WNT7A|SNAI1|FZD1|FRAS1|WNT5A|FOXE1|TCF21
GO_REGULATION_OF_BMP_SIGNALING_PATHWAY	0.00261021	0.0324438	0.549503	1.62855	8	86	SOST|SKOR2|MIR140|SOX11|SOSTDC1|NOG|MSX1|SFRP5|DLX1|SKOR1|BMPER|CHRDL1|SFRP2|SFRP4|FBN1|LRP2|GDF2|SFRP1|CHRD|SULF1|HTRA3|FSTL3|BMP4|HTRA1|GREM1|RBPMS2|RNF165|GREM2|FZD1|WNT5A|GDF3|DKK1|HIPK2|FOXD1|TMPRSS6|NBL1|TFAP2B
GO_ADRENERGIC_RECEPTOR_SIGNALING_PATHWAY	0.00262405	0.0325394	0.712096	1.7622	10	31	MIR1-1|CHGA|ADRA1A|ADRA1B|ADRA1D|NOS1|OR56A1|OR13F1|PLN|RGS2|ADRB3|ADRA2A|GPR101|DRD2|ATP2B4|ADRA2C|ADCY9
GO_REGULATION_OF_B_CELL_ACTIVATION	0.00267681	0.0331161	-0.519952	-1.53448	18	176	IGHM|CD22|IL21|CD19|IGHV3-73|IGHV1-45|IGHV6-1|FCRL3|IGHV4-4|TNFRSF13B|IGHV3-33|IGHV3-74|IGHV3-64|IGLL1|IGHV1-69D|IGHV3-23|IGHV2-70|IGLC3|IGHV1-24|TBX21|TNFRSF13C|MZB1|IGKC|IGHV3-49|IGHE|IGHV3-11|CD27|TBC1D10C|TRBC1|IGLC6|IGHG1|IGHV3-66|TRDC|IGHV3-53|IGHV3-43|SLA2|IGHV5-51|IGHV3-21|IKZF3|IGHV3-48|IGHG4|IGHV1-69|IGLC2|TRBC2|IGHA2|FOXJ1|IGHV2-70D|IGHV4-59|IGHV4-31|PTPRC|IGLL5|IGHV3-15|SASH3|IGHV4-61…
GO_COMPLEMENT_ACTIVATION	0.00272167	0.0335927	-0.532779	-1.55679	18	161	IGLV7-43|IGKV1-39|IGKV2D-28|IGHM|IGKV5-2|CR2|IGKV2-28|C4BPA|CD19|IGHV3-73|CFHR2|IGHV1-45|CFHR5|IGHV6-1|IGHV4-4|IGHV3-33|IGHV3-74|IGHV3-64|IGKV1D-39|IGKV1-16|IGLL1|COL20A1|IGHV1-69D|IGKV1-12|IGKV3-20|IGKV4-1|IGHV3-23|IGHV2-70|IGLV1-51|IGLC3|IGLV3-19|IGHV1-24|IGKC|IGHV3-49|IGLV1-40|IGHE|IGHV3-11|TRBC1|IGLC6|IGKV3D-20|IGKV2-40|IGHG1|IGHV3-66|TRDC|IGHV3-53|IGHV3-43|IGHV5-51|IGHV3-21|C8A|IGLV3-21|IGLV…
GO_POSITIVE_REGULATION_OF_B_CELL_ACTIVATION	0.00277575	0.0340453	-0.547781	-1.56486	18	133	IGHM|IL21|IGHV3-73|IGHV1-45|IGHV6-1|FCRL3|IGHV4-4|IGHV3-33|IGHV3-74|IGHV3-64|IGLL1|IGHV1-69D|IGHV3-23|IGHV2-70|IGLC3|IGHV1-24|TBX21|TNFRSF13C|IGKC|IGHV3-49|IGHE|IGHV3-11|CD27|TRBC1|IGLC6|IGHG1|IGHV3-66|TRDC|IGHV3-53|IGHV3-43|IGHV5-51|IGHV3-21|IGHV3-48|IGHG4|IGHV1-69|IGLC2|TRBC2|IGHA2|IGHV2-70D|IGHV4-59|IGHV4-31|PTPRC|IGLL5|IGHV3-15|SASH3|IGHV4-61|CD74|CD40|TNFSF13B|CARD11|IGHA1|IGHV4-39|IGHG2|BTK…
GO_NEGATIVE_REGULATION_OF_CELL_GROWTH	0.00278358	0.0340453	0.454727	1.49372	7	183	MYL2|OSTN|ENPP1|SPP1|MAP2|MEG3|MSX1|DCSTAMP|MIR199A2|DRAXIN|WNT11|SFRP2|NPPB|OSGIN1|HYAL1|GNG4|SLIT2|TGFB2|MAG|GDF2|EPHA7|SERPINE2|SEMA5B|NPR1|SFRP1|SEMA6D|AGT|SEMA3A|CRYAB|SEMA3D|FHL1|WT1|INHBA|RGS4|GREM1|DACT3|BDKRB1|CDK5R1|HNF4A|TNR|RGS2|G6PD|WNT3A|APBB1|CDHR2|RERG|GJA1|MT3|WNT5A|NRP1|SEMA6B|FGF13|SEMA6C|TGFB1|SEMA3E|SH3BP4|NTN1|CDKN2C|ULK2|APBB2|SEMA3G
GO_SYNAPTIC_TRANSMISSION_GABAERGIC	0.00278481	0.0340453	0.643766	1.71154	10	45	NPAS4|GABRA1|NPS|GABRA5|GABRA2|ADRA1A|GABRG1|PHF24|GABRB2|OXTR|CNR1|CNTNAP4|STXBP1|GABRA3|CA7|HAP1|ADORA1|NPY5R|GABRG2|DRD2|CA2|NLGN1|RAC3
GO_CARDIAC_SEPTUM_MORPHOGENESIS	0.00279252	0.0340453	0.584901	1.69747	9	74	MIR1-1|FGF8|SOX11|ISL1|NOG|PROX1|WNT11|SLIT2|TGFB2|ROBO2|LRP2|ZFPM2|HAND1|GJA5|HEYL|NRP2|NKX2-5|BMP4|TBX5|SMO|JAG1|RARB|TGFBR1|FZD1|GATA6|FGFRL1|HEY1|WNT5A|DNAH11|NOS3|NRP1|ROBO1|NOTCH2|BMP5|ACVR1|TGFBR2
GO_SYNAPSE_MATURATION	0.00279916	0.0340453	0.739706	1.75407	11	25	SEZ6|RELN|NEFL|NEUROD2|SHANK1|NRXN1|NEURL1|IGSF21
GO_INTRINSIC_COMPONENT_OF_SYNAPTIC_VESICLE_MEMBRANE	0.00280255	0.0340453	0.638777	1.71455	10	47	CPLX3|SLC32A1|SLC17A6|SLC30A3|SYNPR|GABRA2|SYT4|SLC17A7|SLC6A17|OPRK1|SYP|SV2A|RAB3C|SYN1|SYT1|RAB26|SYT11|OPRD1|SLC6A9
GO_NEGATIVE_REGULATION_OF_TRANSMEMBRANE_TRANSPORT	0.00280811	0.0340453	0.502445	1.56469	8	121	MIR1-1|NTSR1|SLN|MMP9|OSTN|ENPP1|ATP1A2|MIR103A1|ACTN2|KCNE1B|PCSK9|KCNE4|EPO|TWIST1|CASQ2|LEP|PID1|REM1|KCNH2|HECW1|MIR153-2|RGS4|PLN|GEM|THBS1|RGS2|CAV1|ADRA2A|DRD2|SLC9A3R1|MIR107|DYSF|TRDN|CBARP|TGFB1|IL1B|FABP5|OPRL1|YWHAQ|MIR212|CAMK2D|PKD2|MIR153-1|EPHB2|BIN1|ANK3
GO_VASCULOGENESIS	0.00280978	0.0340453	0.572302	1.66607	9	76	MIR1-1|ASB4|NTRK2|TMEM100|CITED1|ZFPM2|GDF2|AMOT|PDGFRB|NKX2-5|APELA|WT1|ACKR3|TBX5|SMO|CAV1|ITGB8|FOXF1|TBXT|APLNR|WNT7A|MYOCD|YAP1|HEY1|TIE1|HEG1|GJC1|MYO1E|RASA1|ADM|ITGAV|CD34|TGFBR2|TGFB1|EGFL7|CTNNB1|SOX17
GO_SNARE_COMPLEX	0.00282268	0.0341235	0.64189	1.73058	10	48	CPLX2|CPLX3|SNAP25|STXBP5L|SYN2|STX1B|SYT1
GO_RESPONSE_TO_AMMONIUM_ION	0.00285081	0.0342481	0.497158	1.55702	8	126	LY6G6D|GABRA1|ADCY8|CHRNB2|KCNC2|CRHBP|GABRB1|GABRB2|DRD5|PENK|CHRM4|PITX3|OPRK1|CHRNA4|ADGRL3|OXTR|GNAO1|LY6H|OR56A1|OR13F1|HTR2A|TACR3|CNR1|CHRM5|SLC6A3|RGS4|CHRM3|CDK5R1|HOMER2|CHRM2|GABRG2|DRD2
GO_GROWTH_FACTOR_RECEPTOR_BINDING	0.00285081	0.0342481	0.487602	1.54161	8	133	FGF8|FGF19|FGF20|IL36A|FGF9|FGF23|IL9|FGF16|FGF10|FGF4|FGF18|IL1F10|FLRT2|EREG|IL36B|EFEMP1|KL|ECM1|FGF7|PDGFRA|PDGFRB|IL36RN|FGF6|IL6|PDGFC|FGF1|IL11|CSF3|GREM1|PGF|ITGA5|IL10|EGF|FAM83B|FGF3|PDGFD|LINGO1|EPGN|PDGFA|IL1R1|FGF2|SLC9A3R1|CDH5|ADAM17|APP|FYN
GO_NEUROPEPTIDE_RECEPTOR_BINDING	0.00285239	0.0342481	0.707865	1.74123	11	30	EDN3|CCKBR|SHANK1|GHRH|NPY|GNAO1|KISS1|POMC|APELA
GO_POSITIVE_REGULATION_OF_AXONOGENESIS	0.00286615	0.0343354	0.559884	1.65141	9	83	SLITRK1|NEFL|TUBB2B|DSCAM|CHODL|POU4F2|ISLR2|NTRK2|NGF|NTRK3|CXCL12|MAP1B|SLIT2|ROBO2|FN1|BDNF|RND2|SHOX2|MAPT|LRP1|PLXNA4|SHTN1|WNT3A|TRPV2|NRP1|ROBO1|PLXND1|ZEB2|MACF1
GO_REGULATION_OF_NMDA_RECEPTOR_ACTIVITY	0.00288392	0.0344704	0.690461	1.7271	11	33	RELN|NEFL|GRIA1|CRHBP|GRIA4|ACTN2|GRIA2|CNIH2|GRIA3|GRIN2A|RASGRF1|NLGN1|GRIN2B|OPRM1|DLG2|APP|NLGN3|MAPK8IP2|PPARGC1A|GRIN1
GO_ACIDIC_AMINO_ACID_TRANSPORT	0.00299076	0.0355866	0.595751	1.69158	10	65	TRH|NTSR1|SLC17A6|SNAP25|ATP1A2|SLC7A11|PPFIA2|SYT4|SLC17A7|RIMS1|GRM7|NTRK2|SLC1A2|SYT1|STXBP1|SLC1A6|AVPR1A|ADORA1|NPY5R
GO_CELLULAR_RESPONSE_TO_AMINO_ACID_STIMULUS	0.00299076	0.0355866	0.589329	1.67335	10	65	GLRA2|NTRK2|COL3A1|COL1A1|COL1A2|NEURL1|COL5A2|COL6A1|PDGFRA|PDGFC|MMP2|COL16A1|CPEB1|ZEB1|GCLM|NSMF|PDGFD|SPAAR|COL4A1|EGFR|CAPN2|RRAGD|SIX1|SESN3|FYN|ASS1
GO_NEURON_FATE_COMMITMENT	0.00300875	0.0357205	0.59161	1.694	10	68	FEZF2|LHX3|ATOH1|NKX2-2|GSX2|ASCL1|EYA1|ISL1|DLX2|GLI2|DBX1|DLX1|LBX1|POU3F2|MYT1L|NTRK3|ZNF521|POU4F1|GSX1|NRG1|TLX3|BMP4|SATB2|PRRX1
GO_POSITIVE_REGULATION_OF_SYNAPSE_ASSEMBLY	0.00304035	0.0360149	0.591389	1.7025	10	70	SLITRK1|GRID2|LRTM2|LINGO2|CLSTN2|NRXN1|FLRT2|CUX2|EPHB1|PTPRD|SLITRK2|NTRK2|IL1RAPL1|SYNDIG1|NTRK3|ADGRL3|OXTR|ADGRB1|LRRTM3|SLITRK5|LRRN3|SLITRK3|LRRC4B|LRRTM2|BDNF|THBS2|SLITRK4|EPHB3|LRRTM1|VSTM5|CBLN1|NLGN1|IL1RAP|WNT7A|NTRK1
GO_REGULATION_OF_INSULIN_SECRETION	0.00307062	0.0362923	0.456769	1.49136	8	172	TRH|NEUROD1|GCG|ADCY8|CACNA1E|CHGA|EPHA5|SNAP25|KCNC2|ISL1|CARTPT|GIP|STXBP5L|SLC2A2|KCNB1|FOXA2|RFX6|LEP|SLC9B2|NNAT|SFRP1|CNR1|INHBB|GPR68|KCNA5|SLC16A1|LRP1|CASR|BRSK2|VSNL1|HNF4A|ANO1|ADRA2A|CFTR|CACNA1A|DRD2|CCL5|CACNA1C|HIF1A|ADRA2C|C1QTNF12|SLC2A1|MAP4K4|OXCT1
GO_SPLICEOSOMAL_COMPLEX_ASSEMBLY	0.00310559	0.0366238	0.570285	1.66488	10	77	RNU2-1|RNU1-3|RNVU1-18|CELF3|RNVU1-17|RNU1-4|SRSF12|RNVU1-7|CELF4|RNU1-2|RNU6ATAC|CELF5
GO_PROTEIN_KINASE_B_SIGNALING	0.00311284	0.0366278	0.419844	1.43153	7	259	MIR449A|LIN28A|FGF8|FGF19|PAX2|FGF20|INS|FGF9|FGF23|FGF16|MIR138-2|FGF10|HGF|FGF4|FGF18|SFRP5|IGF1|EREG|MIR199A2|CHI3L1|F7|NTRK2|THPO|TMEM100|KL|ANGPT1|LOX|CALCR|LEP|RASD2|F10|RCN3|FGF7|PDGFRA|FGFR1|PDGFRB|FGF6|FGF1|NRG1|IL26|TNFAIP8L3|KITLG|CSF3|GAS6|THBS1|EGF|IGFBP5|TEK|C1QTNF1|FGF3|DRD2|CCL5|EPGN|EGFR|TGFBR1|CAVIN3|C1QTNF12|AKR1C3|MT3|PDGFA|FGFR4|ITGB1|SOX9|NOX4|AXL|AKR1C2|SESN3|FGF2|MFHAS1|SL…
GO_PRODUCTION_OF_MOLECULAR_MEDIATOR_OF_IMMUNE_RESPONSE	0.00318725	0.0374202	-0.469693	-1.44634	23	276	IGLV3-22|AICDA|IGLV7-43|IGKV1-39|TRDV3|VPREB3|IFNA2|IGKV2D-28|IGKV5-2|IGKV2D-26|CD22|TRDV1|IGKV2-28|IGLV5-37|IGKV3D-15|IGLV5-45|TRDV2|IGKV2D-29|IGKV6-21|FCRL3|TRAV40|IGLV2-18|TRAV18|IGKV1D-39|IGKV1-16|IGLV4-60|IGKV1-12|IGKV3-20|IGKV4-1|IGKV1-9|IGLV8-61|IGLV1-51|IGKV1-8|IGLV3-19|IGLV4-69|APOA1|TBX21|MZB1|IGKC|IGLV1-40|TRAV19|IGKV3D-7|IGKV1D-13|IFNB1|IGKV1D-8|IGKV3D-20|IGKV2-40|IGLV9-49|IGKV1-27|TR…
GO_GROWTH_FACTOR_BINDING	0.00319591	0.0374388	0.489937	1.54273	9	131	COL2A1|FGFBP2|CD109|NTRK2|HTRA4|FGFBP1|COL3A1|IGFBPL1|COL1A1|COL1A2|PXDN|NTRK3|KL|COL6A1|COL5A1|PDGFRA|FGFR1|PDGFRB|IL36RN|TGFB3|BMPR1B|GHR|WFIKKN2|LTBP1|HTRA3|NRP2|LRRC32|HTRA1|IGFBP6|LTBP2|HAP1|THBS1|IGFBP5|TEK|CSF3R|OSMR|COL4A1|VASN|EGFR|TGFBR1|NTRK1|FGFRL1|PDGFA|FGFR4|LTBP4|A2M|GPC1|IGFBP1|NRP1|IL1R1|IGF2R|ITGAV|DUSP1|NGFR|ACVR1|TGFBR2|PDGFB|AMHR2|ITGA6|SORT1|PCSK6|ITGB3|GLG1|PTN|IGFBP7|IL11R…
GO_CHROMATIN_ASSEMBLY	0.00323434	0.0378054	0.541067	1.62018	10	92	TSPY10|TSPY1|TSPY4|PADI4|TSPY3|TSPYL6|TSPY2|NAP1L3
GO_RIBONUCLEOPROTEIN_COMPLEX_SUBUNIT_ORGANIZATION	0.00324544	0.0378515	0.407129	1.39969	7	281	RNU2-1|RNU5B-1|RNU1-3|RNU5A-1|RNU4-2|RNVU1-18|RNU4-1|RNU5E-1|CELF3|RNVU1-17|RNU1-4|SRSF12|RNVU1-7|CELF4|RPL10L|RNU1-2|RNU6ATAC|CELF5|MAPT
GO_CELLULAR_RESPONSE_TO_PEPTIDE	0.00329102	0.0382988	0.390449	1.37985	6	374	OTOP1|GCG|PRL|ADCY8|INS|MIR140|REG1A|ENPP1|SERPINA12|CRHBP|CSH1|GRM5|MIR103A1|FOXC2|ATP6V0D2|IGF1|ACTN2|TRARG1|CACNA2D1|POU4F2|INSRR|ADIPOQ|PCSK9|KL|RPE65|FBN1|GJB2|CYP11A1|LEP|GCGR|VIM|PID1|SLC30A10|GHR|ATP6V1B1|CAMK2A|AGT|INHBB|CPEB1|ATP1A3|GLP2R|ARG1|ADCY7|LRP1|ATP6V1C2|CASR|PDK4|ATP6V1G2|ADCY2|MGARP|GRB14|CAV1|SORBS1|NAMPT|SLC2A4|APOBEC1|BACE1|CACNA1A|NOD2|MYO5A|RARRES2|CA2|PRNP|ANXA5|CYP11B1…
GO_MRNA_5_SPLICE_SITE_RECOGNITION	0.00330969	0.0384207	0.729612	1.73921	13	26	RNU1-3|RNVU1-18|RNVU1-17|RNU1-4|SRSF12|RNVU1-7|RNU1-2|RNU6ATAC
GO_REGULATION_OF_HEART_RATE	0.00331725	0.0384207	0.52172	1.57947	10	100	MIR1-1|EDN3|ADRA1A|SCN2B|MC3R|CACNA1G|SCN3B|DSC2|CACNA2D1|SPTBN4|KCNE1B|HRC|CTNNA3|KCNE4|CASQ2|DSP|TACR3|ANK2|GJA5|KCNH2|AGT|SEMA3A|SPX|KCNA5|RGS4|KCNJ3|SCN4B|DMD|PLN|RYR2|AVPR1A|CAV1|TPM1|DRD2|CACNA1C|SCN1B
GO_SEGMENTATION	0.00332326	0.0384207	0.518764	1.57816	10	103	NEUROG1|NKD1|PAX1|MYF5|PCDH8|MSGN1|IRX1|HES6|HES3|DLL3|AXIN2|FOXB1|SFRP2|ALDH1A2|COBL|CDX1|ROR2|SFRP1|LEF1|SEMA3A|NRP2|WT1|TDGF1|BMP4|WNT3A|NRARP|LHX1|FOXF1|TBXT|MEOX1|HES2|PRKDC|WNT5A|GDF3|DKK1|EGR2|NRP1|ZEB2|PLD6
GO_CRANIAL_NERVE_DEVELOPMENT	0.0033359	0.0384828	0.633615	1.71718	12	49	NEUROG1|POU4F3|DRGX|PAX2|PHOX2B|CHRNB2|NKX2-2|PHOX2A|ISL1|HES3|EPHB1|KCNA2|POU4F1|SALL1|SEMA3A|NRP2
GO_BONE_MINERALIZATION	0.00336494	0.0387334	0.520129	1.59959	10	110	IBSP|FGF23|ENPP1|FZD9|NELL1|PTH|IGF1|FBN2|MMP13|AXIN2|OMD|COMP|WNT11|ASPN|IFITM5|COL1A2|KL|ECM1|LOX|PTHLH|RFLNA|TWIST1|MGP|LEP|ROR2|TGFB3|BMPR1B|DDR2|GPM6B|PTH1R|OSR2|PKDCC|BMP4|FAM20C|GREM1|MATN1|ANKH|STATH|RFLNB|TMEM119|WNT10B|HIF1A|RSPO2|CLEC3B|S1PR1|SOX9|BMP6
GO_ESTABLISHMENT_OF_ORGANELLE_LOCALIZATION	0.00338409	0.0387671	0.361839	1.30196	5	490	CPLX2|CPLX3|MOS|NEFL|FMN2|GRIA1|CHRNB2|CHGA|CADPS|SNAP25|UNC13C|MAP2|ADRA1A|TERB2|UCHL1|FGF10|STXBP5L|PPFIA2|SYT4|RIMS1|RIMS4|FOLR1|UNC13A|CHRNA4|SYP|CNIH2|GRIK5|MAP1B|DNM3|HTR2A|KIF1A|SV2A|DGKI|SLIT1|STX1B|SYN1|CNR1|CAMK2A|SYT1|MYH10|DOC2A|MAPT|SYT5|GRIN3A|STXBP1|WASF1|TRIM9|CHRNB3|P2RY1|AP3B2|CCDC155|HAP1|GEM|MGARP|CHRM2|SLC2A4|SYT11|RAD21L1|PCLO|LIN7A|PRRT2|TRIM58|BACE1|DRD2|FOXF1|MYO5A|HIF1A|…
GO_ADULT_LOCOMOTORY_BEHAVIOR	0.00338792	0.0387671	0.5681	1.6585	11	77	TRH|NTSR1|SEZ6|KLHL1|OTOG|CNTN2|ATP1A2|GIP|SCN1A|UCHL1|SPTBN4|CEND1|FOXA2|CXCL12|CHL1|GLRB|EN1|TMOD1
GO_ANCHORED_COMPONENT_OF_MEMBRANE	0.00338983	0.0387671	0.456475	1.4895	9	170	CPLX3|DPEP3|LY6G6D|GAD2|CEACAM7|CNTN2|CNTN1|PRND|GPC5|CNTN5|CFC1|MDGA1|MDGA2|NTNG1|LY6G6C|CD109|FOLR1|RTN4RL2|OPCML|ART4|RGMA|NCAM1|GAS1|DPEP1|GFRA3|LY6H|NEGR1|FCGR3B|GPC6|PRMT8|ALPP|GPIHBP1|LYNX1|IGSF21|ACHE|RAB3C|XPNPEP2|LYPD2|SYN1|LSAMP|GML|NTM|THY1|TDGF1|CNTFR|CPM|CEACAM5|RAB26|CEACAM6|RAET1L|MSLN|CNTN4|PRSS8|TEX101|GFRA2|RECK|CD55|FOLR2|NTNG2|RTBDN|PRNP|MMP17|ULBP1|BST1|GPC1|EFNA3|PRSS21|RAB…
GO_SCHAFFER_COLLATERAL__CA1_SYNAPSE	0.00343544	0.0391668	0.55975	1.64651	11	82	NEFL|ADCY8|CACNG2|GSG1L|TUBB2B|GRM5|SHANK1|SYN2|NRXN1|NTNG1|SYP|CDH11|P2RX3|DGKI|EPHA7|LRRTM2|SYN1|CAMK2A|DGKB|LRRC4|TNR|AKAP12|SYT11|NTNG2|BSN|GRM1|WNT7A|ITGB1|FYN|CACNG3|LRRC4C|EFNB2|APBA1|GRASP|ADORA2B|SYNPO|CTNNB1|PPP3CA
GO_DORSAL_SPINAL_CORD_DEVELOPMENT	0.00343958	0.0391668	0.750169	1.73109	14	22	UNCX|LHX3|DRGX|GSX2|ASCL1|PROX1|MDGA1|DRAXIN|LBX1|GSX1|TAL1|DAAM2|WNT3A|LHX1|GDNF
GO_REGULATION_OF_SMOOTH_MUSCLE_CONTRACTION	0.00348432	0.0395912	0.581963	1.64557	12	63	ATP1A2|ADRA1A|PROK2|ADRA1B|NPY2R|OXTR|PRKG1|TACR3|TBXA2R|SPX|MIR153-2|TACR1|CHRM3|CNN1|ADORA1|TACR2|RGS2|CAV1|CHRM2|ADRA2A|SPHK1|GUCY1A1|KCNMA1|ADRA2C|MYOCD|P2RX1|ITGA2|CALCRL|F2R|GPER1|NPNT|NMUR2|ADRA2B|ADORA2B|MIR153-1|KCNB2|PTGS2|CHRNB4|TNNI3
GO_REGULATION_OF_STRIATED_MUSCLE_CONTRACTION	0.00352837	0.0400059	0.532184	1.59358	11	92	MIR1-1|MYBPH|CHGA|MYL2|ATP1A2|ADRA1A|ADRA1B|DSC2|HRC|ACE2|MYL3|NOS1|CTNNA3|CASQ2|DSP|ANK2|GJA5|PDE5A|NKX2-5|STC1|SLC8A3|DMD|PLN|RYR2|ADORA1|RGS2|CAV1|FLNA|SCN4A|CACNA1C
GO_CHONDROCYTE_DEVELOPMENT	0.00356688	0.040356	0.635738	1.70639	13	47	FGF18|COL11A1|AXIN2|COL14A1|COMP|SFRP2|COL6A3|ECM1|COL6A1|PTHLH|RFLNA|COL6A2|COL12A1|VIT|BMPR1B|SULF2|COL21A1|RUNX2|SHOX2|SULF1|MATN1|ACAN|RFLNB|CHST11|VWA2|SCARA3|MATN3|SOX9|COCH|SERPINH1|CHSY1|TGFBR2
GO_CARDIAC_EPITHELIAL_TO_MESENCHYMAL_TRANSITION	0.00357824	0.0403983	0.697597	1.72632	14	31	FGF8|NOG|MSX1|OLFM1|TMEM100|TWIST1|TGFB2|HEYL|JAG1|SNAI2|WNT2|TGFBR1|SNAI1|SPRY1|HEY1|ACVR1|TGFBR2
GO_REGULATION_OF_REGULATED_SECRETORY_PATHWAY	0.00361129	0.0406094	0.464753	1.50362	10	158	CPLX2|CPLX3|CHRNB2|SYT6|SYT13|ADRA1A|STXBP5L|CDK5R2|PPFIA2|CACNA1G|SYT4|RIMS1|RIMS4|SYT3|KCNB1|CHRNA4|SYP|GRIK5|HTR2A|DGKI|STX1B|SYN1|CNR1|CAMK2A|SYT1|DOC2A|SYT5|GRIN3A|STXBP1|TRIM9|CHRNB3|P2RY1|CHRM2|SYT11|ADRA2A|BACE1|DRD2|FOXF1|NLGN1|WNT7A|RIMS3|P2RX1
GO_DEVELOPMENT_OF_PRIMARY_FEMALE_SEXUAL_CHARACTERISTICS	0.00361228	0.0406094	0.517213	1.57134	11	102	AFP|VGF|LHX8|PTX3|PTPRN|DACH1|EREG|ZFP42|INHA|ADCYAP1R1|PCYT1B|COL9A3|SLIT2|ROBO2|LEP|NR5A1|ZFPM2|PDGFRA|FOXL2|BMPR1B|SFRP1|PGR|INHBB|WT1|KITLG|INHBA|CYP19A1|DMC1
GO_REGULATION_OF_MUSCLE_CELL_DIFFERENTIATION	0.00373388	0.0418874	0.45641	1.48739	10	169	MIR1-1|MIR133B|MIR125B2|MYOD1|MIR124-2|FGF9|MIR140|MEGF10|MYF5|MIR204|MIR125B1|CYP26B1|RBM24|MYOG|PROX1|MSX1|IGF1|EREG|MIR199A2|MIR15B|MIR100|CDH15|BOC|PLPP7|CDH2|ADGRB1|BDNF|NRG1|AKAP6|SHOX2|SOX6|NKX2-5|BMP4|RGS4|CEACAM5|GREM1|MYLK3|CDON|MAPK12|ZEB1|RGS2|RBPMS2|G6PD|WNT3A|FOXF1|MMP14|EHD2|MYOCD|CAPN2|DKK1|CTNNA2|NLN|HDAC4|GPER1|FZD7|SMYD1|CTH|NFATC1|EFNB2|TGFB1|PDGFB|MAMSTR|HDAC9
GO_POSTSYNAPTIC_SPECIALIZATION_ORGANIZATION	0.00387503	0.043379	0.67624	1.71405	15	35	RELN|GRID2|SHANK1|NRXN1|PTPRD|NTRK3|NRXN2|GAP43|CDH2|LRRC4B|LRRTM2|LRRC4|LRRTM1|NTNG2|CBLN1|NLGN1|IL1RAP|TMEM108|DLG2
GO_INTERCALATED_DISC	0.00389914	0.0435569	0.609143	1.66325	14	51	ATP1A2|SCN1A|NRAP|DSC2|MYH1|SPTBN4|CTNNA3|CDH2|DSP|ANK2|GJA5|DES|AKAP6|KCNA5|SCN4B|SCN1B|GJA1|SLC2A1|ACTN1|ITGB1|FXYD1|KCNJ2|GJC1|PGM5|FGF13|DSG2|ATP1A1|TMEM65|SLC8A1|VCL
GO_ENDOCARDIAL_CUSHION_FORMATION	0.00391705	0.0436648	0.74056	1.72614	16	23	FGF8|NOG|MSX1|TMEM100|TGFB2|ROBO2|DCHS1|HEYL|SNAI2|TGFBR1|SNAI1|ROBO1|BMP5|ACVR1|TGFBR2|TBX20
GO_REGULATION_OF_GLUCOSE_TRANSMEMBRANE_TRANSPORT	0.00393369	0.0437582	0.551416	1.60527	13	76	FGF19|INS|OSTN|ENPP1|MIR103A1|GIP|PTH|IGF1|POU4F2|SLC1A2|ADIPOQ|FFAR4|CLIP3|LEP|PID1|EDNRA|SORBS1|ASPSCR1|C1QTNF12|SLC2A1|C1QTNF2|MIR107|TRIB3|IL1B|FABP5
GO_OUTFLOW_TRACT_MORPHOGENESIS	0.00395257	0.0438662	0.555593	1.62199	13	77	FGF8|SOX11|EYA1|ISL1|NOG|NPY2R|WNT11|SFRP2|FOLR1|TWIST1|TGFB2|ROBO2|ELN|LRP2|ZFPM2|HAND2|GJA5|HEYL|NRP2|NKX2-5|BMP4|JAG1|RARB|NPY5R|HIF1A|CLDN5|FZD1|GATA6|WNT5A|SIX1|NRP1|ROBO1|PLXND1|TGFBR2|ILK|NPY1R|TBX20
GO_CHLORIDE_TRANSPORT	0.00396825	0.0438662	0.50838	1.55719	12	107	CLDN17|SLC12A3|GABRA1|BEST3|GLRA2|GRM5|GABRA5|GABRA2|GABRG1|GABRB1|GABRB2|SLC17A7|CLCNKB|GABRQ|CLIC5|CLIC3|GABRP|NMUR1|GLRB|GABRA3|CA7|SLC26A10|CASR|CLIC4|GABRR1|BSND|ANO1|BEST2|CFTR|GABRG2|CA2|PRNP|CLCA2|SLC12A8|FXYD1|P2RY6|TTYH2|SLC12A2
GO_AMMONIUM_TRANSPORT	0.00396825	0.0438662	0.510921	1.56497	12	107	SLC18A3|FGF20|SLC25A48|CHRNB2|SYT6|RHCG|SYT13|HTR1A|SYT4|KCNA2|NPY2R|SYT3|OPRK1|CHRNA4|MAOB|NOS1|SLC22A1|OR56A1|CXCL12|OR13F1|HTR2A|SLC22A16|CNR1|SYT1|CHRM5|GPM6B|SLC6A3|SYT5|SLC22A3|SLC18A2|TACR2|SYT11|DRD2|GDNF|RHAG|P2RX1
GO_TRANSMEMBRANE_RECEPTOR_PROTEIN_KINASE_ACTIVITY	0.00399315	0.0440495	0.558312	1.63229	13	79	EPHA5|SOSTDC1|EPHB1|INSRR|NTRK2|EPHA8|EFEMP1|NTRK3|EPHA3|PDGFRA|PDGFRL|FGFR1|EPHA7|EPHA6|PDGFRB|ROR2|BMPR1B|DDR2|LTBP1|NRP2|EPHB3|TEK|MUSK|EGFR|TGFBR1|NTRK1|FGFRL1|FGFR4|LTBP4|AXL|TIE1|EFNA3|NRP1|IGF2R|ACVR1|TGFBR2|CSF1R|EPHB4|AMHR2|EPHB2|ACVRL1|ROS1
GO_POSITIVE_REGULATION_OF_NUCLEAR_DIVISION	0.0040783	0.0448143	0.573905	1.62955	14	65	NEUROG1|FGF8|EDN3|INS|MSX1|IGF1|EREG|PDGFRB|EGF|SPHK1|EPGN|PRDM9|WNT5A|DLGAP5|RGCC|TGFB1|IL1B|PDGFB|DMRT1
GO_MULTI_ORGANISM_BEHAVIOR	0.00407941	0.0448143	0.570026	1.62794	14	67	NPAS4|CHRNB2|CRHBP|SHANK1|DACH1|CNTNAP2|NRXN1|PENK|NRXN2|OXTR|POU4F1|HAND2|HELT|GRPR|EN1|CNTFR|AVPR1A|AVP|APP|NLGN3|KIRREL3|MAPK8IP2|ATXN1|GRIN1
GO_DENDRITIC_SHAFT	0.00411722	0.045136	0.674034	1.70846	16	35	NTSR1|SEZ6|MAP2|GRM7|SYNDIG1|CNIH2|HTR2A|MAP1A|ZNF804A|KIRREL1|JPH4|FLNA|NLGN1|LZTS1|PRKAR2B|APP|GPER1|KIRREL3|ILK|SLC8A1|CNIH3
GO_TRANSLATION_REGULATOR_ACTIVITY	0.00416	0.0455107	0.468489	1.48768	12	139	AIRE|DAZ3|TRIM71|DAZ2|DAZ1|DAZ4|CELF4|NEURL1|IGF2BP1|CPEB1|EIF4E1B|NANOS1|IGF2BP3|EIF5A2
GO_REGULATION_OF_OSSIFICATION	0.00420168	0.045872	0.444774	1.46454	11	187	SOST|FGF23|TNN|OSTN|ENPP1|SOX11|NOG|FZD9|MIR9-1|MIR138-2|HGF|NELL1|PTH|IGF1|FBN2|AXIN2|OMD|COMP|IFITM5|SFRP2|TWIST2|RORB|KL|ECM1|CITED1|RFLNA|TWIST1|TGFB2|CTHRC1|MGP|GDF2|HAND2|GDF10|IL6|TGFB3|BMPR1B|SFRP1|DDR2|RUNX2|CHRD|GPM6B|OSR2|PKDCC|BMP4|FAM20C|GLI1|GREM1|MATN1|ANKH|STATH|CDK6|RFLNB|JAG1|IGFBP5|SNAI2|TMEM119|WNT10B|HIF1A|ID4|S1PR1|NOCT|KREMEN2|SOX9|WNT5A|DKK1|BMP6|EGR2|HDAC4|ZHX3|PDLIM7|PTC…
GO_POSITIVE_REGULATION_OF_CELL_MORPHOGENESIS_INVOLVED_IN_DIFFERENTIATION	0.00423867	0.0460857	0.475157	1.52326	12	149	SLITRK1|RELN|NEFL|TUBB2B|DSCAM|CHODL|CUX2|POU4F2|PTPRD|ISLR2|NTRK2|IL1RAPL1|NGF|NTRK3|CXCL12|MAP1B|SLIT2|ROBO2|FN1|ITPKA|BDNF|RND2|LRP8|SHOX2|MYADM|MAPT|LRP1|PLXNA4|S100A10|SHTN1|FLNA|WNT3A|RAC3|DBN1|TRPV2|NRP1|ROBO1|PLXND1|ZEB2|MACF1|OLFM4
GO_POSITIVE_REGULATION_OF_ION_TRANSMEMBRANE_TRANSPORT	0.00423867	0.0460857	0.471066	1.51015	12	149	MIR1-1|KCNA1|NTSR1|NPSR1|RELN|EDN3|KCNC1|CACNG2|LRRC38|LRRC52|KCNC2|ARC|ACTN2|CACNA2D1|CEMIP|OPRK1|NOS1|STAC2|CALCR|ANK2|AKAP6|KCNH2|AGT|THY1|BDKRB1|LRRC55|FGF14|DMD|RYR2|HSPA2|HAP1|FLNA|CFTR|G6PD|KCNMB1|ATP1B2|APLNR|FXYD1|KCNJ2|RGN|F2R|P2RY6|SLC9A3R1|TRPC1|CACNG3|NLGN3|GPER1|TRDN|CACNB2|JPH2|CACNG4|F2
GO_RESPONSE_TO_OXYGEN_LEVELS	0.00431241	0.0467914	0.382609	1.35331	8	381	TRH|MYOD1|FMN2|CHRNB2|MIR124-2|MIR140|REG1A|ALDH3A1|ANGPT4|KCNK2|POU4F2|F7|CLDN3|PENK|ADIPOQ|COL1A1|CHRNA4|NOS1|OXTR|CXCL12|EPO|TWIST1|TGFB2|LEP|PTGIS|POSTN|P2RX3|HIF3A|FABP1|PDGFRB|LOXL2|TGFB3|SFRP1|EDNRA|MMP2|CRYAB|CPEB1|STC1|KCNA5|PAM|SLC8A3|PGF|RYR2|CASR|ADORA1|THBS1|MGARP|CAV1|TEK|KCND2|NAMPT|SLC2A4|SOD3|STC2|P2RX2|DRD2|PLAU|NDRG1|APOLD1|OPRD1|HIF1A|KCNMB1|KCNMA1|VASN|MMP14|MYOCD|ALAS2|GATA6…
GO_ENDOCARDIAL_CUSHION_MORPHOGENESIS	0.00432588	0.0468416	0.683195	1.70893	17	33	FGF8|ISL1|NOG|MSX1|TMEM100|TWIST1|TGFB2|ROBO2|DCHS1|HEYL|GATA5|SNAI2|TGFBR1|SNAI1|SOX9|HEY1|NOS3|ROBO1|BMP5|ACVR1|TGFBR2|TBX20
GO_CARDIAC_MUSCLE_CELL_CONTRACTION	0.00442233	0.0477475	0.576783	1.66045	15	70	MIR1-1|ATP1A2|SCN1A|SCN2B|CACNA1G|SCN3B|DSC2|CACNA2D1|KCNE1B|SGCD|CTNNA3|KCNE4|DSP|ANK2|GJA5|KCNH2|STC1|KCNA5|KCNJ3|SCN4B|PLN|RYR2|ADORA1|CAV1|FLNA|KCNJ8|CACNA1C|SCN1B|GJA1|KCNJ2|GJC1|FGF13|DSG2|ATP1A1|CACNB2
GO_IMMUNOGLOBULIN_RECEPTOR_BINDING	0.00442758	0.0477475	-0.619601	-1.61086	27	65	IGHM|IGHV3-73|IGHV1-45|IGHV6-1|IGHV4-4|IGHV3-33|IGHV3-74|IGHV3-64|IGLL1|IGHV1-69D|IGHV3-23|IGHV2-70|IGLC3|IGHV1-24|IGKC|IGHV3-49|IGHE|IGHV3-11|TRBC1|IGLC6|IGHG1|IGHV3-66|TRDC|IGHV3-53|IGHV3-43|IGHV5-51|IGHV3-21|IGHV3-48|IGHG4|IGHV1-69|IGLC2|TRBC2|IGHA2|IGHV2-70D|IGHV4-59|IGHV4-31|IGLL5|IGHV3-15|IGHV4-61|JCHAIN|FGR|IGHA1|IGHV4-39|IGHG2|IGHV3-30|IGHG3
GO_T_TUBULE	0.00444444	0.0477748	0.608895	1.66659	16	52	CACNG7|CACNA1S|CACNG6|ATP1A2|CACNG8|SCN1A|ADRA1A|AHNAK2|CACNA2D1|NOS1|ANK2|TGFB3|AKAP6|AHNAK|KCNJ3|SLC2A4|CACNG1|CACNA1C|SCN1B|ATP2B4|PRX|RDX|FXYD1|KCNJ2|DYSF|ATP1A1|CACNB2|CACNG4|SLC8A1
GO_ENDOCHONDRAL_BONE_MORPHOGENESIS	0.00444815	0.0477748	0.576462	1.66646	15	72	COL2A1|FGF18|MMP16|MMP13|AXIN2|COL14A1|COMP|COL1A1|COL6A3|COL6A1|COL6A2|DLX5|COL12A1|VIT|BMPR1B|COL21A1|RUNX2|SHOX2|STC1|BMP4|MATN1|ANXA6|TEK|RARB|CSGALNACT1|MMP14|COL13A1|VWA2|SCARA3|ANXA2P2|MATN3|ANXA2|SOX9|BMP6|COCH|THBS3|SERPINH1|PHOSPHO1|TGFBR2
GO_PROTEOGLYCAN_METABOLIC_PROCESS	0.00447302	0.0479446	0.558735	1.61758	15	73	COL2A1|CNMD|NDST4|NCAN|CYTL1|NDST3|SPOCK3|COL11A1|HS3ST3A1|DCN|BGN|VCAN|CSPG4|DSEL|SULF2|SULF1|CHSY3|CHST15|HS3ST3B1|CHST3|CHST11|CSGALNACT1|GLCE|CHST9|NDNF|GPC1|CSGALNACT2|CHPF|CHSY1|DSE|XYLT1|EXTL3|UGDH|EGFLAM|CTNNB1|HS3ST2|NDST1|HPSE|CSPG5|B3GAT2|IMPAD1|EXTL2|SLC35D1|CHST7|EXT1|EXT2|CHPF2
GO_HORMONE_BINDING	0.00451535	0.0483006	0.507047	1.54045	14	102	CHRND|TTR|CHRNB2|CCKBR|HCRTR2|CRHBP|CHRNA2|ATP1A2|MC4R|MC3R|ADCYAP1R1|CHRNA1|CHRNA4|OXTR|MC5R|MCHR1|CALCR|GCGR|ACHE|NPR1|GHR|PTH1R|INHBA|ATP1A3|NPR3|GLP2R|CHRM3|CHRNB3|VIPR2|AVPR1A|SULT2B1|ANXA5|EGFR|MLNR|PRLR|NPY4R|CHRNG|CALCRL|NR3C1|RAMP1|CRYM|EDNRB|SCTR|GPER1|SLC40A1|ATP1A1|ACVR1|GALR1|ALDH1A3|CDH13|AMHR2|HSD17B1
GO_ESTABLISHMENT_OF_PROTEIN_LOCALIZATION_TO_VACUOLE	0.00455696	0.0486077	0.632058	1.68041	17	45	CACNG7|CACNG2|CACNG8|CACNG5
GO_PROTEIN_HETEROOLIGOMERIZATION	0.00457875	0.0486077	0.504463	1.54519	14	107	KRT1|CHRNB2|KCNC2|CHRNA2|HBE1|SCUBE3|CLDN3|HBQ1|TRPS1|HBG1|ADIPOQ|COL1A1|COL1A2|COL6A1|HBM|KRT10|COL6A2|HBD|GLRB|SYT1|CHRNB3|C1QTNF6|S100A10|C1QTNF1|TNNT2|NLGN1|P2RX1|ANXA2P2|HBB|GRIN2B|ANXA2|C1QTNF2
GO_POLYSACCHARIDE_BINDING	0.0045861	0.0486077	0.746508	1.72264	19	22	CLEC18C|ENDOU|ENPP1|CLEC18A|CLEC18B|FCN2|PTX3|CLEC4G|SUSD2|PRG4
GO_RESPONSE_TO_AMINO_ACID	0.00458856	0.0486077	0.503097	1.54721	14	110	GLRA2|GIP|CDO1|F7|NTRK2|SLC1A2|COL3A1|COL1A1|COL1A2|NEURL1|COL5A2|COL6A1|PDGFRA|PDGFC|GLRB|HPCA|MMP2|COL16A1|CPEB1|ARG1|ZEB1|GCLM|NSMF|PDGFD|SPAAR|COL4A1|EGFR|CPS1|CAPN2|RRAGD|SIX1|SESN3|FYN|ASS1|PPARGC1A|GRIN1
GO_CEREBRAL_CORTEX_DEVELOPMENT	0.00458996	0.0486077	0.504137	1.55197	14	111	ATOH1|RELN|NEFL|ASCL1|CDK5R2|CNTNAP2|HTR6|POU3F2|LHX2|NTRK2|COL3A1|NPY|CDH2|SLIT2|LRP8|SEMA3A|NRP2|FOXP2|FAT4|CDON|LRP1|CDK5R1|DIXDC1|SMO|FLNA|ASPM|HIF1A|EGFR|SLC2A1|BNIP3|LHX6|NRP1|ROBO1|TACC1|FGF13|ARX|FUT10|KIF14|LAMB1|SYNE2|GRIN1|NOTCH2NLA|GNG12|NDE1|SRD5A1|CTNNB1|SRGAP2
GO_EXCITATORY_SYNAPSE	0.00461894	0.0487072	0.612791	1.66075	17	49	ADCY8|SLC17A6|GRID2|UNC13C|SHANK1|SLC17A7|GRIA2|SYNDIG1|NETO1|SYP|SHISA7|DGKI|GRIA3|LRRTM2|SYT1|CALB2|KCNJ3|LRRC4|LRRTM1|SYT11|CBLN1|BSN|SHISA6|NLGN1|SPTBN2|SLC6A9|CTNNA2|CACNG3|NLGN3|PLCB4|GRIN1
GO_E_BOX_BINDING	0.00461894	0.0487072	0.613668	1.66312	17	49	SCRT2|NEUROG1|NEUROD1|MYOD1|NEUROG2|ASCL1|MYF5|MYOG|NEUROD2|TWIST1|TCF4|HAND2|TAL1|ZEB1|SNAI2|PTF1A|HIF1A|SNAI1
GO_COLLAGEN_TRIMER	0.00462695	0.0487072	0.531644	1.5796	15	87	COL2A1|FCN2|COL11A1|COL14A1|COL3A1|ADIPOQ|COL1A1|COL1A2|COL10A1|COL9A3|C1QL4|COL5A2|COL8A1|COL6A3|COL6A1|COL5A1|LOX|DCN|CTHRC1|COL5A3|LUM|COL8A2|COL6A2|COL25A1|COL12A1|C1QTNF3|EMILIN1|COLEC12|COL16A1|COL21A1|EMID1|COL4A4|COL15A1|COL11A2|COL23A1|C1QTNF7|COL4A3|COL18A1|C1QTNF6|COL6A6|C1QTNF1|COL9A1|COL4A2|COL4A1|COL13A1
GO_REGULATION_OF_EXOCYTOSIS	0.00470844	0.0494666	0.432014	1.44288	12	212	CPLX2|CPLX3|CHRNB2|SYT6|SYT13|ADRA1A|STXBP5L|CDK5R2|PPFIA2|CACNA1G|SYT4|RIMS1|RIMS4|IL1RAPL1|SYT3|STXBP6|KCNB1|CHRNA4|LGI3|SYP|GRIK5|HTR2A|DGKI|RAB3C|STX1B|SYN1|ANXA1|CNR1|CAMK2A|SYT1|DOC2A|SYT5|GRIN3A|STXBP1|RAB26|TRIM9|CHRNB3|P2RY1|HAP1|VSNL1|CHRM2|SYT11|ADRA2A|CFTR|PCLO|BACE1|DRD2|FOXF1|NLGN1|WNT7A|RIMS3|P2RX1
GO_CELL_CELL_CONTACT_ZONE	0.00472616	0.0495545	0.562863	1.62715	16	72	ATP1A2|SCN1A|NRAP|DSC2|MYH1|PCDH9|SPTBN4|CTNNA3|CDH2|JAM3|DSP|ANK2|GJA5|DES|AKAP6|AHNAK|KCNA5|SCN4B|SCN1B|NECTIN3|GJA1|SLC2A1|FGFRL1|ACTN1|ITGB1|FXYD1|KCNJ2|GJC1|PGM5|FGF13|DSG2|ATP1A1|TMEM65|SLC8A1|VCL|CTNNB1|AJAP1|ANK3|PECAM1
